# Supplementary material for: Consensus strategy in genes prioritization and combined bioinformatics analysis for preeclampsia pathogenesis
Source: BMC Med Genomics. 2017 Aug 8;10:50. doi: 10.1186/s12920-017-0286-x (PMC5549357; doi:10.1186/s12920-017-0286-x)
Supplement: Supplementary file 2 — Microarrays consensus. The file comprises all information concerning the microarray data as well as the integration. (XLSX 141 kb) [file 12920_2017_286_MOESM2_ESM.xlsx]

## Sheet: Genes Scores
GENEID	A1	A2	A3	A4	A5	FREQ	MEAN RANK	MEAN EXPRE	SCORE			MEAN EXPRE
3623	0	4	0	0	0	4	0.990647	1	0.890235			"1 = up"
3952	0	4	0	0	0	4	0.974361	1	0.882887			"-1 = down"
10397	0	0	0	4	0	4	0.966059	1	0.879117			"0 = ambiguous"
2321	0	4	0	0	0	4	0.965696	1	0.878952
10272	0	0	0	4	0	4	0.964672	1	0.878486
10544	0	0	0	4	0	4	0.955353	1	0.874232
6676	0	0	4	0	0	4	0.940308	1	0.867322
7162	0	0	2	2	0	4	0.935159	1	0.864943
3972	0	4	0	0	0	4	0.927219	1	0.861264
604	4	0	0	0	0	4	0.927218	1	0.861263
1573	4	0	0	0	0	4	0.904361	1	0.850581
946	4	0	0	0	0	4	0.901975	1	0.849459
79858	0	0	0	4	0	4	0.900573	1	0.848798
8805	0	0	0	4	0	4	0.898375	1	0.847762
3880	0	4	0	0	0	4	0.891964	1	0.844731
6647	0	0	4	0	0	4	0.869569	-1	0.834059
4067	0	4	0	0	0	4	0.865331	1	0.832025
11145	0	0	0	4	0	4	0.864163	1	0.831463
25797	0	0	0	4	0	4	0.860352	1	0.829627
2022	0	4	0	0	0	4	0.83914	1	0.819336
3099	0	4	0	0	0	4	0.838851	1	0.819195
81855	0	0	0	0	4	4	0.830134	1	0.814928
4282	0	4	0	0	0	4	0.829818	1	0.814773
54210	0	0	0	4	0	4	0.829439	1	0.814586
1583	4	0	0	0	0	4	0.829052	1	0.814396
3074	0	4	0	0	0	4	0.827966	1	0.813863
5654	0	0	4	0	0	4	0.800237	1	0.800118
1050	4	0	0	0	0	4	0.789736	1	0.794852
6513	0	0	4	0	0	4	0.777	1	0.788416
60676	0	0	0	3	0	3	0.987362	1	0.769687
2162	0	4	0	0	0	4	0.735584	-1	0.767116
55227	0	0	0	4	0	4	0.730785	1	0.76461
54187	0	0	0	3	0	3	0.963909	1	0.76049
7167	0	0	0	5	0	5	0.575496	0.6	0.758614
4915	0	0	4	0	0	4	0.715835	1	0.756748
23328	0	0	0	3	0	3	0.94089	1	0.751355
6696	0	0	4	0	0	4	0.685838	-1	0.740723
6535	0	0	3	0	0	3	0.905585	1	0.737123
10148	0	0	0	3	0	3	0.887906	1	0.729893
5638	0	0	5	0	0	5	0.529283	1	0.727518
5168	0	0	4	0	0	4	0.657868	-1	0.725462
9076	0	0	0	3	0	3	0.861692	-1	0.719038
9123	0	0	0	3	0	3	0.853859	1	0.715762
64284	0	0	0	3	0	3	0.852869	1	0.715347
9588	0	0	0	3	0	3	0.852582	1	0.715227
5550	0	0	4	0	0	4	0.636436	1	0.713547
4094	0	3	0	0	0	3	0.847789	-1	0.713214
28231	0	0	0	4	0	4	0.635074	1	0.712783
85360	0	0	0	0	3	3	0.836763	1	0.708561
10007	0	0	0	3	0	3	0.832877	-1	0.706913
6451	0	0	3	0	0	3	0.827641	-1	0.704687
10994	0	0	0	3	0	3	0.825809	1	0.703907
4952	0	0	3	0	0	3	0.822746	1	0.702601
6578	0	0	3	0	0	3	0.82075	1	0.701748
10409	0	0	0	3	0	3	0.817598	1	0.700399
6277	0	0	3	0	0	3	0.811905	1	0.697956
29923	0	0	0	3	0	3	0.809915	1	0.697101
22998	0	0	0	3	0	3	0.809133	1	0.696764
113	3	0	0	0	0	3	0.797796	-1	0.691865
780	3	0	0	0	0	3	0.796679	1	0.691381
2317	0	4	0	0	0	4	0.59286	1	0.688686
6574	0	0	3	0	0	3	0.789132	-1	0.688098
29919	0	0	0	3	0	3	0.785988	-1	0.686726
57134	0	0	0	3	0	3	0.778137	1	0.683288
1809	3	0	0	0	0	3	0.773003	-1	0.68103
1820	4	0	0	0	0	4	0.578797	1	0.680468
10330	0	0	0	3	0	3	0.753112	1	0.672211
358	3	0	0	0	0	3	0.749289	1	0.670502
4312	0	3	0	0	0	3	0.7453	-1	0.668715
3641	0	4	0	0	0	4	0.558884	1	0.668661
23645	0	0	0	3	0	3	0.743876	1	0.668076
949	3	0	0	0	0	3	0.740592	1	0.6666
2805	0	3	0	0	0	3	0.732694	-1	0.663036
1474	3	0	0	0	0	3	0.732364	1	0.662886
23613	0	0	0	4	0	4	0.548396	1	0.662357
9644	0	0	0	3	0	3	0.728662	1	0.661209
12	3	0	0	0	0	3	0.724292	1	0.659223
4601	0	3	0	0	0	3	0.718045	1	0.656374
2286	0	3	0	0	0	3	0.716059	1	0.655466
3908	0	3	0	0	0	3	0.701857	-1	0.648933
5493	0	0	4	0	0	4	0.517022	1	0.643131
23683	0	0	0	3	0	3	0.687834	1	0.642418
9915	0	0	0	3	0	3	0.687477	1	0.642251
7086	0	0	3	0	0	3	0.68019	-1	0.638838
3292	0	3	0	0	0	3	0.672588	-1	0.635258
7472	0	0	0	3	0	3	0.669689	-1	0.633887
8553	0	0	0	3	0	3	0.669276	1	0.633692
5919	0	0	3	0	0	3	0.668384	-1	0.633269
5167	0	0	3	0	0	3	0.666387	-1	0.632323
203100	0	0	0	0	2	2	0.99061	1	0.629479
54877	0	0	0	3	0	3	0.660208	1	0.629384
64418	0	0	0	3	0	3	0.656161	-1	0.627452
3624	0	2	0	0	0	2	0.984226	1	0.627447
2730	0	2	0	0	0	2	0.981443	-1	0.62656
2745	0	3	0	0	0	3	0.653833	1	0.626338
7430	0	0	0	3	0	3	0.653334	1	0.626099
55304	0	0	0	3	0	3	0.651862	1	0.625394
11067	0	0	0	3	0	3	0.65154	-1	0.625239
10248	0	0	0	3	0	3	0.650974	1	0.624968
55818	0	0	0	3	0	3	0.64862	1	0.623837
571	3	0	0	0	0	3	0.646779	1	0.622951
292	2	0	0	0	0	2	0.967726	-1	0.622166
1454	3	0	0	0	0	3	0.641141	1	0.62023
79632	0	0	0	2	0	2	0.961681	1	0.62022
10123	0	0	0	3	0	3	0.638992	-1	0.619189
79628	0	0	0	2	0	2	0.956069	-1	0.618407
10045	0	0	0	3	0	3	0.635552	1	0.61752
6515	0	0	3	0	0	3	0.63437	1	0.616946
6594	0	0	3	0	0	3	0.634158	1	0.616843
64388	0	0	0	2	0	2	0.947744	1	0.615709
1843	4	0	0	0	0	4	0.473476	1	0.615452
1734	3	0	0	0	0	3	0.630777	1	0.615196
8406	0	0	0	3	0	3	0.630638	-1	0.615128
25771	0	0	0	2	0	2	0.94471	1	0.614723
1075	3	0	0	0	0	3	0.624488	-1	0.612121
762	3	0	0	0	0	3	0.624222	1	0.611991
6856	0	0	3	0	0	3	0.622448	-0.333333	0.611121
153579	0	0	0	0	2	2	0.920212	1	0.6067
9467	0	0	0	2	0	2	0.919081	1	0.606327
2717	0	3	0	0	0	3	0.60817	1	0.604071
56944	0	0	0	3	0	3	0.607415	-1	0.603696
158158	0	0	0	0	3	3	0.606753	1	0.603367
5789	0	0	3	0	0	3	0.604357	-1	0.602175
55365	0	0	0	2	0	2	0.905426	-1	0.601806
9022	0	0	0	3	0	3	0.602516	1	0.601257
55503	0	0	0	3	0	3	0.602033	-1	0.601016
4311	0	3	0	0	0	3	0.601457	1	0.600728
1601	2	0	0	0	0	2	0.899777	-1	0.599926
219902	0	0	0	0	2	2	0.897826	-1	0.599275
5033	0	0	3	0	0	3	0.597145	1	0.598571
48	2	0	0	0	0	2	0.892657	-1	0.597547
1036	3	0	0	0	0	3	0.591462	1	0.595716
1785	3	0	0	0	0	3	0.588967	1	0.594458
54206	0	0	0	2	0	2	0.880253	1	0.593381
10471	0	0	0	2	0	2	0.873046	1	0.590947
9796	0	0	0	3	0	3	0.581129	1	0.590489
2878	0	4	0	0	0	4	0.434482	1	0.589564
654	2	0	0	0	0	2	0.867936	-1	0.589215
30001	0	0	0	2	0	2	0.861228	1	0.586934
19	3	0	0	0	0	3	0.572566	1	0.586123
81577	0	0	0	0	2	2	0.858105	1	0.585869
51411	0	0	0	3	0	3	0.571888	1	0.585776
8491	0	0	0	3	0	3	0.571864	-1	0.585763
79016	0	0	0	2	0	2	0.856406	1	0.585288
5476	0	0	3	0	0	3	0.56937	1	0.584484
412	3	0	0	0	0	3	0.568773	1	0.584178
50649	0	0	0	3	0	3	0.568427	1	0.584
80896	0	0	0	0	2	2	0.851806	-1	0.583714
28990	0	0	0	2	0	2	0.847863	1	0.582362
64215	0	0	0	2	0	2	0.847691	1	0.582303
54910	0	0	0	2	0	2	0.843632	1	0.580907
54869	0	0	0	3	0	3	0.561963	1	0.58067
51361	0	0	0	3	0	3	0.561071	1	0.580209
7763	0	0	0	2	0	2	0.837917	-1	0.578936
8863	0	0	0	2	0	2	0.836614	-1	0.578486
3728	0	4	0	0	0	4	0.416439	1	0.577193
3936	0	2	0	0	0	2	0.826029	-1	0.574815
9788	0	0	0	2	0	2	0.824495	-1	0.57428
3638	0	3	0	0	0	3	0.548923	1	0.573893
4683	0	2	0	0	0	2	0.821121	-1	0.573104
686	3	0	0	0	0	3	0.546719	1	0.57274
8569	0	0	0	3	0	3	0.545861	-1	0.572291
84706	0	0	0	0	2	2	0.81737	1	0.571794
5682	0	0	2	0	0	2	0.816877	-1	0.571621
51751	0	0	0	3	0	3	0.541939	-1	0.570231
10092	0	0	0	2	0	2	0.812497	-1	0.570087
7025	0	0	2	0	0	2	0.81122	-1	0.569639
57136	0	0	0	2	0	2	0.809424	-1	0.569008
8724	0	0	0	2	0	2	0.808779	-1	0.568781
51101	0	0	0	2	0	2	0.805858	-1	0.567753
5479	0	0	2	0	0	2	0.798556	1	0.565175
27237	0	0	0	3	0	3	0.532324	1	0.56515
1524	2	0	0	0	0	2	0.798302	-1	0.565085
8204	0	0	0	2	0	2	0.79689	1	0.564585
65997	0	0	0	2	0	2	0.794801	-1	0.563844
8482	0	0	0	3	0	3	0.529156	1	0.563466
30827	0	0	0	3	0	3	0.52906	1	0.563415
10516	0	0	0	2	0	2	0.792128	-1	0.562895
123	2	0	0	0	0	2	0.790952	1	0.562477
1749	2	0	0	0	0	2	0.788852	1	0.56173
7728	0	0	0	3	0	3	0.525224	1	0.561368
5565	0	0	2	0	0	2	0.785418	1	0.560506
883	2	0	0	0	0	2	0.784873	1	0.560312
353322	0	0	0	0	2	2	0.784103	1	0.560037
8862	0	0	0	2	0	2	0.783838	-1	0.559942
1956	0	3	0	0	0	3	0.52143	1	0.559337
1392	3	0	0	0	0	3	0.520087	1	0.558616
9955	0	0	0	2	0	2	0.779861	-1	0.55852
11345	0	0	0	2	0	2	0.777046	-1	0.557511
8038	0	0	0	2	0	2	0.771586	1	0.555549
6240	0	0	2	0	0	2	0.767132	1	0.553943
4897	0	0	2	0	0	2	0.763782	-1	0.552732
27430	0	0	0	2	0	2	0.76359	-1	0.552663
57561	0	0	0	2	0	2	0.762551	1	0.552287
9365	0	0	0	3	0	3	0.507821	-1	0.551989
1947	0	2	0	0	0	2	0.759176	1	0.551063
5066	0	0	3	0	0	3	0.502303	1	0.548983
7091	0	0	2	0	0	2	0.752618	-1	0.548678
7739	0	0	0	2	0	2	0.751699	-1	0.548343
4323	0	2	0	0	0	2	0.750632	1	0.547953
10912	0	0	0	2	0	2	0.746612	1	0.546484
8239	0	0	0	2	0	2	0.745	-1	0.545894
673	2	0	0	0	0	2	0.744053	1	0.545547
7296	0	0	0	2	0	2	0.742948	-1	0.545142
10347	0	0	0	2	0	2	0.74176	1	0.544705
2201	0	3	0	0	0	3	0.489971	-1	0.542201
9322	0	0	0	2	0	2	0.731846	1	0.541053
3708	0	2	0	0	0	2	0.731309	-1	0.540854
2178	0	2	0	0	0	2	0.72909	1	0.540033
3556	0	2	0	0	0	2	0.72838	1	0.53977
9612	0	0	0	2	0	2	0.727961	1	0.539615
4802	0	0	2	0	0	2	0.727301	-1	0.53937
9547	0	0	0	2	0	2	0.724534	-1	0.538343
55112	0	0	0	3	0	3	0.482269	1	0.537923
79365	0	0	0	2	0	2	0.718238	-1	0.535999
79710	0	0	0	2	0	2	0.716621	-1	0.535396
6504	0	0	2	0	0	2	0.712183	-1	0.533735
9592	0	0	0	2	0	2	0.709901	1	0.532879
8045	0	0	0	2	0	2	0.708566	1	0.532378
10935	0	0	0	2	0	2	0.707504	-1	0.531979
56920	0	0	0	3	0	3	0.468267	1	0.530057
10884	0	0	0	3	0	3	0.468076	-1	0.529949
9956	0	0	0	2	0	2	0.697299	-1	0.528129
7105	0	0	2	0	0	2	0.69515	-1	0.527314
6745	0	0	3	0	0	3	0.462741	1	0.52692
7846	0	0	0	2	0	2	0.693468	-1	0.526676
55076	0	0	0	2	0	2	0.69232	1	0.526239
1278	3	0	0	0	0	3	0.459525	-1	0.525085
894	2	0	0	0	0	2	0.68748	-1	0.524397
801	2	0	0	0	0	2	0.687204	1	0.524291
1308	2	0	0	0	0	2	0.686704	1	0.524101
112724	0	0	0	0	2	2	0.686635	1	0.524075
55741	0	0	0	2	0	2	0.686569	1	0.524049
23196	0	0	0	3	0	3	0.45459	1	0.522259
3075	0	2	0	0	0	2	0.676804	-1	0.520309
3149	0	2	0	0	0	2	0.675576	1	0.519837
669	3	0	0	0	0	3	0.45027	-1	0.519771
5787	0	0	2	0	0	2	0.668649	-1	0.517165
3815	0	2	0	0	0	2	0.667351	1	0.516663
6748	0	0	2	0	0	2	0.666189	1	0.516213
3726	0	3	0	0	0	3	0.444123	1	0.516211
57496	0	0	0	3	0	3	0.443099	-1	0.515615
6319	0	0	2	0	0	2	0.66445	0	0.515538
115196	0	0	0	0	2	2	0.661262	-1	0.5143
80263	0	0	0	0	2	2	0.658126	-1	0.513079
2350	0	2	0	0	0	2	0.657339	-1	0.512772
4925	0	0	2	0	0	2	0.656638	1	0.512499
57111	0	0	0	3	0	3	0.437117	1	0.512123
7464	0	0	0	2	0	2	0.653973	1	0.511458
79586	0	0	0	2	0	2	0.652604	1	0.510922
4013	0	2	0	0	0	2	0.650409	-1	0.510062
55114	0	0	0	2	0	2	0.647451	-1	0.508901
54796	0	0	0	2	0	2	0.644325	-1	0.507671
5272	0	0	2	0	0	2	0.644284	1	0.507655
80227	0	0	0	0	2	2	0.644008	-1	0.507546
5210	0	0	2	0	0	2	0.643146	1	0.507206
963	2	0	0	0	0	2	0.638975	-1	0.505559
1366	2	0	0	0	0	2	0.638262	1	0.505277
27076	0	0	0	2	0	2	0.635803	1	0.504303
8076	0	0	0	2	0	2	0.634042	1	0.503604
29952	0	0	0	2	0	2	0.633866	0	0.503534
80349	0	0	0	0	3	3	0.422332	-1	0.503388
9265	0	0	0	2	0	2	0.631111	-1	0.502438
26225	0	0	0	2	0	2	0.631073	0	0.502423
1827	2	0	0	0	0	2	0.630346	-1	0.502134
9962	0	0	0	3	0	3	0.419867	-1	0.501917
2487	0	2	0	0	0	2	0.628818	-1	0.501525
5680	0	0	2	0	0	2	0.628204	1	0.50128
57580	0	0	0	2	0	2	0.627509	1	0.501002
5578	0	0	2	0	0	2	0.62722	-1	0.500887
8870	0	0	0	3	0	3	0.417722	1	0.500633
3661	0	2	0	0	0	2	0.622829	1	0.499131
8701	0	0	0	2	0	2	0.620751	1	0.498298
54733	0	0	0	2	0	2	0.620586	1	0.498231
7045	0	0	2	0	0	2	0.620181	-1	0.498069
9830	0	0	0	3	0	3	0.412478	1	0.49748
163071	0	0	0	0	2	2	0.618324	1	0.497322
653	2	0	0	0	0	2	0.615046	-1	0.496003
3754	0	2	0	0	0	2	0.611663	1	0.494636
5118	0	0	2	0	0	2	0.610327	-1	0.494096
6001	0	0	2	0	0	2	0.609894	-1	0.493921
64236	0	0	0	3	0	3	0.405571	1	0.493297
60672	0	0	0	2	0	2	0.603307	1	0.491246
51042	0	0	0	2	0	2	0.600769	1	0.490212
55915	0	0	0	2	0	2	0.598983	-1	0.489483
9429	0	0	0	2	0	2	0.597831	-1	0.489012
8324	0	0	0	2	0	2	0.597046	-1	0.48869
2597	0	2	0	0	0	2	0.595368	1	0.488003
7873	0	0	0	2	0	2	0.594693	1	0.487726
1397	2	0	0	0	0	2	0.590678	1	0.486077
6591	0	0	2	0	0	2	0.585769	-1	0.484053
1009	2	0	0	0	0	2	0.583949	-1	0.483301
5291	0	0	3	0	0	3	0.389176	1	0.483224
8826	0	0	0	2	0	2	0.583707	1	0.4832
27037	0	0	0	2	0	2	0.581978	1	0.482485
55312	0	0	0	2	0	2	0.580968	1	0.482066
8994	0	0	0	2	0	2	0.580836	1	0.482011
64599	0	0	0	2	0	2	0.579954	0	0.481645
23484	0	0	0	3	0	3	0.385931	1	0.481206
2582	0	3	0	0	0	3	0.385886	1	0.481177
4814	0	0	2	0	0	2	0.57854	-1	0.481057
81563	0	0	0	0	2	2	0.576928	1	0.480386
7265	0	0	0	2	0	2	0.574043	1	0.479184
8636	0	0	0	2	0	2	0.573636	1	0.479014
920	2	0	0	0	0	2	0.570339	-1	0.477636
2051	0	2	0	0	0	2	0.566209	-1	0.475903
9783	0	0	0	2	0	2	0.565372	-1	0.475551
9524	0	0	0	2	0	2	0.564527	1	0.475196
1123	2	0	0	0	0	2	0.562636	-1	0.474399
72	2	0	0	0	0	2	0.56204	-1	0.474148
307	2	0	0	0	0	2	0.560929	1	0.473679
56965	0	0	0	2	0	2	0.560589	-1	0.473535
26249	0	0	0	3	0	3	0.373225	-1	0.473217
58526	0	0	0	2	0	2	0.558909	-1	0.472825
3382	0	2	0	0	0	2	0.558797	-1	0.472778
6720	0	0	3	0	0	3	0.371819	1	0.472326
215	2	0	0	0	0	2	0.557282	1	0.472137
885	2	0	0	0	0	2	0.556448	-1	0.471783
64856	0	0	0	2	0	2	0.55578	1	0.4715
10956	0	0	0	2	0	2	0.555513	1	0.471387
80254	0	0	0	0	2	2	0.5546	1	0.470999
80704	0	0	0	0	2	2	0.553644	-1	0.470593
55973	0	0	0	2	0	2	0.551105	1	0.469513
23753	0	0	0	3	0	3	0.366439	1	0.468896
55905	0	0	0	2	0	2	0.549368	-1	0.468772
178	2	0	0	0	0	2	0.547379	-1	0.467923
10106	0	0	0	3	0	3	0.364381	-1	0.467577
135932	0	0	0	0	2	2	0.545217	-1	0.466998
10579	0	0	0	2	0	2	0.545074	-1	0.466936
5349	0	0	2	0	0	2	0.540735	-1	0.465074
11072	0	0	0	2	0	2	0.539735	0	0.464644
7184	0	0	0	2	0	2	0.539223	1	0.464423
10314	0	0	0	2	0	2	0.53852	-1	0.464121
4580	0	3	0	0	0	3	0.358123	1	0.463545
4649	0	2	0	0	0	2	0.534279	-1	0.462289
23452	0	0	0	2	0	2	0.531523	-1	0.461096
629	2	0	0	0	0	2	0.531345	1	0.461019
1444	2	0	0	0	0	2	0.530141	-1	0.460496
132160	0	0	0	0	2	2	0.528378	-1	0.459729
81603	0	0	0	0	2	2	0.52386	-1	0.45776
3087	0	2	0	0	0	2	0.523362	-1	0.457542
665	2	0	0	0	0	2	0.522938	1	0.457357
23589	0	0	0	2	0	2	0.520006	1	0.456073
2821	0	2	0	0	0	2	0.519806	-1	0.455985
5358	0	0	2	0	0	2	0.519761	-1	0.455966
23199	0	0	0	2	0	2	0.515437	1	0.454065
58189	0	0	0	2	0	2	0.514159	-1	0.453501
2840	0	2	0	0	0	2	0.514012	1	0.453436
80762	0	0	0	0	2	2	0.512864	-1	0.45293
5520	0	0	2	0	0	2	0.509583	1	0.451479
659	2	0	0	0	0	2	0.508933	1	0.451191
6567	0	0	2	0	0	2	0.508746	-1	0.451108
158293	0	0	0	0	2	2	0.508238	1	0.450882
660	2	0	0	0	0	2	0.507242	-1	0.450441
694	2	0	0	0	0	2	0.504995	-1	0.449442
3796	0	2	0	0	0	2	0.503334	1	0.448702
6581	0	0	3	0	0	3	0.335134	-1	0.44842
1513	2	0	0	0	0	2	0.50127	-1	0.447781
54360	0	0	0	2	0	2	0.501236	-1	0.447766
124801	0	0	0	0	2	2	0.50027	0	0.447334
5166	0	0	1	0	0	1	1	1	0.447214
1593	1	0	0	0	0	1	0.997802	-1	0.446722
7421	0	0	0	2	0	2	0.497809	1	0.446233
8795	0	0	0	1	0	1	0.995604	-1	0.44623
5887	0	0	1	0	0	1	0.993407	1	0.445737
167227	0	0	0	0	2	2	0.496179	1	0.445501
219743	0	0	0	0	1	1	0.991209	-1	0.445243
9555	0	0	0	2	0	2	0.494843	-1	0.444902
1628	1	0	0	0	0	1	0.986813	-1	0.444255
8560	0	0	0	2	0	2	0.492315	1	0.443764
353	1	0	0	0	0	1	0.984615	-1	0.44376
929	1	0	0	0	0	1	0.982418	-1	0.443265
7185	0	0	0	1	0	1	0.98022	-1	0.442769
4826	0	0	2	0	0	2	0.489527	1	0.442505
10761	0	0	0	2	0	2	0.488652	-1	0.44211
360	2	0	0	0	0	2	0.488013	1	0.44182
93185	0	0	0	0	1	1	0.975915	1	0.441795
5883	0	0	2	0	0	2	0.48729	1	0.441493
8764	0	0	0	1	0	1	0.973626	-1	0.441277
6480	0	0	2	0	0	2	0.486118	-1	0.440962
5678	0	0	1	0	0	1	0.97191	1	0.440888
8835	0	0	0	2	0	2	0.485235	-1	0.440561
255349	0	0	0	0	1	1	0.969231	-1	0.44028
27286	0	0	0	2	0	2	0.484326	-1	0.440148
259307	0	0	0	0	1	1	0.967033	-1	0.43978
10418	0	0	0	2	0	2	0.483341	-1	0.4397
56947	0	0	0	1	0	1	0.966281	-1	0.439609
11182	0	0	0	1	0	1	0.964835	-1	0.43928
51285	0	0	0	2	0	2	0.482241	-1	0.4392
23367	0	0	0	1	0	1	0.96124	-1	0.438461
91319	0	0	0	0	1	1	0.960674	1	0.438332
1200	2	0	0	0	0	2	0.480223	0	0.43828
54675	0	0	0	1	0	1	0.96044	1	0.438278
9562	0	0	0	2	0	2	0.47978	-1	0.438078
54776	0	0	0	1	0	1	0.957611	1	0.437632
341405	0	0	0	0	1	1	0.956044	-1	0.437274
255743	0	0	0	0	1	1	0.954721	1	0.436972
126731	0	0	0	0	1	1	0.952794	1	0.43653
219539	0	0	0	0	1	1	0.95183	1	0.43631
10637	0	0	0	1	0	1	0.949451	1	0.435764
10678	0	0	0	1	0	1	0.94894	-1	0.435647
2857	0	1	0	0	0	1	0.947977	-1	0.435426
3892	0	1	0	0	0	1	0.947253	1	0.435259
7852	0	0	0	2	0	2	0.473274	-1	0.435097
291	2	0	0	0	0	2	0.473159	1	0.435045
1668	1	0	0	0	0	1	0.94382	-1	0.43447
126789	0	0	0	0	1	1	0.94316	1	0.434318
971	1	0	0	0	0	1	0.942857	-1	0.434248
57222	0	0	0	2	0	2	0.471012	1	0.434056
11018	0	0	0	2	0	2	0.470857	1	0.433985
51125	0	0	0	1	0	1	0.940659	-1	0.433742
4864	0	0	3	0	0	3	0.313231	-1	0.433519
139728	0	0	0	0	1	1	0.939306	1	0.43343
8669	0	0	0	1	0	1	0.938462	1	0.433235
7040	0	0	1	0	0	1	0.938202	1	0.433175
117247	0	0	0	0	1	1	0.93738	-1	0.432985
8886	0	0	0	1	0	1	0.936264	-1	0.432727
9991	0	0	0	2	0	2	0.467249	1	0.432319
2564	0	1	0	0	0	1	0.932584	-1	0.431876
22995	0	0	0	1	0	1	0.931868	1	0.43171
85014	0	0	0	0	1	1	0.929672	1	0.431201
51296	0	0	0	1	0	1	0.92967	-1	0.431201
22903	0	0	0	1	0	1	0.928709	-1	0.430978
131583	0	0	0	0	1	1	0.928709	1	0.430978
8602	0	0	0	1	0	1	0.927473	-1	0.430691
27249	0	0	0	1	0	1	0.924855	-1	0.430083
80347	0	0	0	0	1	1	0.924157	-1	0.42992
51409	0	0	0	1	0	1	0.921965	1	0.42941
64981	0	0	0	2	0	2	0.460957	1	0.429398
10385	0	0	0	1	0	1	0.920879	-1	0.429157
10533	0	0	0	1	0	1	0.918681	-1	0.428645
26059	0	0	0	1	0	1	0.918112	-1	0.428512
3397	0	1	0	0	0	1	0.916484	1	0.428132
5663	0	0	1	0	0	1	0.914286	1	0.427618
55289	0	0	0	1	0	1	0.912921	-1	0.427299
11217	0	0	0	1	0	1	0.912088	1	0.427104
2	2	0	0	0	0	2	0.455284	-1	0.426748
4281	0	2	0	0	0	2	0.455135	1	0.426678
1232	1	0	0	0	0	1	0.90989	-1	0.426589
4907	0	0	2	0	0	2	0.454596	1	0.426425
147040	0	0	0	0	1	1	0.908478	1	0.426258
9935	0	0	0	2	0	2	0.453986	-1	0.426139
5045	0	0	2	0	0	2	0.453697	-1	0.426004
283537	0	0	0	0	1	1	0.905495	-1	0.425557
2896	0	2	0	0	0	2	0.452641	1	0.425507
134218	0	0	0	0	1	1	0.903297	1	0.42504
57520	0	0	0	2	0	2	0.450927	-1	0.424701
80008	0	0	0	0	1	1	0.901099	-1	0.424523
3939	0	2	0	0	0	2	0.450337	1	0.424423
64393	0	0	0	3	0	3	0.29982	-1	0.424137
163115	0	0	0	0	1	1	0.898901	1	0.424005
5366	0	0	3	0	0	3	0.299455	-1	0.423878
10630	0	0	0	2	0	2	0.448391	-1	0.423505
10916	0	0	0	1	0	1	0.896703	1	0.423486
18	2	0	0	0	0	2	0.44729	-1	0.422985
4050	0	1	0	0	0	1	0.894505	-1	0.422967
8417	0	0	0	2	0	2	0.447085	-1	0.422887
256236	0	0	0	0	1	1	0.892308	1	0.422447
121274	0	0	0	0	1	1	0.891137	-1	0.42217
51599	0	0	0	1	0	1	0.88921	1	0.421713
92912	0	0	0	0	1	1	0.88921	1	0.421713
201254	0	0	0	0	1	1	0.888889	1	0.421637
79891	0	0	0	1	0	1	0.887912	-1	0.421405
10686	0	0	0	1	0	1	0.887283	-1	0.421256
220001	0	0	0	0	1	1	0.887283	1	0.421256
10800	0	0	0	1	0	1	0.885356	-1	0.420798
2982	0	1	0	0	0	1	0.88343	-1	0.42034
10261	0	0	0	2	0	2	0.441336	-1	0.42016
114335	0	0	0	0	1	1	0.882466	1	0.420111
79777	0	0	0	1	0	1	0.881503	1	0.419882
8727	0	0	0	1	0	1	0.881319	1	0.419838
84262	0	0	0	0	1	1	0.880539	1	0.419652
10859	0	0	0	1	0	1	0.879121	-1	0.419314
6613	0	0	1	0	0	1	0.878613	-1	0.419193
55326	0	0	0	2	0	2	0.438837	-1	0.418969
6556	0	0	1	0	0	1	0.877649	1	0.418963
1387	2	0	0	0	0	2	0.438668	-1	0.418888
3998	0	2	0	0	0	2	0.438591	1	0.418851
3488	0	2	0	0	0	2	0.438552	1	0.418833
11097	0	0	0	1	0	1	0.876923	-1	0.418789
26037	0	0	0	2	0	2	0.437442	1	0.418302
51309	0	0	0	1	0	1	0.874759	-1	0.418272
8509	0	0	0	1	0	1	0.874725	-1	0.418264
55647	0	0	0	1	0	1	0.872527	-1	0.417739
3157	0	2	0	0	0	2	0.434177	1	0.416739
2167	0	1	0	0	0	1	0.867978	1	0.416648
90427	0	0	0	0	1	1	0.865934	-1	0.416157
3206	0	3	0	0	0	3	0.288002	-1	0.415694
10568	0	0	0	1	0	1	0.863736	1	0.415629
4232	0	1	0	0	0	1	0.862235	-1	0.415267
3899	0	2	0	0	0	2	0.430984	-1	0.415203
65986	0	0	0	1	0	1	0.861538	1	0.4151
3678	0	3	0	0	0	3	0.287045	1	0.415003
199	1	0	0	0	0	1	0.860308	-1	0.414803
201176	0	0	0	0	1	1	0.859345	1	0.414571
284013	0	0	0	0	1	1	0.859341	-1	0.41457
23179	0	0	0	1	0	1	0.857418	-1	0.414106
4063	0	1	0	0	0	1	0.857143	-1	0.414039
57863	0	0	0	1	0	1	0.856455	-1	0.413873
1112	1	0	0	0	0	1	0.854528	1	0.413407
7431	0	0	0	2	0	2	0.427181	-1	0.413367
26504	0	0	0	1	0	1	0.851638	1	0.412708
9481	0	0	0	2	0	2	0.425275	-1	0.412444
53335	0	0	0	1	0	1	0.850549	-1	0.412444
10276	0	0	0	2	0	2	0.425188	1	0.412402
8813	0	0	0	1	0	1	0.848352	1	0.411911
23228	0	0	0	1	0	1	0.848315	1	0.411902
5074	0	0	2	0	0	2	0.421978	0	0.410842
27253	0	0	0	1	0	1	0.842697	-1	0.410535
572	1	0	0	0	0	1	0.84104	1	0.410132
80303	0	0	0	0	1	1	0.839888	1	0.409851
199692	0	0	0	0	1	1	0.839114	-1	0.409662
7175	0	0	0	1	0	1	0.83815	1	0.409426
285282	0	0	0	0	1	1	0.837363	1	0.409234
6505	0	0	1	0	0	1	0.837187	-1	0.409191
404550	0	0	0	0	1	1	0.837187	1	0.409191
3215	0	1	0	0	0	1	0.836224	-1	0.408956
79153	0	0	0	1	0	1	0.833333	1	0.408248
9124	0	0	0	1	0	1	0.831407	-1	0.407776
65010	0	0	0	1	0	1	0.831407	1	0.407776
6117	0	0	1	0	0	1	0.830769	-1	0.40762
11231	0	0	0	1	0	1	0.82948	1	0.407303
2629	0	1	0	0	0	1	0.828652	1	0.4071
64837	0	0	0	1	0	1	0.828571	1	0.40708
26502	0	0	0	1	0	1	0.828516	1	0.407067
5352	0	0	1	0	0	1	0.826873	1	0.406663
373156	0	0	0	0	1	1	0.82659	-1	0.406593
202134	0	0	0	0	1	1	0.826374	-1	0.40654
128866	0	0	0	0	1	1	0.825626	1	0.406356
55640	0	0	0	1	0	1	0.824663	1	0.406119
254228	0	0	0	0	1	1	0.823699	-1	0.405882
56478	0	0	0	2	0	2	0.41153	-1	0.405724
5341	0	0	2	0	0	2	0.41134	-1	0.405631
4939	0	0	1	0	0	1	0.81978	-1	0.404915
7035	0	0	1	0	0	1	0.819672	1	0.404888
587	3	0	0	0	0	3	0.273208	1	0.404876
57121	0	0	0	1	0	1	0.818882	-1	0.404693
29081	0	0	0	1	0	1	0.817582	1	0.404372
7277	0	0	0	1	0	1	0.816956	1	0.404217
64960	0	0	0	2	0	2	0.407858	-1	0.40391
9360	0	0	0	1	0	1	0.813102	1	0.403262
64921	0	0	0	1	0	1	0.81137	-1	0.402832
9315	0	0	0	2	0	2	0.405674	-1	0.402827
7832	0	0	0	2	0	2	0.405278	-1	0.40263
7186	0	0	0	1	0	1	0.810212	1	0.402545
11174	0	0	0	1	0	1	0.808989	-1	0.402241
51479	0	0	0	1	0	1	0.808791	-1	0.402192
51382	0	0	0	3	0	3	0.269172	1	0.401875
288	2	0	0	0	0	2	0.403736	-1	0.401863
5611	0	0	2	0	0	2	0.403482	1	0.401737
10110	0	0	0	1	0	1	0.806593	-1	0.401645
55486	0	0	0	1	0	1	0.806358	-1	0.401586
6744	0	0	1	0	0	1	0.80618	1	0.401542
55655	0	0	0	2	0	2	0.402701	1	0.401348
9117	0	0	0	1	0	1	0.804432	-1	0.401106
26137	0	0	0	2	0	2	0.401888	-1	0.400943
79971	0	0	0	2	0	2	0.401697	-1	0.400847
27336	0	0	0	1	0	1	0.802505	1	0.400626
6717	0	0	1	0	0	1	0.800562	1	0.40014
3300	0	2	0	0	0	2	0.400182	1	0.400091
55212	0	0	0	1	0	1	0.797802	1	0.39945
9110	0	0	0	1	0	1	0.797753	1	0.399438
834	1	0	0	0	0	1	0.795761	-1	0.398939
4848	0	0	1	0	0	1	0.795761	-1	0.398939
78996	0	0	0	1	0	1	0.795761	1	0.398939
118881	0	0	0	0	1	1	0.795761	1	0.398939
65999	0	0	0	1	0	1	0.795604	1	0.3989
54453	0	0	0	2	0	2	0.397253	-1	0.398624
7867	0	0	0	1	0	1	0.793407	-1	0.398348
196410	0	0	0	0	1	1	0.792871	-1	0.398214
2354	0	1	0	0	0	1	0.790984	1	0.39774
80221	0	0	0	0	1	1	0.790944	1	0.39773
57862	0	0	0	1	0	1	0.789981	-1	0.397487
2799	0	1	0	0	0	1	0.789017	-1	0.397245
3294	0	1	0	0	0	1	0.789017	-1	0.397245
51263	0	0	0	1	0	1	0.789011	1	0.397243
27122	0	0	0	2	0	2	0.394465	-1	0.397223
2940	0	2	0	0	0	2	0.394027	-1	0.397002
4909	0	0	1	0	0	1	0.788054	1	0.397002
6035	0	0	1	0	0	1	0.787091	-1	0.39676
64766	0	0	0	1	0	1	0.787091	-1	0.39676
26043	0	0	0	1	0	1	0.786813	1	0.39669
85403	0	0	0	0	1	1	0.785164	1	0.396274
3620	0	2	0	0	0	2	0.392428	-1	0.396196
5332	0	0	1	0	0	1	0.784615	1	0.396135
8613	0	0	0	1	0	1	0.782946	-1	0.395713
9475	0	0	0	1	0	1	0.782418	-1	0.39558
1938	0	1	0	0	0	1	0.782274	-1	0.395544
1635	2	0	0	0	0	2	0.390778	-1	0.395362
55657	0	0	0	1	0	1	0.78131	1	0.3953
1104	1	0	0	0	0	1	0.780347	1	0.395056
66035	0	0	0	1	0	1	0.78022	-1	0.395024
126308	0	0	0	0	1	1	0.779383	1	0.394812
7294	0	0	0	1	0	1	0.777778	-1	0.394405
643	1	0	0	0	0	1	0.775824	-1	0.39391
57143	0	0	0	1	0	1	0.77553	-1	0.393835
23764	0	0	0	1	0	1	0.775281	1	0.393772
5437	0	0	1	0	0	1	0.774566	1	0.39359
9698	0	0	0	2	0	2	0.387169	-1	0.393532
23024	0	0	0	1	0	1	0.773603	-1	0.393345
254065	0	0	0	0	1	1	0.77264	1	0.3931
9716	0	0	0	1	0	1	0.771429	-1	0.392792
4711	0	2	0	0	0	2	0.385045	-1	0.392451
27109	0	0	0	1	0	1	0.769231	1	0.392232
868	2	0	0	0	0	2	0.384139	1	0.391989
27335	0	0	0	2	0	2	0.383264	-1	0.391543
84572	0	0	0	0	1	1	0.764933	1	0.391135
221496	0	0	0	0	1	1	0.764835	-1	0.39111
3078	0	1	0	0	0	1	0.764045	-1	0.390908
140739	0	0	0	0	1	1	0.763006	-1	0.390642
9213	0	0	0	1	0	1	0.762637	1	0.390548
10175	0	0	0	1	0	1	0.762295	-1	0.39046
54899	0	0	0	1	0	1	0.762042	-1	0.390395
54432	0	0	0	1	0	1	0.761079	-1	0.390148
54108	0	0	0	1	0	1	0.76044	-1	0.389985
59	2	0	0	0	0	2	0.379856	-1	0.389798
10281	0	0	0	1	0	1	0.758189	1	0.389407
56256	0	0	0	1	0	1	0.757225	1	0.389159
51537	0	0	0	1	0	1	0.756262	1	0.388912
5569	0	0	2	0	0	2	0.378124	-1	0.388908
3384	0	1	0	0	0	1	0.756044	-1	0.388856
4613	0	1	0	0	0	1	0.755299	1	0.388664
57553	0	0	0	1	0	1	0.754522	1	0.388464
25893	0	0	0	2	0	2	0.37717	1	0.388417
805	2	0	0	0	0	2	0.377168	-1	0.388416
22809	0	0	0	1	0	1	0.753846	-1	0.38829
113791	0	0	0	0	1	1	0.753372	-1	0.388168
6490	0	0	1	0	0	1	0.751445	1	0.387671
375056	0	0	0	0	2	2	0.375719	0	0.38767
1592	1	0	0	0	0	1	0.749354	1	0.387132
116843	0	0	0	0	1	1	0.748555	-1	0.386925
256364	0	0	0	0	2	2	0.374246	1	0.386909
63874	0	0	0	2	0	2	0.374042	-1	0.386803
54554	0	0	0	1	0	1	0.747253	-1	0.386588
4661	0	1	0	0	0	1	0.745665	1	0.386177
415117	0	0	0	0	1	1	0.745055	1	0.386019
2515	0	1	0	0	0	1	0.744382	1	0.385845
1616	1	0	0	0	0	1	0.743738	1	0.385678
2258	0	1	0	0	0	1	0.741803	-1	0.385176
4089	0	1	0	0	0	1	0.741803	-1	0.385176
892	2	0	0	0	0	2	0.370591	0	0.385015
200634	0	0	0	0	1	1	0.740848	1	0.384928
64333	0	0	0	1	0	1	0.739884	-1	0.384678
9202	0	0	0	1	0	1	0.738921	-1	0.384427
164832	0	0	0	0	1	1	0.738764	-1	0.384386
219736	0	0	0	0	1	1	0.738462	1	0.384308
85019	0	0	0	0	1	1	0.737958	1	0.384176
153830	0	0	0	0	1	1	0.737958	1	0.384176
27345	0	0	0	1	0	1	0.735067	-1	0.383423
56262	0	0	0	1	0	1	0.735067	1	0.383423
8503	0	0	0	1	0	1	0.733146	1	0.382922
80006	0	0	0	0	1	1	0.733141	-1	0.382921
55279	0	0	0	1	0	1	0.731868	1	0.382588
7520	0	0	0	1	0	1	0.731214	-1	0.382417
1081	1	0	0	0	0	1	0.730337	1	0.382188
6943	0	0	1	0	0	1	0.73025	-1	0.382165
51202	0	0	0	1	0	1	0.729287	-1	0.381913
9122	0	0	0	2	0	2	0.36424	-1	0.381702
8309	0	0	0	1	0	1	0.728324	-1	0.381661
5252	0	0	1	0	0	1	0.72736	1	0.381408
85315	0	0	0	0	1	1	0.725434	-1	0.380902
23326	0	0	0	1	0	1	0.725275	1	0.380861
11326	0	0	0	1	0	1	0.72447	-1	0.380649
11001	0	0	0	2	0	2	0.361663	-1	0.380349
7915	0	0	0	2	0	2	0.361497	-1	0.380261
3988	0	2	0	0	0	2	0.361386	-1	0.380203
1051	2	0	0	0	0	2	0.361069	1	0.380036
9839	0	0	0	2	0	2	0.360703	-1	0.379844
57510	0	0	0	1	0	1	0.720879	-1	0.379705
149076	0	0	0	0	1	1	0.719653	-1	0.379382
8659	0	0	0	1	0	1	0.719101	-1	0.379236
83641	0	0	0	0	1	1	0.716763	1	0.378619
1102	1	0	0	0	0	1	0.716484	-1	0.378546
6335	0	0	1	0	0	1	0.714836	-1	0.37811
1236	1	0	0	0	0	1	0.714286	-1	0.377964
8942	0	0	0	1	0	1	0.713483	1	0.377752
8547	0	0	0	1	0	1	0.712088	1	0.377383
55684	0	0	0	1	0	1	0.711946	1	0.377345
23071	0	0	0	1	0	1	0.710983	1	0.37709
64919	0	0	0	1	0	1	0.70989	-1	0.3768
22906	0	0	0	1	0	1	0.70801	-1	0.376301
63917	0	0	0	1	0	1	0.707865	-1	0.376262
114757	0	0	0	0	2	2	0.353886	-1	0.376237
128218	0	0	0	0	1	1	0.707692	1	0.376216
23530	0	0	0	2	0	2	0.353288	-1	0.375919
4784	0	0	1	0	0	1	0.706166	-1	0.37581
8614	0	0	0	2	0	2	0.352948	1	0.375738
5243	0	0	1	0	0	1	0.705495	1	0.375631
25891	0	0	0	1	0	1	0.705202	-1	0.375554
84976	0	0	0	0	1	1	0.704239	-1	0.375297
6511	0	0	3	0	0	3	0.234569	1	0.375155
3622	0	1	0	0	0	1	0.703297	1	0.375046
126282	0	0	0	0	1	1	0.701349	1	0.374526
1915	0	1	0	0	0	1	0.700385	-1	0.374269
6191	0	0	1	0	0	1	0.700385	-1	0.374269
25959	0	0	0	1	0	1	0.699422	-1	0.374011
10019	0	0	0	2	0	2	0.349644	-1	0.373975
8702	0	0	0	1	0	1	0.698459	1	0.373754
138046	0	0	0	0	1	1	0.697495	-1	0.373496
80760	0	0	0	0	1	1	0.696703	-1	0.373284
84940	0	0	0	0	1	1	0.696629	-1	0.373264
23582	0	0	0	1	0	1	0.694605	-1	0.372721
2980	0	1	0	0	0	1	0.692678	1	0.372204
3572	0	1	0	0	0	1	0.692308	1	0.372104
2153	0	2	0	0	0	2	0.345995	-1	0.372019
1459	2	0	0	0	0	2	0.345912	1	0.371974
2936	0	1	0	0	0	1	0.690751	-1	0.371686
11329	0	0	0	1	0	1	0.69011	-1	0.371513
2331	0	1	0	0	0	1	0.689788	-1	0.371426
83643	0	0	0	0	1	1	0.688825	-1	0.371167
1407	1	0	0	0	0	1	0.687912	1	0.370921
8790	0	0	0	1	0	1	0.687861	-1	0.370907
10428	0	0	0	1	0	1	0.687861	1	0.370907
5701	0	0	2	0	0	2	0.34371	-1	0.370788
84899	0	0	0	0	1	1	0.685934	1	0.370387
3964	0	1	0	0	0	1	0.685393	1	0.370241
7422	0	0	0	1	0	1	0.684755	1	0.370069
7008	0	0	1	0	0	1	0.681319	-1	0.369139
7181	0	0	0	2	0	2	0.339999	-1	0.368781
440533	0	0	0	0	1	1	0.679775	1	0.368721
5768	0	0	1	0	0	1	0.678227	1	0.368301
862	1	0	0	0	0	1	0.677264	-1	0.368039
8848	0	0	0	2	0	2	0.338543	0	0.367991
262	1	0	0	0	0	1	0.676966	1	0.367958
5032	0	0	1	0	0	1	0.676923	-1	0.367946
4946	0	0	1	0	0	1	0.676301	-1	0.367777
109	1	0	0	0	0	1	0.675337	-1	0.367515
5211	0	0	2	0	0	2	0.337616	1	0.367487
283	2	0	0	0	0	2	0.33661	1	0.366939
2873	0	1	0	0	0	1	0.672527	-1	0.36675
8439	0	0	0	1	0	1	0.672447	-1	0.366728
7412	0	0	0	1	0	1	0.671484	-1	0.366465
11311	0	0	0	1	0	1	0.67052	-1	0.366202
5266	0	0	1	0	0	1	0.67033	-1	0.36615
9508	0	0	0	2	0	2	0.335152	-1	0.366143
157638	0	0	0	0	1	1	0.669557	-1	0.365939
1062	1	0	0	0	0	1	0.669557	1	0.365939
23213	0	0	0	1	0	1	0.668539	-1	0.365661
375035	0	0	0	0	1	1	0.668132	1	0.365549
221908	0	0	0	0	1	1	0.66763	1	0.365412
7187	0	0	0	2	0	2	0.333382	-1	0.365175
26205	0	0	0	1	0	1	0.666667	1	0.365148
864	1	0	0	0	0	1	0.665934	-1	0.364948
8754	0	0	0	1	0	1	0.66573	1	0.364892
23431	0	0	0	1	0	1	0.665703	1	0.364884
55621	0	0	0	1	0	1	0.663736	-1	0.364345
8932	0	0	0	2	0	2	0.331562	1	0.364177
3315	0	1	0	0	0	1	0.660112	1	0.363349
387882	0	0	0	0	1	1	0.65896	1	0.363032
84159	0	0	0	0	1	1	0.658915	-1	0.363019
1838	1	0	0	0	0	1	0.657303	-1	0.362575
163081	0	0	0	0	1	1	0.657143	1	0.362531
5315	0	0	1	0	0	1	0.657033	1	0.3625
8322	0	0	0	2	0	2	0.328201	-1	0.362326
10513	0	0	0	1	0	1	0.656331	-1	0.362307
6751	0	0	1	0	0	1	0.656069	-1	0.362235
2108	0	1	0	0	0	1	0.655738	-1	0.362143
5089	0	0	2	0	0	2	0.327229	1	0.36179
26269	0	0	0	1	0	1	0.654143	-1	0.361702
2590	0	2	0	0	0	2	0.327041	1	0.361686
389119	0	0	0	0	1	1	0.653179	-1	0.361436
11104	0	0	0	1	0	1	0.653179	1	0.361436
23554	0	0	0	1	0	1	0.652216	-1	0.361169
64224	0	0	0	1	0	1	0.652216	1	0.361169
81565	0	0	0	0	3	3	0.217316	1	0.361095
2207	0	2	0	0	0	2	0.325869	-1	0.361037
25878	0	0	0	1	0	1	0.651252	-1	0.360902
3631	0	1	0	0	0	1	0.650549	-1	0.360707
255104	0	0	0	0	1	1	0.650289	1	0.360635
441239	0	0	0	0	1	1	0.648352	1	0.360098
323	1	0	0	0	0	1	0.647399	-1	0.359833
84623	0	0	0	0	1	1	0.646154	-1	0.359487
5339	0	0	1	0	0	1	0.645995	1	0.359443
112611	0	0	0	0	1	1	0.645472	-1	0.359297
6130	0	0	1	0	0	1	0.644509	-1	0.359029
10461	0	0	0	1	0	1	0.643956	1	0.358875
1054	1	0	0	0	0	1	0.643545	1	0.35876
3162	0	1	0	0	0	1	0.643411	1	0.358723
5730	0	0	1	0	0	1	0.641618	-1	0.358223
64130	0	0	0	1	0	1	0.640655	1	0.357954
3912	0	1	0	0	0	1	0.640449	-1	0.357896
146722	0	0	0	0	1	1	0.63956	-1	0.357648
79933	0	0	0	1	0	1	0.638728	-1	0.357415
54436	0	0	0	1	0	1	0.638728	1	0.357415
27303	0	0	0	1	0	1	0.637765	-1	0.357146
166929	0	0	0	0	1	1	0.637363	1	0.357033
7419	0	0	0	1	0	1	0.635246	-1	0.35644
861	1	0	0	0	0	1	0.632967	-1	0.3558
51004	0	0	0	1	0	1	0.632948	-1	0.355794
84515	0	0	0	0	1	1	0.631985	1	0.355523
1201	2	0	0	0	0	2	0.315767	1	0.355397
60485	0	0	0	1	0	1	0.631021	1	0.355252
23307	0	0	0	1	0	1	0.630769	-1	0.355181
57178	0	0	0	2	0	2	0.315182	-1	0.355067
357	1	0	0	0	0	1	0.629094	-1	0.35471
2135	0	1	0	0	0	1	0.628571	1	0.354562
51098	0	0	0	1	0	1	0.628131	-1	0.354438
79789	0	0	0	1	0	1	0.627907	-1	0.354375
8544	0	0	0	1	0	1	0.627049	-1	0.354133
26146	0	0	0	1	0	1	0.626374	1	0.353942
9466	0	0	0	1	0	1	0.626204	1	0.353894
51517	0	0	0	1	0	1	0.625323	1	0.353645
9056	0	0	0	1	0	1	0.625241	-1	0.353622
3251	0	2	0	0	0	2	0.312384	-1	0.353487
135	1	0	0	0	0	1	0.624277	1	0.353349
59338	0	0	0	1	0	1	0.624176	1	0.35332
8924	0	0	0	1	0	1	0.623596	-1	0.353156
90362	0	0	0	0	1	1	0.623314	-1	0.353076
10362	0	0	0	1	0	1	0.623314	1	0.353076
64397	0	0	0	1	0	1	0.622951	-1	0.352973
55132	0	0	0	1	0	1	0.621978	1	0.352698
2049	0	1	0	0	0	1	0.621387	1	0.35253
150274	0	0	0	0	1	1	0.620424	-1	0.352257
11025	0	0	0	1	0	1	0.61978	-1	0.352074
216	1	0	0	0	0	1	0.619461	-1	0.351983
498	1	0	0	0	0	1	0.619461	-1	0.351983
53	1	0	0	0	0	1	0.618852	1	0.35181
4692	0	1	0	0	0	1	0.618497	-1	0.351709
9782	0	0	0	1	0	1	0.617582	1	0.351449
81539	0	0	0	0	1	1	0.617571	-1	0.351446
25927	0	0	0	1	0	1	0.617534	-1	0.351435
3911	0	2	0	0	0	2	0.308735	1	0.351417
27306	0	0	0	1	0	1	0.615607	-1	0.350887
89958	0	0	0	0	1	1	0.615607	1	0.350887
79713	0	0	0	1	0	1	0.614644	-1	0.350612
113675	0	0	0	0	1	1	0.614644	-1	0.350612
10270	0	0	0	1	0	1	0.614644	1	0.350612
8945	0	0	0	1	0	1	0.61368	-1	0.350337
185	2	0	0	0	0	2	0.306624	-1	0.350213
481	2	0	0	0	0	2	0.306615	-1	0.350209
10099	0	0	0	1	0	1	0.612717	-1	0.350062
22948	0	0	0	1	0	1	0.612717	-1	0.350062
118788	0	0	0	0	2	2	0.305777	1	0.349729
873	1	0	0	0	0	1	0.61079	1	0.349511
7424	0	0	0	1	0	1	0.609827	1	0.349235
10243	0	0	0	1	0	1	0.608791	1	0.348939
29980	0	0	0	1	0	1	0.6079	1	0.348683
6357	0	0	2	0	0	2	0.303858	-1	0.34863
65109	0	0	0	1	0	1	0.606936	1	0.348407
56098	0	0	0	1	0	1	0.606593	-1	0.348308
7314	0	0	0	1	0	1	0.605973	-1	0.34813
140707	0	0	0	0	1	1	0.60501	1	0.347853
10043	0	0	0	2	0	2	0.302035	1	0.347583
10189	0	0	0	1	0	1	0.604046	-1	0.347576
84701	0	0	0	0	1	1	0.603083	-1	0.347299
29115	0	0	0	1	0	1	0.602459	1	0.347119
90007	0	0	0	0	1	1	0.602119	1	0.347021
152518	0	0	0	0	1	1	0.601156	1	0.346744
57504	0	0	0	1	0	1	0.600193	-1	0.346466
8412	0	0	0	2	0	2	0.300037	1	0.346431
51056	0	0	0	1	0	1	0.598361	-1	0.345937
3824	0	2	0	0	0	2	0.298633	-1	0.34562
81578	0	0	0	0	1	1	0.595506	-1	0.34511
54682	0	0	0	1	0	1	0.593449	-1	0.344514
1549	1	0	0	0	0	1	0.593407	-1	0.344502
23269	0	0	0	1	0	1	0.592697	1	0.344295
1174	1	0	0	0	0	1	0.592486	1	0.344234
23475	0	0	0	2	0	2	0.295877	1	0.344021
5055	0	0	1	0	0	1	0.591731	-1	0.344015
10750	0	0	0	1	0	1	0.591209	-1	0.343863
9500	0	0	0	1	0	1	0.590559	-1	0.343674
84668	0	0	0	0	1	1	0.589595	-1	0.343393
9945	0	0	0	1	0	1	0.588632	-1	0.343113
7114	0	0	1	0	0	1	0.587669	-1	0.342832
50840	0	0	0	1	0	1	0.586813	1	0.342582
83548	0	0	0	0	1	1	0.586705	1	0.342551
79838	0	0	0	1	0	1	0.584615	1	0.34194
81609	0	0	0	0	1	1	0.582852	-1	0.341424
643394	0	0	0	0	1	1	0.582418	-1	0.341297
63876	0	0	0	1	0	1	0.581888	-1	0.341142
25805	0	0	0	1	0	1	0.580925	-1	0.340859
10307	0	0	0	1	0	1	0.58022	-1	0.340652
9375	0	0	0	1	0	1	0.578652	1	0.340192
5696	0	0	1	0	0	1	0.578035	-1	0.34001
22848	0	0	0	1	0	1	0.578022	1	0.340006
2073	0	1	0	0	0	1	0.577869	1	0.339961
4052	0	2	0	0	0	2	0.287989	1	0.339405
386757	0	0	0	0	1	1	0.575843	1	0.339365
3275	0	1	0	0	0	1	0.575824	1	0.339359
9630	0	0	0	1	0	1	0.574181	-1	0.338875
2690	0	1	0	0	0	1	0.57377	-1	0.338754
27072	0	0	0	1	0	1	0.573626	1	0.338711
54331	0	0	0	1	0	1	0.573218	-1	0.338591
9997	0	0	0	1	0	1	0.571429	-1	0.338062
6136	0	0	1	0	0	1	0.571291	-1	0.338021
4833	0	0	2	0	0	2	0.285631	-1	0.338012
4324	0	1	0	0	0	1	0.570328	1	0.337736
4703	0	1	0	0	0	1	0.570225	-1	0.337705
55301	0	0	0	2	0	2	0.284902	1	0.337581
1777	1	0	0	0	0	1	0.569672	1	0.337542
9404	0	0	0	1	0	1	0.569364	-1	0.33745
9929	0	0	0	1	0	1	0.568401	1	0.337165
4212	0	1	0	0	0	1	0.567437	-1	0.336879
51393	0	0	0	2	0	2	0.283667	-1	0.336848
387522	0	0	0	0	1	1	0.567033	1	0.336759
967	1	0	0	0	0	1	0.565891	1	0.33642
55217	0	0	0	1	0	1	0.565511	-1	0.336307
25897	0	0	0	2	0	2	0.282445	1	0.336122
8774	0	0	0	1	0	1	0.564835	1	0.336106
4648	0	1	0	0	0	1	0.564607	1	0.336038
4200	0	1	0	0	0	1	0.563584	-1	0.335733
7127	0	0	1	0	0	1	0.562637	-1	0.335451
79085	0	0	0	1	0	1	0.56262	-1	0.335446
9623	0	0	0	1	0	1	0.561798	1	0.335201
23193	0	0	0	1	0	1	0.561657	1	0.335159
22850	0	0	0	1	0	1	0.560694	-1	0.334871
285172	0	0	0	0	1	1	0.56044	1	0.334795
155038	0	0	0	0	1	1	0.55973	-1	0.334583
55599	0	0	0	1	0	1	0.558767	-1	0.334295
54532	0	0	0	1	0	1	0.558242	1	0.334138
3417	0	1	0	0	0	1	0.55684	-1	0.333718
11131	0	0	0	2	0	2	0.27813	1	0.333545
5669	0	0	1	0	0	1	0.55618	1	0.333521
57507	0	0	0	1	0	1	0.556044	1	0.33348
6170	0	0	1	0	0	1	0.554913	-1	0.333141
5376	0	0	1	0	0	1	0.55395	-1	0.332851
4722	0	1	0	0	0	1	0.552987	-1	0.332562
975	1	0	0	0	0	1	0.552023	-1	0.332272
6383	0	0	1	0	0	1	0.55106	-1	0.331982
23263	0	0	0	1	0	1	0.547753	1	0.330984
1847	3	0	0	0	0	3	0.182554	1	0.330956
84245	0	0	0	0	1	1	0.547206	-1	0.330819
9587	0	0	0	1	0	1	0.546243	-1	0.330528
57511	0	0	0	1	0	1	0.546243	1	0.330528
6916	0	0	1	0	0	1	0.545279	-1	0.330236
5162	0	0	1	0	0	1	0.545082	-1	0.330176
9130	0	0	0	1	0	1	0.545082	1	0.330176
145407	0	0	0	0	1	1	0.545055	1	0.330168
9314	0	0	0	1	0	1	0.544944	1	0.330134
121227	0	0	0	0	1	1	0.544316	-1	0.329944
29110	0	0	0	1	0	1	0.543353	1	0.329652
23420	0	0	0	1	0	1	0.542857	1	0.329502
2512	0	1	0	0	0	1	0.542389	-1	0.32936
10970	0	0	0	1	0	1	0.540984	-1	0.328933
57576	0	0	0	1	0	1	0.540462	1	0.328774
60560	0	0	0	1	0	1	0.539499	-1	0.328481
55151	0	0	0	1	0	1	0.539326	1	0.328428
4248	0	2	0	0	0	2	0.269572	1	0.328373
11185	0	0	0	1	0	1	0.538536	-1	0.328188
5396	0	0	1	0	0	1	0.537572	-1	0.327894
116238	0	0	0	0	1	1	0.537572	1	0.327894
6015	0	0	1	0	0	1	0.536885	1	0.327684
147495	0	0	0	0	1	1	0.536609	-1	0.3276
9491	0	0	0	1	0	1	0.535645	-1	0.327306
10930	0	0	0	1	0	1	0.534682	1	0.327011
646853	0	0	0	0	1	1	0.534066	-1	0.326823
55731	0	0	0	1	0	1	0.533719	-1	0.326717
57404	0	0	0	1	0	1	0.532755	-1	0.326422
2831	0	1	0	0	0	1	0.531868	-1	0.32615
4688	0	1	0	0	0	1	0.529865	-1	0.325535
5308	0	0	1	0	0	1	0.529865	-1	0.325535
115908	0	0	0	0	1	1	0.529865	-1	0.325535
10603	0	0	0	1	0	1	0.529865	1	0.325535
51329	0	0	0	1	0	1	0.52967	-1	0.325475
6507	0	0	1	0	0	1	0.528902	1	0.325239
10227	0	0	0	1	0	1	0.528689	1	0.325173
53822	0	0	0	1	0	1	0.527938	1	0.324943
7013	0	0	1	0	0	1	0.527473	1	0.324799
79944	0	0	0	1	0	1	0.526975	1	0.324646
80017	0	0	0	0	2	2	0.26286	-1	0.324259
85316	0	0	0	0	1	1	0.525275	1	0.324122
7051	0	0	1	0	0	1	0.525048	1	0.324052
54934	0	0	0	1	0	1	0.524548	-1	0.323897
7529	0	0	0	1	0	1	0.524085	-1	0.323754
29899	0	0	0	1	0	1	0.524085	1	0.323754
10924	0	0	0	3	0	3	0.17458	-1	0.323648
9401	0	0	0	1	0	1	0.523121	1	0.323457
11034	0	0	0	1	0	1	0.523077	1	0.323443
1027	1	0	0	0	0	1	0.522472	1	0.323256
340419	0	0	0	0	1	1	0.522158	-1	0.323159
79694	0	0	0	1	0	1	0.520879	1	0.322763
2535	0	1	0	0	0	1	0.520231	-1	0.322562
51163	0	0	0	1	0	1	0.519268	-1	0.322263
152137	0	0	0	0	1	1	0.516854	-1	0.321513
6683	0	0	1	0	0	1	0.516484	1	0.321398
6815	0	0	1	0	0	1	0.516378	1	0.321365
199777	0	0	0	0	1	1	0.515414	1	0.321065
54	1	0	0	0	0	1	0.514286	-1	0.320713
9687	0	0	0	1	0	1	0.514045	-1	0.320638
55745	0	0	0	1	0	1	0.513487	-1	0.320464
3249	0	1	0	0	0	1	0.512088	1	0.320027
1130	1	0	0	0	0	1	0.511561	1	0.319863
140456	0	0	0	0	1	1	0.50989	-1	0.31934
152816	0	0	0	0	1	1	0.509634	1	0.31926
23363	0	0	0	1	0	1	0.509044	1	0.319075
3131	0	1	0	0	0	1	0.508427	-1	0.318881
7112	0	0	1	0	0	1	0.507707	1	0.318656
51167	0	0	0	1	0	1	0.506744	-1	0.318353
2631	0	1	0	0	0	1	0.504098	-1	0.317521
84108	0	0	0	0	1	1	0.503297	1	0.317269
55012	0	0	0	1	0	1	0.50289	-1	0.31714
222255	0	0	0	0	1	1	0.501292	-1	0.316636
7813	0	0	0	1	0	1	0.5	-1	0.316228
4320	0	1	0	0	0	1	0.5	1	0.316228
1937	0	1	0	0	0	1	0.499037	-1	0.315923
26608	0	0	0	1	0	1	0.499037	-1	0.315923
10614	0	0	0	1	0	1	0.499037	1	0.315923
1412	1	0	0	0	0	1	0.498901	-1	0.31588
79036	0	0	0	1	0	1	0.498708	1	0.315819
4780	0	0	2	0	0	2	0.249332	-1	0.315805
26031	0	0	0	1	0	1	0.497191	-1	0.315338
54101	0	0	0	1	0	1	0.49711	1	0.315312
50856	0	0	0	1	0	1	0.496703	-1	0.315184
5573	0	0	1	0	0	1	0.496146	-1	0.315007
5810	0	0	1	0	0	1	0.495902	-1	0.314929
1675	1	0	0	0	0	1	0.495183	-1	0.314701
376267	0	0	0	0	1	1	0.494382	-1	0.314446
27067	0	0	0	1	0	1	0.49422	-1	0.314395
133584	0	0	0	0	1	1	0.49422	-1	0.314395
4908	0	0	1	0	0	1	0.492308	1	0.313786
752	1	0	0	0	0	1	0.492293	1	0.313781
2247	0	1	0	0	0	1	0.491329	-1	0.313474
23187	0	0	0	1	0	1	0.490366	-1	0.313166
10093	0	0	0	1	0	1	0.49011	1	0.313085
8788	0	0	0	1	0	1	0.489403	-1	0.312859
121551	0	0	0	0	1	1	0.487912	-1	0.312382
285973	0	0	0	0	1	1	0.487476	1	0.312242
10763	0	0	0	1	0	1	0.486513	-1	0.311933
2530	0	1	0	0	0	1	0.485714	1	0.311677
1832	1	0	0	0	0	1	0.484586	1	0.311315
60559	0	0	0	1	0	1	0.483622	1	0.311006
51144	0	0	0	2	0	2	0.241764	-1	0.310975
399512	0	0	0	0	1	1	0.483146	-1	0.310852
6217	0	0	1	0	0	1	0.482659	-1	0.310696
7248	0	0	0	1	0	1	0.481696	-1	0.310385
733	1	0	0	0	0	1	0.481696	1	0.310385
84914	0	0	0	0	1	1	0.481319	-1	0.310264
55716	0	0	0	1	0	1	0.480732	1	0.310075
55967	0	0	0	1	0	1	0.479769	-1	0.309764
9121	0	0	0	1	0	1	0.479508	1	0.30968
645752	0	0	0	0	1	1	0.479121	1	0.309555
79679	0	0	0	1	0	1	0.478805	1	0.309453
7020	0	0	1	0	0	1	0.478036	1	0.309204
5108	0	0	1	0	0	1	0.477842	1	0.309141
83874	0	0	0	0	1	1	0.477842	1	0.309141
1806	2	0	0	0	0	2	0.238827	-1	0.309081
55034	0	0	0	1	0	1	0.476923	1	0.308844
6176	0	0	1	0	0	1	0.476879	-1	0.30883
55625	0	0	0	1	0	1	0.476879	-1	0.30883
2806	0	1	0	0	0	1	0.475915	-1	0.308517
80317	0	0	0	0	1	1	0.474952	-1	0.308205
64219	0	0	0	1	0	1	0.474719	1	0.30813
85441	0	0	0	0	1	1	0.473988	1	0.307892
1536	1	0	0	0	0	1	0.473025	-1	0.307579
91039	0	0	0	0	1	1	0.473025	1	0.307579
148229	0	0	0	0	1	1	0.472062	1	0.307266
9324	0	0	0	1	0	1	0.471098	1	0.306952
54963	0	0	0	1	0	1	0.471098	1	0.306952
2219	0	1	0	0	0	1	0.47033	-1	0.306702
6132	0	0	1	0	0	1	0.470135	-1	0.306638
10459	0	0	0	1	0	1	0.470135	-1	0.306638
3183	0	1	0	0	0	1	0.469171	-1	0.306324
444	1	0	0	0	0	1	0.468132	1	0.305984
4109	0	1	0	0	0	1	0.4677	-1	0.305843
51750	0	0	0	1	0	1	0.467245	1	0.305694
29887	0	0	0	2	0	2	0.233196	1	0.305415
6133	0	0	1	0	0	1	0.466281	-1	0.305379
6374	0	0	1	0	0	1	0.465934	-1	0.305265
50999	0	0	0	1	0	1	0.465318	1	0.305063
908	1	0	0	0	0	1	0.464355	-1	0.304747
387338	0	0	0	0	1	1	0.463736	1	0.304544
55769	0	0	0	1	0	1	0.463483	-1	0.304461
84033	0	0	0	0	1	1	0.463391	1	0.304431
231	1	0	0	0	0	1	0.462428	-1	0.304114
7021	0	0	1	0	0	1	0.461538	1	0.303822
25912	0	0	0	1	0	1	0.460501	-1	0.30348
10049	0	0	0	1	0	1	0.459538	1	0.303163
1404	1	0	0	0	0	1	0.458574	-1	0.302845
9670	0	0	0	2	0	2	0.229242	-1	0.302815
27250	0	0	0	1	0	1	0.457865	1	0.30261
118487	0	0	0	0	1	1	0.457611	1	0.302526
11080	0	0	0	1	0	1	0.457364	-1	0.302445
155	1	0	0	0	0	1	0.456647	-1	0.302208
54901	0	0	0	1	0	1	0.456647	-1	0.302208
9024	0	0	0	1	0	1	0.456647	1	0.302208
3490	0	1	0	0	0	1	0.454918	-1	0.301635
9627	0	0	0	1	0	1	0.454721	-1	0.301569
23552	0	0	0	1	0	1	0.454721	-1	0.301569
5631	0	0	1	0	0	1	0.453757	-1	0.30125
29924	0	0	0	1	0	1	0.453757	-1	0.30125
79602	0	0	0	1	0	1	0.452747	-1	0.300914
1748	1	0	0	0	0	1	0.452247	-1	0.300748
9817	0	0	0	1	0	1	0.452196	-1	0.300731
29097	0	0	0	1	0	1	0.45183	1	0.30061
3710	0	3	0	0	0	3	0.150602	1	0.300602
153642	0	0	0	0	1	1	0.450867	1	0.300289
132989	0	0	0	0	1	1	0.450549	1	0.300183
5144	0	0	1	0	0	1	0.449438	1	0.299813
85450	0	0	0	0	1	1	0.44894	1	0.299647
10024	0	0	0	1	0	1	0.448352	1	0.29945
5433	0	0	1	0	0	1	0.447977	1	0.299325
3904	0	2	0	0	0	2	0.223664	1	0.299108
9388	0	0	0	1	0	1	0.447013	-1	0.299003
2729	0	1	0	0	0	1	0.446721	-1	0.298905
55269	0	0	0	1	0	1	0.446154	1	0.298715
23212	0	0	0	1	0	1	0.44605	1	0.29868
9139	0	0	0	1	0	1	0.444444	-1	0.298142
64928	0	0	0	1	0	1	0.444123	1	0.298035
170394	0	0	0	0	1	1	0.44316	1	0.297711
79829	0	0	0	1	0	1	0.442197	1	0.297387
23710	0	0	0	1	0	1	0.44186	-1	0.297274
917	1	0	0	0	0	1	0.441758	-1	0.29724
5910	0	0	1	0	0	1	0.441233	-1	0.297063
201799	0	0	0	0	1	1	0.44027	1	0.296739
57026	0	0	0	2	0	2	0.21985	-1	0.296547
9631	0	0	0	1	0	1	0.439306	1	0.296414
10963	0	0	0	1	0	1	0.438525	1	0.29615
54739	0	0	0	1	0	1	0.438343	1	0.296089
51063	0	0	0	1	0	1	0.437363	1	0.295758
80256	0	0	0	0	1	1	0.436416	1	0.295437
26229	0	0	0	2	0	2	0.2179	1	0.295229
55611	0	0	0	1	0	1	0.435453	1	0.295111
64116	0	0	0	1	0	1	0.435393	1	0.295091
4948	0	0	1	0	0	1	0.433526	-1	0.294457
10492	0	0	0	1	0	1	0.432967	1	0.294268
83858	0	0	0	0	1	1	0.432584	1	0.294137
71	1	0	0	0	0	1	0.431599	-1	0.293802
6508	0	0	1	0	0	1	0.431525	1	0.293777
11075	0	0	0	1	0	1	0.430769	-1	0.29352
9104	0	0	0	1	0	1	0.430636	-1	0.293474
441430	0	0	0	0	1	1	0.429775	-1	0.293181
64781	0	0	0	1	0	1	0.429672	1	0.293146
1326	2	0	0	0	0	2	0.214631	1	0.293006
953	2	0	0	0	0	2	0.214597	1	0.292983
4921	0	0	1	0	0	1	0.428709	-1	0.292817
57205	0	0	0	1	0	1	0.428709	-1	0.292817
81839	0	0	0	0	1	1	0.428571	1	0.29277
84060	0	0	0	0	1	1	0.427746	-1	0.292488
3792	0	1	0	0	0	1	0.427746	1	0.292488
1534	1	0	0	0	0	1	0.426966	1	0.292221
56934	0	0	0	1	0	1	0.426782	-1	0.292158
9527	0	0	0	1	0	1	0.426374	-1	0.292018
3831	0	1	0	0	0	1	0.42623	1	0.291969
79816	0	0	0	1	0	1	0.425819	1	0.291828
10980	0	0	0	1	0	1	0.424855	-1	0.291498
57019	0	0	0	1	0	1	0.424855	-1	0.291498
3055	0	2	0	0	0	2	0.212354	-1	0.291447
26154	0	0	0	1	0	1	0.424157	1	0.291258
26022	0	0	0	1	0	1	0.423892	-1	0.291167
1846	1	0	0	0	0	1	0.423773	-1	0.291126
6397	0	0	1	0	0	1	0.422929	-1	0.290836
2647	0	1	0	0	0	1	0.422131	1	0.290562
1213	1	0	0	0	0	1	0.421965	-1	0.290505
8853	0	0	0	1	0	1	0.421189	1	0.290237
129138	0	0	0	0	1	1	0.421002	1	0.290173
11328	0	0	0	1	0	1	0.419075	-1	0.289508
2520	0	1	0	0	0	1	0.419075	1	0.289508
11005	0	0	0	1	0	1	0.418539	-1	0.289323
9590	0	0	0	1	0	1	0.418112	1	0.289175
7376	0	0	0	1	0	1	0.417148	1	0.288842
5671	0	0	1	0	0	1	0.41573	1	0.288351
6750	0	0	1	0	0	1	0.415385	-1	0.288231
10856	0	0	0	2	0	2	0.207532	1	0.28812
24139	0	0	0	1	0	1	0.413934	1	0.287727
79864	0	0	0	1	0	1	0.413437	-1	0.287554
84259	0	0	0	0	1	1	0.413187	1	0.287467
79660	0	0	0	1	0	1	0.412921	1	0.287375
284207	0	0	0	0	1	1	0.411368	1	0.286834
54849	0	0	0	1	0	1	0.410989	-1	0.286702
5054	0	0	1	0	0	1	0.410405	1	0.286498
5774	0	0	1	0	0	1	0.410112	-1	0.286396
80279	0	0	0	0	1	1	0.408791	-1	0.285934
4931	0	0	1	0	0	1	0.408478	1	0.285824
8572	0	0	0	1	0	1	0.407514	1	0.285487
7450	0	0	0	1	0	1	0.407303	1	0.285413
10435	0	0	0	1	0	1	0.406551	-1	0.285149
3241	0	3	0	0	0	3	0.135504	1	0.285136
30008	0	0	0	2	0	2	0.202849	-1	0.28485
140467	0	0	0	0	1	1	0.404624	-1	0.284473
79689	0	0	0	1	0	1	0.404494	1	0.284427
9961	0	0	0	1	0	1	0.404396	-1	0.284393
9146	0	0	0	1	0	1	0.402198	-1	0.283619
83937	0	0	0	0	1	1	0.401734	-1	0.283455
654429	0	0	0	0	1	1	0.401685	1	0.283438
2752	0	1	0	0	0	1	0.400771	-1	0.283115
204219	0	0	0	0	1	1	0.400771	-1	0.283115
51150	0	0	0	1	0	1	0.400517	1	0.283025
722	1	0	0	0	0	1	0.4	1	0.282843
54664	0	0	0	1	0	1	0.399807	-1	0.282775
51008	0	0	0	2	0	2	0.199889	-1	0.282764
64760	0	0	0	1	0	1	0.398844	1	0.282434
6477	0	0	1	0	0	1	0.397933	-1	0.282111
54788	0	0	0	1	0	1	0.397881	-1	0.282092
11201	0	0	0	1	0	1	0.396917	1	0.281751
6941	0	0	1	0	0	1	0.396067	1	0.281449
84272	0	0	0	0	1	1	0.396067	1	0.281449
730	1	0	0	0	0	1	0.395954	-1	0.281409
6876	0	0	1	0	0	1	0.395954	-1	0.281409
11160	0	0	0	1	0	1	0.395349	1	0.281193
6205	0	0	1	0	0	1	0.39499	-1	0.281066
91523	0	0	0	0	1	1	0.394027	-1	0.280723
51714	0	0	0	1	0	1	0.393443	1	0.280515
5174	0	0	1	0	0	1	0.393407	1	0.280502
5156	0	0	1	0	0	1	0.393064	-1	0.28038
5212	0	0	1	0	0	1	0.3921	1	0.280036
23786	0	0	0	1	0	1	0.391137	-1	0.279692
1856	1	0	0	0	0	1	0.38921	1	0.279002
27258	0	0	0	1	0	1	0.389011	1	0.27893
7029	0	0	1	0	0	1	0.388247	-1	0.278656
1022	1	0	0	0	0	1	0.38764	-1	0.278439
7764	0	0	0	1	0	1	0.387283	-1	0.27831
79717	0	0	0	1	0	1	0.386813	1	0.278141
64098	0	0	0	1	0	1	0.385356	-1	0.277617
124961	0	0	0	0	1	1	0.385356	-1	0.277617
2273	0	1	0	0	0	1	0.385246	-1	0.277577
115353	0	0	0	0	1	1	0.385013	-1	0.277493
10335	0	0	0	1	0	1	0.384615	-1	0.27735
3479	0	1	0	0	0	1	0.38343	-1	0.276922
51097	0	0	0	1	0	1	0.382466	1	0.276574
57458	0	0	0	1	0	1	0.382466	1	0.276574
1244	1	0	0	0	0	1	0.382022	-1	0.276414
23568	0	0	0	1	0	1	0.381503	-1	0.276226
1140	1	0	0	0	0	1	0.381503	1	0.276226
22913	0	0	0	1	0	1	0.381148	1	0.276097
4292	0	1	0	0	0	1	0.380539	-1	0.275877
7385	0	0	0	1	0	1	0.379576	-1	0.275527
91694	0	0	0	0	1	1	0.379213	1	0.275396
10443	0	0	0	1	0	1	0.378613	1	0.275177
25932	0	0	0	2	0	2	0.189071	1	0.275006
84085	0	0	0	0	1	1	0.378022	1	0.274963
5594	0	0	1	0	0	1	0.377649	-1	0.274827
2644	0	1	0	0	0	1	0.377649	1	0.274827
55658	0	0	0	1	0	1	0.377261	1	0.274686
217	1	0	0	0	0	1	0.377049	-1	0.274609
25814	0	0	0	1	0	1	0.376686	-1	0.274476
54878	0	0	0	1	0	1	0.376686	-1	0.274476
148254	0	0	0	0	2	2	0.187986	-1	0.274216
10427	0	0	0	1	0	1	0.375824	1	0.274162
163702	0	0	0	0	1	1	0.374759	1	0.273773
2934	0	2	0	0	0	2	0.186823	1	0.273367
55803	0	0	0	1	0	1	0.372832	-1	0.273069
56895	0	0	0	1	0	1	0.372832	-1	0.273069
25849	0	0	0	1	0	1	0.371869	-1	0.272716
9829	0	0	0	1	0	1	0.368979	-1	0.271654
50515	0	0	0	1	0	1	0.368979	-1	0.271654
8683	0	0	0	1	0	1	0.368015	1	0.271299
7841	0	0	0	2	0	2	0.183325	1	0.270795
440738	0	0	0	0	1	1	0.366089	-1	0.270588
6892	0	0	1	0	0	1	0.366089	1	0.270588
84224	0	0	0	0	1	1	0.365169	-1	0.270247
3658	0	1	0	0	0	1	0.364162	-1	0.269875
112840	0	0	0	0	1	1	0.363198	1	0.269518
11258	0	0	0	1	0	1	0.362637	1	0.269309
57706	0	0	0	1	0	1	0.362235	-1	0.26916
338440	0	0	0	0	1	1	0.36044	-1	0.268492
205	1	0	0	0	0	1	0.360308	1	0.268443
6018	0	0	1	0	0	1	0.359345	1	0.268084
55691	0	0	0	1	0	1	0.359173	1	0.26802
3098	0	1	0	0	0	1	0.356589	1	0.267054
4061	0	1	0	0	0	1	0.356455	1	0.267004
2067	0	1	0	0	0	1	0.355491	-1	0.266643
57187	0	0	0	1	0	1	0.355491	-1	0.266643
116983	0	0	0	0	1	1	0.355491	1	0.266643
8842	0	0	0	1	0	1	0.354528	-1	0.266281
2104	0	1	0	0	0	1	0.354005	-1	0.266085
55582	0	0	0	1	0	1	0.353933	-1	0.266057
10	1	0	0	0	0	1	0.353565	1	0.265919
7508	0	0	0	1	0	1	0.352459	1	0.265503
3640	0	1	0	0	0	1	0.351648	-1	0.265197
53405	0	0	0	1	0	1	0.351124	-1	0.264999
117155	0	0	0	0	1	1	0.351124	-1	0.264999
1666	1	0	0	0	0	1	0.350674	-1	0.26483
79870	0	0	0	1	0	1	0.349711	1	0.264466
9334	0	0	0	1	0	1	0.348837	-1	0.264135
5860	0	0	1	0	0	1	0.348748	-1	0.264101
5442	0	0	1	0	0	1	0.348748	1	0.264101
1841	1	0	0	0	0	1	0.348315	-1	0.263937
226	2	0	0	0	0	2	0.174092	0	0.263888
27178	0	0	0	1	0	1	0.347784	-1	0.263736
771	1	0	0	0	0	1	0.347253	-1	0.263535
8824	0	0	0	1	0	1	0.346821	-1	0.263371
55107	0	0	0	1	0	1	0.346821	1	0.263371
22936	0	0	0	1	0	1	0.345506	1	0.262871
22884	0	0	0	1	0	1	0.345055	-1	0.262699
1634	1	0	0	0	0	1	0.344894	-1	0.262638
3151	0	1	0	0	0	1	0.343931	-1	0.262271
2990	0	2	0	0	0	2	0.171961	1	0.262268
51734	0	0	0	1	0	1	0.343669	1	0.262171
90060	0	0	0	0	1	1	0.342967	1	0.261904
64395	0	0	0	1	0	1	0.342857	1	0.261861
7851	0	0	0	1	0	1	0.342697	1	0.2618
140699	0	0	0	0	1	1	0.342004	-1	0.261535
26523	0	0	0	1	0	1	0.34104	-1	0.261167
6728	0	0	1	0	0	1	0.340659	1	0.261021
4147	0	2	0	0	0	2	0.170287	-1	0.260988
708	1	0	0	0	0	1	0.340164	-1	0.260831
5732	0	0	1	0	0	1	0.340077	-1	0.260798
389058	0	0	0	0	1	1	0.340077	1	0.260798
4121	0	1	0	0	0	1	0.339114	-1	0.260428
55758	0	0	0	1	0	1	0.339114	-1	0.260428
55697	0	0	0	1	0	1	0.339114	1	0.260428
290	1	0	0	0	0	1	0.338462	-1	0.260177
6688	0	0	1	0	0	1	0.337187	-1	0.259687
8395	0	0	0	1	0	1	0.336224	-1	0.259316
116496	0	0	0	0	1	1	0.336066	-1	0.259255
1522	1	0	0	0	0	1	0.336066	1	0.259255
9159	0	0	0	1	0	1	0.336066	1	0.259255
11153	0	0	0	1	0	1	0.336066	1	0.259255
9709	0	0	0	1	0	1	0.33526	1	0.258944
55422	0	0	0	2	0	2	0.16718	1	0.258596
5360	0	0	1	0	0	1	0.334297	-1	0.258572
11309	0	0	0	1	0	1	0.334297	-1	0.258572
80310	0	0	0	0	1	1	0.333333	-1	0.258199
2957	0	1	0	0	0	1	0.333333	1	0.258199
2697	0	1	0	0	0	1	0.33237	-1	0.257825
57003	0	0	0	1	0	1	0.331461	1	0.257473
8761	0	0	0	1	0	1	0.331407	-1	0.257452
54414	0	0	0	1	0	1	0.330443	1	0.257077
27151	0	0	0	1	0	1	0.328652	-1	0.256379
4739	0	0	1	0	0	1	0.328652	1	0.256379
2275	0	1	0	0	0	1	0.328516	-1	0.256327
7136	0	0	1	0	0	1	0.328516	1	0.256327
9541	0	0	0	1	0	1	0.328516	1	0.256327
283431	0	0	0	0	1	1	0.327473	-1	0.255919
51760	0	0	0	1	0	1	0.325843	-1	0.255281
55846	0	0	0	1	0	1	0.325626	-1	0.255196
6414	0	0	1	0	0	1	0.325581	-1	0.255179
1235	1	0	0	0	0	1	0.325275	-1	0.255059
5338	0	0	1	0	0	1	0.324663	1	0.254819
150094	0	0	0	0	1	1	0.324663	1	0.254819
5500	0	0	1	0	0	1	0.32377	-1	0.254468
57380	0	0	0	1	0	1	0.32377	-1	0.254468
10457	0	0	0	1	0	1	0.323034	1	0.254179
369	1	0	0	0	0	1	0.322736	1	0.254061
22920	0	0	0	1	0	1	0.321773	-1	0.253682
7551	0	0	0	1	0	1	0.320879	1	0.253329
5700	0	0	1	0	0	1	0.319846	-1	0.252921
3716	0	1	0	0	0	1	0.319672	-1	0.252853
51067	0	0	0	1	0	1	0.319672	-1	0.252853
100093630	0	0	0	0	1	1	0.318681	1	0.25246
27175	0	0	0	1	0	1	0.317919	-1	0.252158
2596	0	1	0	0	0	1	0.317416	-1	0.251959
1855	1	0	0	0	0	1	0.316956	1	0.251776
219487	0	0	0	0	1	1	0.316484	-1	0.251588
146330	0	0	0	0	1	1	0.315992	1	0.251393
10184	0	0	0	1	0	1	0.315245	-1	0.251096
55709	0	0	0	1	0	1	0.315029	-1	0.25101
115290	0	0	0	0	1	1	0.314286	1	0.250713
7750	0	0	0	1	0	1	0.314066	-1	0.250625
55081	0	0	0	1	0	1	0.314066	-1	0.250625
55764	0	0	0	1	0	1	0.314066	-1	0.250625
5828	0	0	1	0	0	1	0.313102	-1	0.250241
5029	0	0	1	0	0	1	0.313102	1	0.250241
94	1	0	0	0	0	1	0.312661	-1	0.250065
133957	0	0	0	0	1	1	0.312139	1	0.249855
2791	0	1	0	0	0	1	0.311798	-1	0.249719
3428	0	1	0	0	0	1	0.311475	-1	0.24959
57484	0	0	0	1	0	1	0.311175	-1	0.24947
55722	0	0	0	1	0	1	0.311175	1	0.24947
51706	0	0	0	2	0	2	0.155434	1	0.249347
51338	0	0	0	1	0	1	0.310078	-1	0.249029
23244	0	0	0	1	0	1	0.309249	1	0.248696
2625	0	1	0	0	0	1	0.308989	1	0.248592
286148	0	0	0	0	1	1	0.308989	1	0.248592
274	1	0	0	0	0	1	0.308285	-1	0.248308
285759	0	0	0	0	1	1	0.308285	1	0.248308
6385	0	0	2	0	0	2	0.153823	1	0.248051
57102	0	0	0	1	0	1	0.307322	-1	0.24792
51284	0	0	0	1	0	1	0.306358	-1	0.247531
10154	0	0	0	1	0	1	0.30618	1	0.247459
23331	0	0	0	1	0	1	0.305495	1	0.247182
80301	0	0	0	0	1	1	0.305395	-1	0.247142
57613	0	0	0	1	0	1	0.30491	-1	0.246945
54676	0	0	0	1	0	1	0.304432	1	0.246752
10772	0	0	0	1	0	1	0.303468	-1	0.246361
3687	0	1	0	0	0	1	0.303297	-1	0.246291
522	1	0	0	0	0	1	0.302505	1	0.245969
10316	0	0	0	1	0	1	0.302505	1	0.245969
9148	0	0	0	1	0	1	0.302326	1	0.245897
9647	0	0	0	1	0	1	0.301099	-1	0.245397
64969	0	0	0	1	0	1	0.300578	1	0.245185
6566	0	0	1	0	0	1	0.300562	1	0.245178
1662	1	0	0	0	0	1	0.29918	1	0.244614
26260	0	0	0	1	0	1	0.298901	1	0.2445
284358	0	0	0	0	1	1	0.298651	-1	0.244398
5903	0	0	1	0	0	1	0.297158	1	0.243786
54510	0	0	0	1	0	1	0.296724	-1	0.243608
912	1	0	0	0	0	1	0.296703	-1	0.243599
55466	0	0	0	1	0	1	0.295761	-1	0.243212
197131	0	0	0	0	1	1	0.294944	1	0.242876
80045	0	0	0	0	1	1	0.294574	1	0.242724
54503	0	0	0	1	0	1	0.294505	1	0.242695
223	1	0	0	0	0	1	0.292871	-1	0.242021
92359	0	0	0	0	2	2	0.146272	1	0.241886
153562	0	0	0	0	1	1	0.292308	1	0.241788
51351	0	0	0	1	0	1	0.292135	-1	0.241717
10631	0	0	0	1	0	1	0.29199	-1	0.241657
9488	0	0	0	1	0	1	0.290984	-1	0.24124
55011	0	0	0	1	0	1	0.29011	-1	0.240878
10529	0	0	0	1	0	1	0.289406	1	0.240585
1026	1	0	0	0	0	1	0.289017	-1	0.240424
10538	0	0	0	1	0	1	0.287912	-1	0.239963
83854	0	0	0	0	1	1	0.287091	-1	0.239621
80739	0	0	0	0	1	1	0.286822	1	0.239509
5930	0	0	1	0	0	1	0.286517	-1	0.239381
391	1	0	0	0	0	1	0.286127	-1	0.239218
9735	0	0	0	1	0	1	0.286127	1	0.239218
10519	0	0	0	1	0	1	0.285714	-1	0.239046
58505	0	0	0	1	0	1	0.285164	-1	0.238815
1939	0	1	0	0	0	1	0.2842	-1	0.238412
1488	1	0	0	0	0	1	0.283708	-1	0.238205
10098	0	0	0	1	0	1	0.28131	-1	0.237196
84080	0	0	0	0	1	1	0.280347	1	0.23679
6726	0	0	1	0	0	1	0.279383	-1	0.236382
64118	0	0	0	1	0	1	0.279383	1	0.236382
7164	0	0	0	1	0	1	0.279121	1	0.236271
54853	0	0	0	1	0	1	0.27907	1	0.23625
5692	0	0	1	0	0	1	0.27842	-1	0.235975
10509	0	0	0	1	0	1	0.277457	1	0.235566
6029	0	0	1	0	0	1	0.276923	-1	0.235339
55892	0	0	0	2	0	2	0.138294	0	0.235197
130733	0	0	0	0	1	1	0.276493	1	0.235157
23057	0	0	0	1	0	1	0.276486	-1	0.235153
57180	0	0	0	1	0	1	0.274725	1	0.234404
55303	0	0	0	1	0	1	0.274566	-1	0.234336
29095	0	0	0	1	0	1	0.273902	1	0.234052
6452	0	0	1	0	0	1	0.273603	1	0.233924
8666	0	0	0	1	0	1	0.271676	-1	0.233099
4967	0	0	2	0	0	2	0.135412	1	0.232733
4267	0	1	0	0	0	1	0.270492	-1	0.232591
5451	0	0	1	0	0	1	0.270492	1	0.232591
2217	0	1	0	0	0	1	0.26975	-1	0.232271
23624	0	0	0	1	0	1	0.269663	1	0.232234
10296	0	0	0	1	0	1	0.268786	-1	0.231856
1445	1	0	0	0	0	1	0.267823	-1	0.23144
53373	0	0	0	1	0	1	0.266854	-1	0.231021
83478	0	0	0	0	1	1	0.265934	1	0.230623
51015	0	0	0	1	0	1	0.264933	-1	0.230188
3910	0	1	0	0	0	1	0.263969	-1	0.229769
401546	0	0	0	0	1	1	0.263736	1	0.229668
54976	0	0	0	1	0	1	0.263006	-1	0.229349
10987	0	0	0	1	0	1	0.262295	-1	0.229039
820	1	0	0	0	0	1	0.261079	-1	0.228508
9525	0	0	0	1	0	1	0.260116	1	0.228086
7355	0	0	0	2	0	2	0.129991	1	0.228027
649	1	0	0	0	0	1	0.259341	1	0.227746
89894	0	0	0	0	1	1	0.259152	-1	0.227663
7466	0	0	0	1	0	1	0.258398	1	0.227331
65268	0	0	0	1	0	1	0.258189	1	0.227239
64151	0	0	0	1	0	1	0.257143	1	0.226779
3866	0	1	0	0	0	1	0.256262	1	0.22639
5879	0	0	1	0	0	1	0.255814	1	0.226192
54583	0	0	0	1	0	1	0.255618	1	0.226105
25854	0	0	0	1	0	1	0.255299	-1	0.225964
54913	0	0	0	2	0	2	0.127556	-1	0.225881
2353	0	1	0	0	0	1	0.254098	1	0.225432
6839	0	0	2	0	0	2	0.12671	1	0.225131
56180	0	0	0	1	0	1	0.253372	-1	0.22511
2002	0	1	0	0	0	1	0.25323	-1	0.225047
8749	0	0	0	1	0	1	0.252747	1	0.224832
50865	0	0	0	1	0	1	0.252408	-1	0.224681
1153	1	0	0	0	0	1	0.251445	-1	0.224252
5125	0	0	1	0	0	1	0.251445	-1	0.224252
7409	0	0	0	1	0	1	0.250482	-1	0.223822
664	1	0	0	0	0	1	0.25	-1	0.223607
79089	0	0	0	1	0	1	0.249518	1	0.223391
845	1	0	0	0	0	1	0.248555	-1	0.22296
7348	0	0	0	1	0	1	0.248555	1	0.22296
203228	0	0	0	0	1	1	0.248352	-1	0.222868
55203	0	0	0	1	0	1	0.247592	-1	0.222527
2200	0	1	0	0	0	1	0.247191	-1	0.222347
9516	0	0	0	1	0	1	0.247191	1	0.222347
4000	0	1	0	0	0	1	0.246628	1	0.222094
51114	0	0	0	1	0	1	0.246154	1	0.22188
4026	0	1	0	0	0	1	0.245902	-1	0.221766
8531	0	0	0	1	0	1	0.245902	-1	0.221766
5435	0	0	1	0	0	1	0.245665	1	0.22166
161742	0	0	0	0	1	1	0.244701	-1	0.221224
827	1	0	0	0	0	1	0.244382	1	0.22108
200424	0	0	0	0	1	1	0.244382	1	0.22108
59272	0	0	0	1	0	1	0.243738	1	0.220789
51430	0	0	0	1	0	1	0.242775	1	0.220352
64063	0	0	0	1	0	1	0.241811	1	0.219914
64901	0	0	0	1	0	1	0.241573	-1	0.219806
430	1	0	0	0	0	1	0.240848	1	0.219476
2294	0	2	0	0	0	2	0.120187	-1	0.21926
54812	0	0	0	1	0	1	0.239884	1	0.219036
10437	0	0	0	1	0	1	0.23956	-1	0.218888
55086	0	0	0	1	0	1	0.238764	-1	0.218524
2023	0	1	0	0	0	1	0.237726	1	0.218049
27339	0	0	0	1	0	1	0.237705	1	0.218039
30011	0	0	0	1	0	1	0.237363	-1	0.217882
80342	0	0	0	0	1	1	0.235165	-1	0.216871
55214	0	0	0	1	0	1	0.235142	-1	0.21686
1314	1	0	0	0	0	1	0.235067	-1	0.216826
1876	1	0	0	0	0	1	0.234104	-1	0.216381
23521	0	0	0	1	0	1	0.234104	-1	0.216381
1877	0	1	0	0	0	1	0.233607	1	0.216151
10076	0	0	0	1	0	1	0.233146	1	0.215938
388228	0	0	0	0	1	1	0.232967	-1	0.215855
283643	0	0	0	0	1	1	0.231214	1	0.215041
9240	0	0	0	1	0	1	0.23025	-1	0.214593
7057	0	0	1	0	0	1	0.229508	-1	0.214247
58488	0	0	0	1	0	1	0.229508	-1	0.214247
6139	0	0	1	0	0	1	0.228324	-1	0.213693
84457	0	0	0	0	1	1	0.227528	1	0.21332
23175	0	0	0	1	0	1	0.22739	-1	0.213256
114769	0	0	0	0	1	1	0.22736	-1	0.213242
55689	0	0	0	1	0	1	0.226397	1	0.21279
2209	0	1	0	0	0	1	0.226374	-1	0.212779
7328	0	0	0	1	0	1	0.225434	-1	0.212336
28227	0	0	0	1	0	1	0.225434	1	0.212336
11275	0	0	0	1	0	1	0.22541	-1	0.212325
253738	0	0	0	0	1	1	0.22447	-1	0.211882
4064	0	1	0	0	0	1	0.223507	-1	0.211427
23387	0	0	0	1	0	1	0.222222	-1	0.210819
7074	0	0	1	0	0	1	0.22191	-1	0.21067
90324	0	0	0	0	1	1	0.220617	-1	0.210056
23171	0	0	0	1	0	1	0.21978	1	0.209657
375484	0	0	0	0	1	1	0.219653	-1	0.209596
79726	0	0	0	1	0	1	0.219101	-1	0.209333
1365	1	0	0	0	0	1	0.217726	1	0.208675
51535	0	0	0	1	0	1	0.217582	1	0.208606
56267	0	0	0	1	0	1	0.217054	-1	0.208353
26508	0	0	0	1	0	1	0.2158	-1	0.20775
9937	0	0	0	1	0	1	0.215385	-1	0.20755
64327	0	0	0	1	0	1	0.213187	1	0.206488
10870	0	0	0	1	0	1	0.211946	-1	0.205886
51075	0	0	0	1	0	1	0.211946	-1	0.205886
28962	0	0	0	1	0	1	0.211946	1	0.205886
9619	0	0	0	1	0	1	0.211886	1	0.205857
55337	0	0	0	1	0	1	0.210989	-1	0.205421
23365	0	0	0	1	0	1	0.210983	-1	0.205418
6894	0	0	1	0	0	1	0.210674	-1	0.205268
142678	0	0	0	0	1	1	0.210019	1	0.204948
54491	0	0	0	1	0	1	0.209056	-1	0.204478
27069	0	0	0	1	0	1	0.209016	-1	0.204459
56940	0	0	0	1	0	1	0.208791	-1	0.204348
65057	0	0	0	1	0	1	0.208092	1	0.204006
6045	0	0	1	0	0	1	0.207865	1	0.203895
114905	0	0	0	0	1	1	0.207129	-1	0.203533
8705	0	0	0	1	0	1	0.207129	1	0.203533
64768	0	0	0	1	0	1	0.207129	1	0.203533
54148	0	0	0	1	0	1	0.206593	1	0.20327
3037	0	1	0	0	0	1	0.206166	-1	0.203059
5204	0	0	1	0	0	1	0.205202	-1	0.202584
57616	0	0	0	1	0	1	0.205202	-1	0.202584
5063	0	0	1	0	0	1	0.205056	1	0.202512
5801	0	0	1	0	0	1	0.204134	1	0.202057
4016	0	1	0	0	0	1	0.203276	-1	0.201631
3423	0	1	0	0	0	1	0.203276	1	0.201631
8906	0	0	0	1	0	1	0.203276	1	0.201631
84894	0	0	0	0	1	1	0.202312	-1	0.201153
9252	0	0	0	1	0	1	0.202247	1	0.20112
9636	0	0	0	1	0	1	0.20155	1	0.200774
3633	0	1	0	0	0	1	0.201349	1	0.200673
29070	0	0	0	1	0	1	0.200385	1	0.200193
10085	0	0	0	1	0	1	0.2	1	0.2
221477	0	0	0	0	1	1	0.199422	1	0.199711
79075	0	0	0	1	0	1	0.198459	1	0.199228
3004	0	1	0	0	0	1	0.197802	-1	0.198898
5525	0	0	1	0	0	1	0.197495	1	0.198744
3291	0	1	0	0	0	1	0.196629	-1	0.198307
10982	0	0	0	1	0	1	0.196532	-1	0.198258
10781	0	0	0	1	0	1	0.195604	-1	0.19779
4256	0	1	0	0	0	1	0.194605	-1	0.197284
25800	0	0	0	1	0	1	0.19382	1	0.196886
56034	0	0	0	1	0	1	0.193798	-1	0.196875
1043	1	0	0	0	0	1	0.193407	-1	0.196676
26578	0	0	0	1	0	1	0.191715	-1	0.195814
695	1	0	0	0	0	1	0.191209	-1	0.195555
467	1	0	0	0	0	1	0.191011	1	0.195454
55742	0	0	0	1	0	1	0.190751	-1	0.195321
286343	0	0	0	0	1	1	0.190751	-1	0.195321
55213	0	0	0	1	0	1	0.189788	-1	0.194827
3642	0	1	0	0	0	1	0.189011	-1	0.194428
171023	0	0	0	0	1	1	0.188825	-1	0.194332
26994	0	0	0	1	0	1	0.188525	-1	0.194178
51710	0	0	0	1	0	1	0.188202	1	0.194011
2673	0	1	0	0	0	1	0.187861	-1	0.193836
3082	0	1	0	0	0	1	0.187861	-1	0.193836
7448	0	0	0	1	0	1	0.187861	-1	0.193836
8697	0	0	0	1	0	1	0.187861	-1	0.193836
1032	1	0	0	0	0	1	0.186898	1	0.193338
8445	0	0	0	1	0	1	0.186047	-1	0.192897
79772	0	0	0	1	0	1	0.184971	-1	0.192339
6780	0	0	1	0	0	1	0.184426	-1	0.192055
56849	0	0	0	1	0	1	0.183044	-1	0.191334
10673	0	0	0	1	0	1	0.182418	-1	0.191007
3937	0	1	0	0	0	1	0.182081	-1	0.19083
1604	1	0	0	0	0	1	0.181118	1	0.190325
55848	0	0	0	1	0	1	0.180879	1	0.190199
8742	0	0	0	1	0	1	0.180328	-1	0.189909
3683	0	1	0	0	0	1	0.18022	-1	0.189852
10319	0	0	0	1	0	1	0.180154	-1	0.189818
4047	0	1	0	0	0	1	0.179775	-1	0.189618
114790	0	0	0	0	1	1	0.179191	1	0.18931
7082	0	0	2	0	0	2	0.0894138	-1	0.189118
1356	1	0	0	0	0	1	0.178295	1	0.188836
53917	0	0	0	1	0	1	0.178227	1	0.1888
25946	0	0	0	1	0	1	0.178022	-1	0.188691
8428	0	0	0	1	0	1	0.176966	1	0.188131
5955	0	0	1	0	0	1	0.17623	-1	0.187739
53832	0	0	0	1	0	1	0.175824	1	0.187523
51218	0	0	0	1	0	1	0.175337	-1	0.187263
54997	0	0	0	1	0	1	0.175337	-1	0.187263
5717	0	0	1	0	0	1	0.174374	-1	0.186748
10521	0	0	0	1	0	1	0.174157	1	0.186632
930	1	0	0	0	0	1	0.173626	-1	0.186347
11105	0	0	0	1	0	1	0.17341	1	0.186231
115265	0	0	0	0	1	1	0.17341	1	0.186231
3426	0	1	0	0	0	1	0.172447	-1	0.185713
23075	0	0	0	1	0	1	0.171348	1	0.185121
25793	0	0	0	1	0	1	0.17052	-1	0.184673
8493	0	0	0	1	0	1	0.169557	-1	0.18415
5420	0	0	1	0	0	1	0.168593	1	0.183626
64840	0	0	0	1	0	1	0.168593	1	0.183626
342035	0	0	0	0	1	1	0.168539	1	0.183597
182	1	0	0	0	0	1	0.168033	-1	0.183321
25	1	0	0	0	0	1	0.167033	1	0.182775
51013	0	0	0	1	0	1	0.166667	-1	0.182574
84246	0	0	0	0	1	1	0.166667	1	0.182574
57486	0	0	0	1	0	1	0.165703	-1	0.182046
1788	1	0	0	0	0	1	0.165375	-1	0.181865
55971	0	0	0	1	0	1	0.16474	1	0.181516
90378	0	0	0	0	1	1	0.16474	1	0.181516
8443	0	0	0	1	0	1	0.163934	-1	0.181071
84950	0	0	0	0	1	1	0.163776	1	0.180984
9732	0	0	0	1	0	1	0.162921	1	0.180511
6455	0	0	1	0	0	1	0.162791	1	0.180439
57402	0	0	0	1	0	1	0.160886	1	0.17938
7940	0	0	0	1	0	1	0.16044	-1	0.179131
26509	0	0	0	1	0	1	0.160207	1	0.179001
51400	0	0	0	1	0	1	0.160112	1	0.178948
56731	0	0	0	1	0	1	0.159923	-1	0.178842
5918	0	0	1	0	0	1	0.15896	1	0.178303
23601	0	0	0	1	0	1	0.15896	1	0.178303
23054	0	0	0	1	0	1	0.158242	1	0.1779
2584	0	1	0	0	0	1	0.157996	1	0.177762
6545	0	0	1	0	0	1	0.157303	1	0.177372
5993	0	0	1	0	0	1	0.157033	-1	0.177219
80740	0	0	0	0	2	2	0.0784493	1	0.177143
51061	0	0	0	1	0	1	0.155106	1	0.176128
5579	0	0	1	0	0	1	0.155039	-1	0.17609
9557	0	0	0	1	0	1	0.154494	-1	0.175781
63901	0	0	0	1	0	1	0.154494	-1	0.175781
83851	0	0	0	0	1	1	0.154494	1	0.175781
9394	0	0	0	1	0	1	0.154143	1	0.175581
9821	0	0	0	1	0	1	0.154143	1	0.175581
160857	0	0	0	0	1	1	0.153846	-1	0.175412
55644	0	0	0	1	0	1	0.152216	-1	0.17448
9053	0	0	0	1	0	1	0.151685	1	0.174175
6498	0	0	1	0	0	1	0.151648	1	0.174154
5471	0	0	1	0	0	1	0.151639	1	0.174149
905	1	0	0	0	0	1	0.150289	-1	0.173372
4734	0	1	0	0	0	1	0.148876	-1	0.172555
55075	0	0	0	1	0	1	0.148876	-1	0.172555
2191	0	1	0	0	0	1	0.147541	-1	0.17178
4005	0	1	0	0	0	1	0.147541	-1	0.17178
79895	0	0	0	1	0	1	0.147399	-1	0.171697
80115	0	0	0	0	1	1	0.147287	1	0.171631
285180	0	0	0	0	1	1	0.147253	-1	0.171612
2252	0	1	0	0	0	1	0.146435	-1	0.171135
2769	0	1	0	0	0	1	0.145472	-1	0.170571
7769	0	0	0	1	0	1	0.145055	1	0.170326
9262	0	0	0	1	0	1	0.144509	-1	0.170005
10974	0	0	0	1	0	1	0.144509	-1	0.170005
84299	0	0	0	0	1	1	0.144509	1	0.170005
4682	0	2	0	0	0	2	0.07182	-1	0.169493
10163	0	0	0	1	0	1	0.143545	-1	0.169437
4783	0	0	1	0	0	1	0.143258	1	0.169268
1500	1	0	0	0	0	1	0.142857	1	0.169031
142940	0	0	0	0	1	1	0.142582	-1	0.168868
223082	0	0	0	0	1	1	0.141618	1	0.168296
55379	0	0	0	1	0	1	0.140659	1	0.167726
8773	0	0	0	2	0	2	0.0702604	-1	0.167643
9805	0	0	0	1	0	1	0.139692	-1	0.167148
29107	0	0	0	1	0	1	0.139344	1	0.16694
92714	0	0	0	0	1	1	0.138728	1	0.16657
23505	0	0	0	1	0	1	0.136951	-1	0.1655
4211	0	1	0	0	0	1	0.136802	-1	0.16541
79665	0	0	0	1	0	1	0.136264	1	0.165084
10476	0	0	0	1	0	1	0.135838	-1	0.164826
5034	0	0	1	0	0	1	0.135246	1	0.164466
55703	0	0	0	1	0	1	0.134875	1	0.164241
2335	0	1	0	0	0	1	0.134367	1	0.163931
3587	0	1	0	0	0	1	0.134066	-1	0.163747
55695	0	0	0	1	0	1	0.133911	1	0.163653
6147	0	0	1	0	0	1	0.132948	-1	0.163063
25902	0	0	0	1	0	1	0.132022	1	0.162495
26648	0	0	0	1	0	1	0.131868	-1	0.1624
64927	0	0	0	1	0	1	0.131783	1	0.162347
9784	0	0	0	2	0	2	0.0656039	-1	0.161993
10499	0	0	0	1	0	1	0.131148	-1	0.161955
4221	0	1	0	0	0	1	0.131021	1	0.161877
85025	0	0	0	0	1	1	0.130058	-1	0.161281
284439	0	0	0	0	1	1	0.12967	-1	0.161041
57563	0	0	0	1	0	1	0.129213	1	0.160757
6597	0	0	1	0	0	1	0.129094	-1	0.160683
813	1	0	0	0	0	1	0.128131	1	0.160082
128272	0	0	0	0	1	1	0.127473	-1	0.15967
767	1	0	0	0	0	1	0.127168	-1	0.159479
8624	0	0	0	1	0	1	0.127049	-1	0.159405
6742	0	0	1	0	0	1	0.126204	-1	0.158874
79651	0	0	0	1	0	1	0.125275	-1	0.158288
57379	0	0	0	1	0	1	0.125241	-1	0.158266
5881	0	0	1	0	0	1	0.124277	1	0.157656
117531	0	0	0	0	1	1	0.123596	-1	0.157223
22979	0	0	0	1	0	1	0.123596	1	0.157223
23095	0	0	0	1	0	1	0.123314	1	0.157044
4233	0	1	0	0	0	1	0.123077	1	0.156893
27020	0	0	0	1	0	1	0.122951	-1	0.156813
6347	0	0	1	0	0	1	0.122351	-1	0.156429
55630	0	0	0	1	0	1	0.122351	1	0.156429
7049	0	0	1	0	0	1	0.121447	-1	0.155851
27128	0	0	0	1	0	1	0.121387	-1	0.155812
3433	0	1	0	0	0	1	0.120879	-1	0.155486
541565	0	0	0	0	1	1	0.120787	1	0.155426
5600	0	0	1	0	0	1	0.120424	1	0.155193
55145	0	0	0	1	0	1	0.119461	-1	0.154571
83464	0	0	0	0	1	1	0.118863	1	0.154184
5480	0	0	1	0	0	1	0.118852	-1	0.154177
7297	0	0	0	1	0	1	0.118681	-1	0.154066
8148	0	0	0	1	0	1	0.118497	1	0.153946
31	1	0	0	0	0	1	0.117534	-1	0.153319
397	1	0	0	0	0	1	0.117534	-1	0.153319
90864	0	0	0	0	1	1	0.117534	1	0.153319
50628	0	0	0	1	0	1	0.116484	-1	0.152633
2618	0	1	0	0	0	1	0.115607	-1	0.152057
57088	0	0	0	1	0	1	0.114754	-1	0.151495
57092	0	0	0	1	0	1	0.114754	-1	0.151495
6430	0	0	1	0	0	1	0.114754	1	0.151495
4728	0	1	0	0	0	1	0.114644	-1	0.151422
59348	0	0	0	1	0	1	0.113695	1	0.150795
23144	0	0	0	1	0	1	0.11368	1	0.150785
57711	0	0	0	1	0	1	0.112717	-1	0.150144
257019	0	0	0	0	1	1	0.112717	-1	0.150144
3898	0	1	0	0	0	1	0.112088	-1	0.149725
57188	0	0	0	1	0	1	0.111111	-1	0.149071
1291	1	0	0	0	0	1	0.11079	-1	0.148856
90865	0	0	0	0	1	1	0.110656	-1	0.148765
162494	0	0	0	0	1	1	0.109827	-1	0.148207
91304	0	0	0	0	1	1	0.1079	1	0.146901
9450	0	0	0	1	0	1	0.107692	-1	0.14676
27291	0	0	0	1	0	1	0.106936	1	0.146244
257218	0	0	0	0	1	1	0.106742	-1	0.146111
4286	0	1	0	0	0	1	0.106557	-1	0.145985
51375	0	0	0	1	0	1	0.106557	-1	0.145985
93663	0	0	0	0	1	1	0.105973	-1	0.145584
2549	0	1	0	0	0	1	0.105495	1	0.145255
27348	0	0	0	1	0	1	0.10501	1	0.14492
140597	0	0	0	0	1	1	0.103933	1	0.144175
64328	0	0	0	1	0	1	0.103359	-1	0.143777
83461	0	0	0	0	1	1	0.103083	1	0.143585
255520	0	0	0	0	1	1	0.101156	1	0.142236
55432	0	0	0	1	0	1	0.101124	1	0.142214
727751	0	0	0	0	1	1	0.101099	1	0.142196
2297	0	1	0	0	0	1	0.100193	-1	0.141558
57406	0	0	0	1	0	1	0.0992293	1	0.140875
53354	0	0	0	1	0	1	0.0989011	1	0.140642
4640	0	1	0	0	0	1	0.0983146	-1	0.140225
10420	0	0	0	1	0	1	0.0983146	1	0.140225
79670	0	0	0	1	0	1	0.0982659	1	0.14019
83480	0	0	0	0	1	1	0.0982659	1	0.14019
92999	0	0	0	0	1	1	0.0973025	-1	0.139501
2653	0	1	0	0	0	1	0.0967033	1	0.139071
7099	0	0	1	0	0	1	0.0963391	-1	0.138809
29071	0	0	0	1	0	1	0.0956072	1	0.13828
2662	0	1	0	0	0	1	0.0955056	1	0.138207
2960	0	1	0	0	0	1	0.0953757	-1	0.138113
5257	0	0	1	0	0	1	0.0953757	-1	0.138113
27130	0	0	0	1	0	1	0.0944123	-1	0.137413
51278	0	0	0	1	0	1	0.0934489	1	0.136711
254778	0	0	0	0	1	1	0.0926966	-1	0.136159
4035	0	1	0	0	0	1	0.0924855	1	0.136004
22821	0	0	0	1	0	1	0.0923077	-1	0.135873
27097	0	0	0	1	0	1	0.0915222	1	0.135294
6945	0	0	1	0	0	1	0.0905588	1	0.13458
23394	0	0	0	1	0	1	0.0901099	1	0.134246
2069	0	1	0	0	0	1	0.0898876	1	0.13408
56	1	0	0	0	0	1	0.0895954	-1	0.133862
2029	0	1	0	0	0	1	0.0879121	1	0.132599
11232	0	0	0	1	0	1	0.0876686	1	0.132415
91768	0	0	0	0	1	1	0.0867052	-1	0.131685
28955	0	0	0	1	0	1	0.0857418	-1	0.130952
56616	0	0	0	1	0	1	0.0857418	-1	0.130952
131450	0	0	0	0	1	1	0.0847784	-1	0.130214
10484	0	0	0	1	0	1	0.0842697	1	0.129823
8408	0	0	0	1	0	1	0.083815	-1	0.129472
1277	1	0	0	0	0	1	0.0828516	-1	0.128726
2905	0	1	0	0	0	1	0.0828516	-1	0.128726
5311	0	0	1	0	0	1	0.0826873	-1	0.128598
7965	0	0	0	1	0	1	0.0819672	-1	0.128037
157680	0	0	0	0	1	1	0.0814607	-1	0.127641
8510	0	0	0	1	0	1	0.0809249	-1	0.12722
25840	0	0	0	1	0	1	0.0801034	-1	0.126573
5239	0	0	1	0	0	1	0.0799615	-1	0.126461
5230	0	0	1	0	0	1	0.0791209	-1	0.125794
51191	0	0	0	1	0	1	0.0789981	1	0.125697
2688	0	1	0	0	0	1	0.0786517	-1	0.125421
55125	0	0	0	1	0	1	0.0780347	1	0.124928
8027	0	0	0	1	0	1	0.0770713	-1	0.124154
10989	0	0	0	1	0	1	0.0770713	-1	0.124154
3790	0	1	0	0	0	1	0.0761079	-1	0.123376
6814	0	0	1	0	0	1	0.0758427	-1	0.123161
8655	0	0	0	2	0	2	0.0376395	1	0.122702
79875	0	0	0	1	0	1	0.0749354	-1	0.122422
8573	0	0	0	1	0	1	0.0741811	-1	0.121804
7170	0	0	0	1	0	1	0.0732177	-1	0.121011
10434	0	0	0	1	0	1	0.0730337	1	0.120858
6659	0	0	1	0	0	1	0.0725275	1	0.120439
5825	0	0	2	0	0	2	0.0362338	-1	0.120389
204962	0	0	0	0	1	1	0.0722543	-1	0.120212
1388	1	0	0	0	0	1	0.0712909	1	0.119408
84329	0	0	0	0	1	1	0.0703297	-1	0.1186
10632	0	0	0	1	0	1	0.0703276	-1	0.118598
23032	0	0	0	1	0	1	0.0702247	-1	0.118511
2495	0	1	0	0	0	1	0.0696721	-1	0.118044
9034	0	0	0	1	0	1	0.0693642	1	0.117783
26015	0	0	0	1	0	1	0.0684008	1	0.116962
1591	1	0	0	0	0	1	0.0674374	-1	0.116136
405	1	0	0	0	0	1	0.0674157	1	0.116117
3945	0	1	0	0	0	1	0.0655738	-1	0.11452
55819	0	0	0	1	0	1	0.0655738	-1	0.11452
7305	0	0	0	1	0	1	0.0655106	-1	0.114464
10451	0	0	0	1	0	1	0.0645995	-1	0.113666
29057	0	0	0	1	0	1	0.0645472	1	0.11362
4247	0	1	0	0	0	1	0.0635838	-1	0.112769
6741	0	0	1	0	0	1	0.0626204	1	0.111911
8030	0	0	0	1	0	1	0.061657	-1	0.111047
63940	0	0	0	1	0	1	0.0606936	-1	0.110176
1119	1	0	0	0	0	1	0.0589888	-1	0.108617
1178	1	0	0	0	0	1	0.0587669	1	0.108413
55702	0	0	0	1	0	1	0.0578035	1	0.107521
10121	0	0	0	1	0	1	0.057377	1	0.107123
55359	0	0	0	1	0	1	0.0571429	1	0.106904
79074	0	0	0	1	0	1	0.0568475	1	0.106628
23339	0	0	0	1	0	1	0.0568401	-1	0.106621
55608	0	0	0	1	0	1	0.0561798	-1	0.106
284	1	0	0	0	0	1	0.0558767	-1	0.105713
10581	0	0	0	1	0	1	0.0558767	-1	0.105713
283651	0	0	0	0	1	1	0.0558767	-1	0.105713
54742	0	0	0	1	0	1	0.0558767	1	0.105713
5973	0	0	1	0	0	1	0.0549451	-1	0.104828
6624	0	0	1	0	0	1	0.0549133	-1	0.104798
347902	0	0	0	0	1	1	0.0539499	-1	0.103875
8566	0	0	0	1	0	1	0.0533708	-1	0.103316
3621	0	1	0	0	0	1	0.0533708	1	0.103316
9444	0	0	0	1	0	1	0.0533708	1	0.103316
8546	0	0	0	1	0	1	0.0532787	-1	0.103227
7454	0	0	0	1	0	1	0.0529865	-1	0.102943
85444	0	0	0	0	1	1	0.0529865	-1	0.102943
8548	0	0	0	1	0	1	0.0527473	1	0.102711
4245	0	1	0	0	0	1	0.0516796	1	0.101666
11177	0	0	0	1	0	1	0.0510597	1	0.101054
283385	0	0	0	0	1	1	0.0500963	1	0.100096
6251	0	0	1	0	0	1	0.0491803	-1	0.0991769
203190	0	0	0	0	1	1	0.0491329	1	0.0991292
4291	0	1	0	0	0	1	0.0483516	1	0.0983378
7102	0	0	1	0	0	1	0.0481696	-1	0.0981525
10894	0	0	0	1	0	1	0.0481696	-1	0.0981525
282991	0	0	0	0	1	1	0.0481696	-1	0.0981525
10904	0	0	0	1	0	1	0.0472062	1	0.097166
55624	0	0	0	1	0	1	0.0465116	-1	0.0964486
37	1	0	0	0	0	1	0.0461538	1	0.0960769
6138	0	0	1	0	0	1	0.0452794	-1	0.0951624
3887	0	1	0	0	0	1	0.045082	1	0.0949547
9112	0	0	0	1	0	1	0.0449438	-1	0.0948091
23495	0	0	0	1	0	1	0.044316	1	0.0941446
54951	0	0	0	1	0	1	0.043956	1	0.0937614
284119	0	0	0	0	1	1	0.0439276	-1	0.0937312
2941	0	1	0	0	0	1	0.0423892	-1	0.0920752
5932	0	0	1	0	0	1	0.0417582	1	0.0913874
7673	0	0	0	1	0	1	0.0414258	-1	0.0910229
92736	0	0	0	0	1	1	0.0414258	1	0.0910229
7122	0	0	1	0	0	1	0.0413437	1	0.0909326
10253	0	0	0	1	0	1	0.0404624	-1	0.0899582
54908	0	0	0	1	0	1	0.0404624	1	0.0899582
4753	0	0	1	0	0	1	0.0395604	-1	0.0889499
5587	0	0	1	0	0	1	0.039499	-1	0.0888809
6241	0	0	1	0	0	1	0.0393258	1	0.0886858
788	1	0	0	0	0	1	0.0385356	-1	0.0877903
54674	0	0	0	1	0	1	0.0375723	-1	0.0866859
3310	0	1	0	0	0	1	0.0373626	-1	0.0864438
1836	1	0	0	0	0	1	0.0366089	-1	0.0855674
2255	0	1	0	0	0	1	0.0356455	-1	0.084434
81704	0	0	0	0	1	1	0.0356455	-1	0.084434
80209	0	0	0	0	1	1	0.0346821	-1	0.0832851
9275	0	0	0	1	0	1	0.0337187	1	0.0821203
79822	0	0	0	1	0	1	0.032967	1	0.0811998
4853	0	0	1	0	0	1	0.0327553	-1	0.0809386
79844	0	0	0	1	0	1	0.0317919	1	0.0797395
55281	0	0	0	1	0	1	0.0310078	-1	0.0787499
11332	0	0	0	1	0	1	0.0308989	1	0.0786115
29085	0	0	0	1	0	1	0.0308285	1	0.078522
25904	0	0	0	1	0	1	0.0280899	-1	0.0749532
338442	0	0	0	0	1	1	0.0279383	1	0.0747507
7556	0	0	0	1	0	1	0.0260116	-1	0.0721271
79986	0	0	0	0	1	1	0.0252809	-1	0.0711068
192683	0	0	0	0	1	1	0.0250482	-1	0.0707788
4097	0	1	0	0	0	1	0.0250482	1	0.0707788
162998	0	0	0	0	1	1	0.0250482	1	0.0707788
5495	0	0	1	0	0	1	0.0245902	-1	0.0701287
84759	0	0	0	0	1	1	0.0240848	1	0.0694043
55844	0	0	0	1	0	1	0.0231214	-1	0.068002
5447	0	0	1	0	0	1	0.0224719	1	0.0670402
22919	0	0	0	1	0	1	0.022158	-1	0.0665703
1545	1	0	0	0	0	1	0.0204918	-1	0.0640184
8630	0	0	0	1	0	1	0.0202312	-1	0.0636101
5329	0	0	1	0	0	1	0.0197802	-1	0.0628971
9306	0	0	0	1	0	1	0.0196629	1	0.0627103
8242	0	0	0	1	0	1	0.0192678	1	0.0620771
3778	0	1	0	0	0	1	0.0183044	-1	0.0605053
2615	0	1	0	0	0	1	0.0180879	1	0.0601462
51435	0	0	0	1	0	1	0.0175824	1	0.0592999
79865	0	0	0	1	0	1	0.017341	1	0.0588915
55612	0	0	0	1	0	1	0.0168539	-1	0.0580585
89795	0	0	0	0	1	1	0.0168539	-1	0.0580585
5226	0	0	1	0	0	1	0.0163776	-1	0.0572322
7026	0	0	1	0	0	1	0.0155039	-1	0.0556846
10327	0	0	0	1	0	1	0.0154143	-1	0.0555234
83666	0	0	0	0	1	1	0.0153846	-1	0.05547
80346	0	0	0	0	1	1	0.0144509	1	0.0537603
1794	1	0	0	0	0	1	0.0134875	-1	0.0519374
60312	0	0	0	1	0	1	0.0134875	1	0.0519374
59339	0	0	0	1	0	1	0.0129199	1	0.0508329
5908	0	0	1	0	0	1	0.0125241	-1	0.0500481
55837	0	0	0	1	0	1	0.0125241	-1	0.0500481
3487	0	1	0	0	0	1	0.0125241	1	0.0500481
25975	0	0	0	1	0	1	0.0115607	-1	0.0480847
26268	0	0	0	1	0	1	0.011236	-1	0.0474045
118429	0	0	0	0	1	1	0.0105973	-1	0.0460376
22874	0	0	0	1	0	1	0.0103359	1	0.0454663
22849	0	0	0	1	0	1	0.00867052	-1	0.0416426
10618	0	0	0	1	0	1	0.00842697	1	0.0410535
56243	0	0	0	1	0	1	0.00842697	1	0.0410535
51566	0	0	0	1	0	1	0.00674374	-1	0.0367253
93058	0	0	0	0	1	1	0.00659341	-1	0.0363137
94120	0	0	0	0	1	1	0.00578035	1	0.034001
1975	0	1	0	0	0	1	0.00561798	1	0.0335201
81688	0	0	0	0	1	1	0.00516796	-1	0.0321495
5866	0	0	1	0	0	1	0.00481696	-1	0.0310385
10580	0	0	0	1	0	1	0.0043956	1	0.02965
83989	0	0	0	0	1	1	0.00385356	-1	0.0277617
29945	0	0	0	1	0	1	0.00280899	-1	0.0237023
10947	0	0	0	1	0	1	0.0021978	-1	0.0209657
79191	0	0	0	1	0	1	0.00192678	-1	0.0196305
84063	0	0	0	0	1	1	0.000963391	-1	0.0138809
2037	0	1	0	0	0	1	0	-1	0
4621	0	1	0	0	0	1	0	-1	0
5464	0	0	1	0	0	1	0	-1	0
115509	0	0	0	0	1	1	0	-1	0
140885	0	0	0	0	1	1	0	-1	0
10263	0	0	0	1	0	1	0	1	0

## Sheet: NOTE
Array 1	Yong HE, Melton PE, Johnson MP, Freed KA, Kalionis B, Murthi P, Brennecke SP, Keogh RJ, Moses EK. Genome-wide transcriptome directed pathway analysis of maternal pre-eclampsia susceptibility genes. PLoS One. 2015 May 26;10(5):e0128230.
Array 2	van Uitert M, Moerland PD, Enquobahrie DA, Laivuori H, van der Post JA, Ris-Stalpers C, Afink GB. Meta-Analysis of Placental Transcriptome Data Identifies a Novel Molecular Pathway Related to Preeclampsia. PLoS One. 2015 Jul 14;10(7):e0132468.
Array 3	Moslehi R, Mills JL, Signore C, Kumar A, Ambroggio X, Dzutsev A. Integrative transcriptome analysis reveals dysregulation of canonical cancer molecular pathways in placenta leading to preeclampsia. Sci Rep. 2013;3:2407.
Array 4	Leavey K, Bainbridge SA, Cox BJ. Large scale aggregate microarray analysis reveals three distinct molecular subclasses of human preeclampsia. PLoS One. 2015 Feb 13;10(2):e0116508.
Array 5	Tejera E, Bernardes J, Rebelo I. Co-expression network analysis and genetic algorithms for gene prioritization in preeclampsia. BMC Med Genomics. 2013 Nov 12;6:51.
		Data	Gene Annotation	cross-study integration	expression analysis
	Array 1	Local Data	Gene Studio Software	-	Limma
	Array 2	Collected from authors, GSE10588, GSE4707, GSE14722, GSE25906, GSE24129, GSE30186, GSE54618	Annotation packages from Bioconductor and authors annotations	GeneMeta	Benjamini and Hochberg False Discovery Rate
	Array 3	GSE10588, GSE14722, GSE4707, GSE24129	not indicated	Fisher's combined probability	Benjamini and Hochberg False Discovery Rate
	Array 4	GSE10588, GSE43942, GSE4707, GSE25906, GSE24129	GEOquery, GEO platforms and annotationforge form Bioconductor	virtualArray	Limma
	Array 5	E-TABM-682, E-MEXP-1050, GSE25906, GSE147222, GSE10588	GEOquery, GEO platforms	Combat	Limma
