# Supplementary material for: Consensus strategy in genes prioritization and combined bioinformatics analysis for preeclampsia pathogenesis
Source: BMC Med Genomics. 2017 Aug 8;10:50. doi: 10.1186/s12920-017-0286-x (PMC5549357; doi:10.1186/s12920-017-0286-x)
Supplement: Supplementary file 3 — Prioritized genes. The file comprises our final prioritized genes as well as the consensus score. (XLSX 28 kb) [file 12920_2017_286_MOESM3_ESM.xlsx]

## Sheet: Prioritized Gene List
Gene ID	GENE_SYMBOL	RANK	SCORE1					SCORE1 = ConsenScore
183	AGT	1	0.999946
185	AGTR1	2	0.999892
4846	NOS3	3	0.999837
2153	F5	4	0.999783
7422	VEGFA	5	0.999729
2321	FLT1	6	0.999675
1636	ACE	7	0.999621
2052	EPHX1	8	0.999566
219736	STOX1	9	0.999512
2147	F2	10	0.999458
5054	SERPINE1	11	0.999404
3952	LEP	12	0.99935
5228	PGF	13	0.999295
1906	EDN1	14	0.999241
7124	TNF	15	0.999187
3623	INHA	16	0.999133
3569	IL6	17	0.999079
285	ANGPT2	18	0.999024
186	AGTR2	19	0.99897
3624	INHBA	20	0.998916
284	ANGPT1	21	0.998862
133	ADM	22	0.998808
4524	MTHFR	23	0.998753
3135	HLA-G	24	0.998699
6338	SCNN1B	25	0.998645
1361	CPB2	26	0.998591
6866	TAC3	27	0.998537
3953	LEPR	28	0.998482
3586	IL10	29	0.998428
3791	KDR	30	0.998374
3479	IGF1	31	0.99832
2022	ENG	32	0.998266
308	ANXA5	33	0.998211
5069	PAPPA	34	0.998157
5627	PROS1	35	0.998103
4318	MMP9	36	0.998049
3291	HSD11B2	37	0.997995
92	ACVR2A	38	0.99794
5444	PON1	39	0.997886
2247	FGF2	40	0.997832
6403	SELP	41	0.997778
356	FASLG	42	0.997724
3162	HMOX1	43	0.99767
3030	HADHA	44	0.997615
6337	SCNN1A	45	0.997561
3091	HIF1A	46	0.997507
1312	COMT	47	0.997453
5624	PROC	48	0.997399
7056	THBD	49	0.997344
355	FAS	50	0.99729
3553	IL1B	51	0.997236
1401	CRP	52	0.997182
3557	IL1RN	53	0.997128
5972	REN	54	0.997073
1950	EGF	55	0.997019
7450	VWF	56	0.996965
1435	CSF1	57	0.996911
4313	MMP2	58	0.996857
7040	TGFB1	59	0.996802
2155	F7	60	0.996748
3625	INHBB	61	0.996694
7035	TFPI	62	0.99664
4153	MBL2	63	0.996586
29124	LGALS13	64	0.996531
3481	IGF2	65	0.996477
3458	IFNG	66	0.996423
2950	GSTP1	67	0.996369
2908	NR3C1	68	0.996315
3383	ICAM1	69	0.99626
9370	ADIPOQ	70	0.996206
8858	PROZ	71	0.996152
3643	INSR	72	0.996098
177	AGER	73	0.996044
4023	LPL	74	0.995989
3240	HP	75	0.995935
348	APOE	76	0.995881
6347	CCL2	77	0.995827
5547	PRCP	78	0.995773
154	ADRB2	79	0.995718
3630	INS	80	0.995664
1585	CYP11B2	81	0.99561
5468	PPARG	82	0.995556
6402	SELL	83	0.995502
5806	PTX3	84	0.995447
155	ADRB3	85	0.995393
2784	GNB3	86	0.995339
3308	HSPA4	87	0.995285
4306	NR3C2	88	0.995231
4843	NOS2	89	0.995176
7010	TEK	90	0.995122
8521	GCM1	91	0.995068
3606	IL18	92	0.995014
3805	KIR2DL4	93	0.99496
2162	F13A1	94	0.994905
8038	ADAM12	95	0.994851
4012	LNPEP	96	0.994797
3814	KISS1	97	0.994743
3484	IGFBP1	98	0.994689
6890	TAP1	99	0.994634
1392	CRH	100	0.99458
6352	CCL5	101	0.994526
3690	ITGB3	102	0.994472
6401	SELE	103	0.994418
811	CALR	104	0.994363
2944	GSTM1	105	0.994309
5595	MAPK3	106	0.994255
2158	F9	107	0.994201
5553	PRG2	108	0.994147
7099	TLR4	109	0.994092
4314	MMP3	110	0.994038
2157	F8	111	0.993984
7423	VEGFB	112	0.99393
2099	ESR1	113	0.993876
100	ADA	114	0.993821
3075	CFH	115	0.993767
60676	PAPPA2	116	0.993713
5743	PTGS2	117	0.993659
3667	IRS1	118	0.993605
3565	IL4	119	0.99355
7097	TLR2	120	0.993496
4973	OLR1	121	0.993442
5327	PLAT	122	0.993388
1506	CTRL	123	0.993334
3558	IL2	124	0.993279
1277	COL1A1	125	0.993225
7049	TGFBR3	126	0.993171
10911	UTS2	127	0.993117
30816	ERVW-1	128	0.993063
6340	SCNN1G	129	0.993009
7057	THBS1	130	0.992954
3990	LIPC	131	0.9929
624	BDKRB2	132	0.992846
1437	CSF2	133	0.992792
2689	GH2	134	0.992738
2952	GSTT1	135	0.992683
2324	FLT4	136	0.992629
7424	VEGFC	137	0.992575
7804	LRP8	138	0.992521
2160	F11	139	0.992467
718	C3	140	0.992412
10135	NAMPT	141	0.992358
875	CBS	142	0.992304
335	APOA1	143	0.99225
3626	INHBC	144	0.992196
7132	TNFRSF1A	145	0.992141
6774	STAT3	146	0.992087
1071	CETP	147	0.992033
1356	CP	148	0.991979
666	BOK	149	0.991925
3576	CXCL8	150	0.99187
3163	HMOX2	151	0.991816
3133	HLA-E	152	0.991762
3459	IFNGR1	153	0.991708
1394	CRHR1	154	0.991654
3460	IFNGR2	155	0.991599
259	AMBP	156	0.991545
3566	IL4R	157	0.991491
7098	TLR3	158	0.991437
5742	PTGS1	159	0.991383
84432	PROK1	160	0.991328
4856	NOV	161	0.991274
7043	TGFB3	162	0.99122
3105	HLA-A	163	0.991166
929	CD14	164	0.991112
5328	PLAU	165	0.991057
338	APOB	166	0.991003
5950	RBP4	167	0.990949
1909	EDNRA	168	0.990895
4323	MMP14	169	0.990841
7077	TIMP2	170	0.990786
1511	CTSG	171	0.990732
959	CD40LG	172	0.990678
10699	CORIN	173	0.990624
3123	HLA-DRB1	174	0.99057
2778	GNAS	175	0.990515
2159	F10	176	0.990461
3107	HLA-C	177	0.990407
2151	F2RL2	178	0.990353
7078	TIMP3	179	0.990299
23327	NEDD4L	180	0.990244
23576	DDAH1	181	0.99019
10468	FST	182	0.990136
9002	F2RL3	183	0.990082
4312	MMP1	184	0.990028
2776	GNAQ	185	0.989973
3818	KLKB1	186	0.989919
367	AR	187	0.989865
3674	ITGA2B	188	0.989811
2149	F2R	189	0.989757
2677	GGCX	190	0.989702
2028	ENPEP	191	0.989648
5104	SERPINA5	192	0.989594
3717	JAK2	193	0.98954
3486	IGFBP3	194	0.989486
4316	MMP7	195	0.989431
6870	TACR3	196	0.989377
80781	COL18A1	197	0.989323
2335	FN1	198	0.989269
1493	CTLA4	199	0.989215
5329	PLAUR	200	0.98916
11093	ADAMTS13	201	0.989106
4878	NPPA	202	0.989052
12	SERPINA3	203	0.988998
4790	NFKB1	204	0.988944
4842	NOS1	205	0.988889
3552	IL1A	206	0.988835
946	SIGLEC6	207	0.988781
59272	ACE2	208	0.988727
2277	FIGF	209	0.988673
3554	IL1R1	210	0.988619
10761	PLAC1	211	0.988564
5177	PEE1	212	0.98851
2152	F3	213	0.988456
3490	IGFBP7	214	0.988402
919	CD247	215	0.988348
7076	TIMP1	216	0.988293
462	SERPINC1	217	0.988239
567	B2M	218	0.988185
3491	CYR61	219	0.988131
3812	KIR3DL2	220	0.988077
3559	IL2RA	221	0.988022
3480	IGF1R	222	0.987968
2767	GNA11	223	0.987914
3083	HGFAC	224	0.98786
7903	ST8SIA4	225	0.987806
4322	MMP13	226	0.987751
91	ACVR1B	227	0.987697
5550	PREP	228	0.987643
2167	FABP4	229	0.987589
1471	CST3	230	0.987535
8862	APLN	231	0.98748
5921	RASA1	232	0.987426
5167	ENPP1	233	0.987372
3570	IL6R	234	0.987318
2919	CXCL1	235	0.987264
1956	EGFR	236	0.987209
1003	CDH5	237	0.987155
10272	FSTL3	238	0.987101
22915	MMRN1	239	0.987047
3572	IL6ST	240	0.986993
7421	VDR	241	0.986938
1278	COL1A2	242	0.986884
3627	CXCL10	243	0.98683
5739	PTGIR	244	0.986776
4317	MMP8	245	0.986722
6915	TBXA2R	246	0.986667
597	BCL2A1	247	0.986613
1839	HBEGF	248	0.986559
3684	ITGAM	249	0.986505
3716	JAK1	250	0.986451
7143	TNR	251	0.986396
7301	TYRO3	252	0.986342
51738	GHRL	253	0.986288
5591	PRKDC	254	0.986234
207	AKT1	255	0.98618
3956	LGALS1	256	0.986125
1215	CMA1	257	0.986071
6649	SOD3	258	0.986017
197	AHSG	259	0.985963
7048	TGFBR2	260	0.985909
1462	VCAN	261	0.985854
93	ACVR2B	262	0.9858
3320	HSP90AA1	263	0.985746
4868	NPHS1	264	0.985692
2100	ESR2	265	0.985638
54541	DDIT4	266	0.985583
9021	SOCS3	267	0.985529
90	ACVR1	268	0.985475
6891	TAP2	269	0.985421
5594	MAPK1	270	0.985367
3563	IL3RA	271	0.985312
6678	SPARC	272	0.985258
2244	FGB	273	0.985204
3587	IL10RA	274	0.98515
3082	HGF	275	0.985096
1889	ECE1	276	0.985041
7412	VCAM1	277	0.984987
51752	ERAP1	278	0.984933
5021	OXTR	279	0.984879
6999	TDO2	280	0.984825
1281	COL3A1	281	0.98477
1543	CYP1A1	282	0.984716
2161	F12	283	0.984662
6869	TACR1	284	0.984608
725	C4BPB	285	0.984554
3596	IL13	286	0.984499
3562	IL3	287	0.984445
350	APOH	288	0.984391
2243	FGA	289	0.984337
1191	CLU	290	0.984283
7039	TGFA	291	0.984228
7046	TGFBR1	292	0.984174
3356	HTR2A	293	0.98412
7253	TSHR	294	0.984066
3106	HLA-B	295	0.984012
2868	GRK4	296	0.983958
4326	MMP17	297	0.983903
4982	TNFRSF11B	298	0.983849
796	CALCA	299	0.983795
3488	IGFBP5	300	0.983741
1762	DMWD	301	0.983687
1234	CCR5	302	0.983632
1647	GADD45A	303	0.983578
64167	ERAP2	304	0.983524
7133	TNFRSF1B	305	0.98347
5837	PYGM	306	0.983416
1286	COL4A4	307	0.983361
4353	MPO	308	0.983307
7054	TH	309	0.983253
1028	CDKN1C	310	0.983199
4018	LPA	311	0.983145
6339	SCNN1D	312	0.98309
55781	RIOK2	313	0.983036
1282	COL4A1	314	0.982982
4324	MMP15	315	0.982928
2066	ERBB4	316	0.982874
3811	KIR3DL1	317	0.982819
4852	NPY	318	0.982765
1287	COL4A5	319	0.982711
2165	F13B	320	0.982657
3053	SERPIND1	321	0.982603
1284	COL4A2	322	0.982548
3416	IDE	323	0.982494
2690	GHR	324	0.98244
4609	MYC	325	0.982386
6510	SLC1A5	326	0.982332
80831	APOL5	327	0.982277
5473	PPBP	328	0.982223
3678	ITGA5	329	0.982169
596	BCL2	330	0.982115
284217	LAMA1	331	0.982061
2264	FGFR4	332	0.982006
2213	FCGR2B	333	0.981952
6285	S100B	334	0.981898
10266	RAMP2	335	0.981844
5271	SERPINB8	336	0.98179
1285	COL4A3	337	0.981735
5465	PPARA	338	0.981681
6776	STAT5A	339	0.981627
8805	TRIM24	340	0.981573
94031	HTRA3	341	0.981519
3426	CFI	342	0.981464
7515	XRCC1	343	0.98141
10273	STUB1	344	0.981356
1288	COL4A6	345	0.981302
11060	WWP2	346	0.981248
94	ACVRL1	347	0.981193
4142	MAS1	348	0.981139
11186	RASSF1	349	0.981085
3032	HADHB	350	0.981031
51070	NOSIP	351	0.980977
3817	KLK2	352	0.980922
836	CASP3	353	0.980868
1393	CRHBP	354	0.980814
4325	MMP16	355	0.98076
1081	CGA	356	0.980706
1395	CRHR2	357	0.980651
2983	GUCY1B3	358	0.980597
4057	LTF	359	0.980543
6464	SHC1	360	0.980489
3991	LIPE	361	0.980435
7850	IL1R2	362	0.98038
6647	SOD1	363	0.980326
2006	ELN	364	0.980272
4319	MMP10	365	0.980218
6767	ST13	366	0.980164
2811	GP1BA	367	0.980109
2923	PDIA3	368	0.980055
3567	IL5	369	0.980001
328	APEX1	370	0.979947
10159	ATP6AP2	371	0.979893
1719	DHFR	372	0.979838
5443	POMC	373	0.979784
3568	IL5RA	374	0.97973
6648	SOD2	375	0.979676
4233	MET	376	0.979622
3579	CXCR2	377	0.979568
1584	CYP11B1	378	0.979513
55791	LRIF1	379	0.979459
7042	TGFB2	380	0.979405
5599	MAPK8	381	0.979351
5923	RASGRF1	382	0.979297
3119	HLA-DQB1	383	0.979242
406	ARNTL	384	0.979188
3577	CXCR1	385	0.979134
3802	KIR2DL1	386	0.97908
3620	IDO1	387	0.979026
1815	DRD4	388	0.978971
4254	KITLG	389	0.978917
1082	CGB3	390	0.978863
4049	LTA	391	0.978809
3303	HSPA1A	392	0.978755
9475	ROCK2	393	0.9787
2249	FGF4	394	0.978646
5970	RELA	395	0.978592
5588	PRKCQ	396	0.978538
5997	RGS2	397	0.978484
729230	CCR2	398	0.978429
1289	COL5A1	399	0.978375
6584	SLC22A5	400	0.978321
1843	DUSP1	401	0.978267
685	BTC	402	0.978213
2261	FGFR3	403	0.978158
4282	MIF	404	0.978104
476	ATP1A1	405	0.97805
1535	CYBA	406	0.977996
10288	LILRB2	407	0.977942
10728	PTGES3	408	0.977887
240	ALOX5	409	0.977833
366	AQP9	410	0.977779
6256	RXRA	411	0.977725
4734	NEDD4	412	0.977671
8828	NRP2	413	0.977616
8829	NRP1	414	0.977562
2068	ERCC2	415	0.977508
3117	HLA-DQA1	416	0.977454
940	CD28	417	0.9774
2246	FGF1	418	0.977345
2316	FLNA	419	0.977291
3827	KNG1	420	0.977237
8574	AKR7A2	421	0.977183
943	TNFRSF8	422	0.977129
2492	FSHR	423	0.977074
6198	RPS6KB1	424	0.97702
5335	PLCG1	425	0.976966
6696	SPP1	426	0.976912
6863	TAC1	427	0.976858
1991	ELANE	428	0.976803
6892	TAPBP	429	0.976749
3804	KIR2DL3	430	0.976695
8578	SCARF1	431	0.976641
999	CDH1	432	0.976587
7376	NR1H2	433	0.976532
64127	NOD2	434	0.976478
4320	MMP11	435	0.976424
3249	HPN	436	0.97637
5295	PIK3R1	437	0.976316
3824	KLRD1	438	0.976261
11132	CAPN10	439	0.976207
5336	PLCG2	440	0.976153
5340	PLG	441	0.976099
920	CD4	442	0.976045
6532	SLC6A4	443	0.97599
2745	GLRX	444	0.975936
1910	EDNRB	445	0.975882
2207	FCER1G	446	0.975828
9518	GDF15	447	0.975774
5155	PDGFB	448	0.975719
6550	SLC9A3	449	0.975665
3134	HLA-F	450	0.975611
3113	HLA-DPA1	451	0.975557
2230	FDX1	452	0.975503
5196	PF4	453	0.975448
2288	FKBP4	454	0.975394
3598	IL13RA2	455	0.97534
134266	GRPEL2	456	0.975286
11059	WWP1	457	0.975232
3593	IL12B	458	0.975177
1654	DDX3X	459	0.975123
6772	STAT1	460	0.975069
1728	NQO1	461	0.975015
6714	SRC	462	0.974961
9146	HGS	463	0.974907
57085	AGTRAP	464	0.974852
83737	ITCH	465	0.974798
1280	COL2A1	466	0.974744
7157	TP53	467	0.97469
3581	IL9R	468	0.974636
2048	EPHB2	469	0.974581
57556	SEMA6A	470	0.974527
1490	CTGF	471	0.974473
6865	TACR2	472	0.974419
157	ADRBK2	473	0.974365
23072	HECW1	474	0.97431
115653	KIR3DL3	475	0.974256
136	ADORA2B	476	0.974202
