# Supplementary material for: Consensus strategy in genes prioritization and combined bioinformatics analysis for preeclampsia pathogenesis
Source: BMC Med Genomics. 2017 Aug 8;10:50. doi: 10.1186/s12920-017-0286-x (PMC5549357; doi:10.1186/s12920-017-0286-x)
Supplement: Supplementary file 4 — Enrichment analysis. The file comprises all the enrichment analysis: gene ontology and metabolic pathways. (XLSX 292 kb) [file 12920_2017_286_MOESM4_ESM.xlsx]

## Sheet: BP_ENRICH_476
Term	Name	Count	%	PValue	Genes	List Total	Pop Hits	Pop Total	Fold Enrichment	Bonferroni	Benjamini	FDR
GO:0009611	response to wounding	132	27.8481	4.50611e-79	2147, 6774, 1191, 2149, 2335, 3479, 6347, 1392, 6352, 3481, 6869, 3484, 3678, 1289, 2151, 2152, 11093, 2153, 2155, 2159, 2158, 1281, 2157, 3091, 3690, 3552, 207, 3717, 929, 6403, 6696, 2161, 1490, 2162, 2022, 2160, 4790, 7078, 2165, 5970, 6401, 177, 12, 7042, 7040, 725, 729230, 7048, 1462, 624, 5806, 4018, 8858, 7043, 596, 5155, 94, 90, 5627, 2776, 5624, 5054, 5340, 718, 22915, 3426, 1839, 83737,…	459	530	13528	7.34039	1.65465e-75	1.65465e-75	8.29664e-76
GO:0042127	regulation of cell proliferation	136	28.692	2.29203e-60	1003, 5950, 1191, 284217, 2149, 6772, 685, 940, 3479, 6347, 943, 1312, 154, 3480, 3481, 6869, 3486, 10135, 2152, 5228, 9146, 5743, 1285, 5742, 4316, 3091, 2321, 3488, 2324, 3552, 1906, 3717, 348, 1909, 7412, 3490, 7077, 6776, 7076, 2022, 4609, 1493, 1437, 1910, 1435, 2167, 5970, 177, 6678, 7042, 7040, 7422, 1991, 7421, 7424, 7423, 7049, 7048, 624, 7046, 100, 7043, 811, 596, 5155, 94, 2100, 2277, …	459	787	13528	5.09313	8.41632e-57	4.20816e-57	4.22007e-57
GO:0010033	response to organic substance	127	26.7932	5.9252e-57	5950, 338, 5167, 6774, 2149, 6772, 5021, 6347, 2099, 1312, 6870, 284, 6352, 3480, 3481, 6869, 3484, 5228, 4314, 1281, 3291, 1285, 5743, 5742, 64127, 1081, 207, 3717, 348, 6402, 1909, 929, 6403, 3490, 3491, 6696, 5837, 2161, 1277, 6776, 1815, 7078, 4322, 6550, 4609, 920, 5972, 2167, 7515, 5970, 6401, 6891, 2784, 7042, 1843, 7040, 3320, 7049, 9021, 7048, 7046, 11132, 7043, 596, 5155, 93, 9370, 2100…	459	721	13528	5.19146	2.17573e-53	7.25244e-54	1.09095e-53
GO:0051240	positive regulation of multicellular organismal process	78	16.4557	4.40935e-54	2147, 240, 2149, 685, 5021, 7124, 197, 6347, 3620, 6870, 1392, 155, 154, 7253, 6352, 6869, 3481, 2247, 10159, 2207, 3630, 2152, 2066, 3593, 6647, 4846, 5743, 1286, 5742, 4842, 3091, 476, 64127, 3552, 207, 1906, 3717, 929, 6696, 2161, 6776, 1435, 4049, 133, 1956, 136, 3606, 3356, 7042, 3458, 7040, 6584, 10468, 3553, 100, 7043, 959, 3570, 596, 3572, 93, 92, 90, 5196, 2690, 796, 350, 5340, 51738, 31…	459	244	13528	9.42162	1.61912e-50	4.04779e-51	8.11849e-51
GO:0032101	regulation of response to external stimulus	66	13.9241	5.29467e-54	2811, 2147, 2149, 4852, 3827, 197, 3620, 154, 6352, 3481, 2207, 3630, 2152, 5328, 2155, 3576, 4846, 5743, 3791, 7133, 3818, 1906, 3717, 348, 7132, 1909, 6403, 6696, 3952, 2161, 6776, 2160, 3586, 2167, 136, 6401, 177, 5465, 7040, 1991, 7422, 7048, 3559, 100, 3558, 3570, 59272, 3572, 1361, 5155, 9370, 5624, 5468, 5054, 350, 5340, 51738, 462, 1215, 8805, 718, 183, 6863, 7099, 185, 3569, 7057	459	159	13528	12.234	1.9442e-50	3.8884e-51	9.74852e-51
GO:0042060	wound healing	68	14.346	1.91695e-50	2811, 2147, 2149, 3827, 7450, 2335, 3479, 2677, 3481, 2247, 3484, 2244, 3678, 9002, 5327, 1289, 3053, 3630, 2151, 2152, 11093, 2153, 5329, 5328, 2155, 2159, 2158, 7035, 2157, 1281, 5588, 3091, 3690, 308, 3818, 2161, 2162, 7078, 2160, 2022, 2165, 6340, 7042, 5465, 6338, 7040, 725, 7048, 3553, 4018, 8858, 7043, 959, 94, 5155, 5196, 2776, 5627, 5624, 5054, 350, 2243, 5340, 462, 3162, 22915, 1839, 35…	459	191	13528	10.4929	7.03903e-47	1.17317e-47	3.52948e-47
GO:0008284	positive regulation of cell proliferation	85	17.9325	2.27157e-42	3627, 84432, 2149, 284217, 1191, 685, 6772, 6464, 940, 7124, 3479, 6347, 154, 7253, 3480, 6869, 3481, 2249, 4254, 2246, 2247, 10135, 3579, 80781, 3630, 2152, 5228, 2066, 3593, 3596, 7039, 5588, 5743, 3091, 2321, 3791, 2264, 2324, 1906, 2261, 3717, 7412, 6198, 8829, 6776, 7076, 3643, 4609, 5594, 1437, 1435, 133, 2167, 3562, 1956, 3606, 5970, 177, 1950, 3356, 7042, 3458, 7040, 1991, 7422, 7424, 742…	459	414	13528	6.05117	8.34119e-39	1.1916e-39	4.1824e-39
GO:0009725	response to hormone stimulus	80	16.8776	8.71183e-42	5950, 5167, 6774, 6772, 6464, 5021, 7124, 197, 6347, 2099, 6870, 284, 3480, 6352, 6869, 3481, 3484, 3630, 5228, 2066, 4846, 3291, 5588, 5743, 5742, 6256, 1081, 207, 4982, 3717, 3953, 6198, 3490, 6696, 3952, 1277, 6776, 3643, 7078, 3586, 5591, 4322, 6550, 5594, 133, 2167, 5972, 5970, 2784, 1843, 7042, 5465, 7040, 367, 7049, 7048, 9021, 3553, 7046, 11132, 3557, 4323, 7043, 6714, 3570, 596, 5155, 93…	459	367	13528	6.42458	3.19898e-38	3.99873e-39	1.60402e-38
GO:0040012	regulation of locomotion	60	12.6582	1.2507e-40	3627, 2149, 284217, 3479, 3383, 7253, 3480, 6869, 3481, 2247, 3486, 80781, 3630, 2152, 2155, 3576, 2159, 2066, 4318, 2321, 3091, 3791, 3690, 3488, 207, 1906, 3717, 348, 6403, 6198, 3643, 5594, 1435, 1956, 177, 7042, 7040, 1991, 7422, 7424, 7049, 100, 3570, 596, 3572, 5155, 94, 7010, 350, 5340, 51738, 3162, 183, 6863, 186, 1636, 3667, 1839, 5295, 3569, 7057	459	192	13528	9.21024	4.59257e-37	5.10286e-38	2.30279e-37
GO:0003013	circulatory system process	59	12.4473	2.38667e-40	3627, 2006, 4852, 6772, 5021, 3827, 10699, 6870, 155, 154, 6869, 10159, 2153, 5443, 6647, 4846, 6648, 3291, 4843, 5743, 1285, 5742, 476, 1906, 1585, 1584, 348, 1909, 4973, 10911, 2983, 1278, 2022, 64167, 1910, 133, 5972, 1889, 4878, 136, 51752, 2784, 5465, 7422, 624, 4018, 59272, 94, 9370, 796, 5468, 3162, 183, 6863, 185, 1636, 4524, 186, 1535	459	186	13528	9.34889	8.76384e-37	8.76384e-38	4.39432e-37
GO:0008015	blood circulation	59	12.4473	2.38667e-40	3627, 2006, 4852, 6772, 5021, 3827, 10699, 6870, 155, 154, 6869, 10159, 2153, 5443, 6647, 4846, 6648, 3291, 4843, 5743, 1285, 5742, 476, 1906, 1585, 1584, 348, 1909, 4973, 10911, 2983, 1278, 2022, 64167, 1910, 133, 5972, 1889, 4878, 136, 51752, 2784, 5465, 7422, 624, 4018, 59272, 94, 9370, 796, 5468, 3162, 183, 6863, 185, 1636, 4524, 186, 1535	459	186	13528	9.34889	8.76384e-37	8.76384e-38	4.39432e-37
GO:0009719	response to endogenous stimulus	82	17.2996	2.47495e-40	5950, 5167, 6774, 6772, 6464, 5021, 7124, 197, 6347, 2099, 6870, 284, 3480, 6352, 6869, 3481, 3484, 3630, 5228, 2066, 4314, 4846, 3291, 5588, 5743, 5742, 6256, 1081, 207, 4982, 3717, 3953, 6198, 3490, 6696, 3952, 1277, 6776, 3643, 7078, 1815, 3586, 5591, 4322, 6550, 5594, 133, 2167, 5972, 5970, 2784, 1843, 7042, 5465, 7040, 367, 7049, 7048, 9021, 3553, 7046, 11132, 3557, 4323, 7043, 6714, 3570, 5…	459	405	13528	5.96733	9.088e-37	8.26182e-38	4.55686e-37
GO:0030334	regulation of cell migration	55	11.6034	3.21314e-38	3627, 2149, 284217, 3479, 3383, 3480, 6869, 3481, 2247, 3486, 80781, 3630, 2152, 2155, 2159, 2066, 4318, 2321, 3091, 3791, 3690, 3488, 207, 1906, 3717, 348, 6403, 6198, 3643, 5594, 1435, 1956, 7042, 7040, 7422, 7424, 7049, 100, 3570, 596, 3572, 5155, 94, 7010, 350, 5340, 3162, 183, 6863, 186, 1636, 3667, 1839, 5295, 3569, 7057	459	169	13528	9.59173	1.17987e-34	9.83222e-36	5.91603e-35
GO:0043067	regulation of programmed cell death	111	23.4177	3.23035e-38	2147, 2149, 1191, 6772, 685, 3082, 3479, 6347, 943, 2099, 1392, 154, 3480, 1728, 3481, 2950, 3486, 2152, 2155, 1280, 4318, 1285, 5743, 64127, 3552, 207, 3717, 348, 6776, 4790, 7078, 4609, 1437, 1910, 5970, 2068, 1843, 7042, 7040, 7422, 7421, 9021, 624, 7046, 11132, 100, 7043, 811, 597, 596, 91, 9370, 90, 2100, 5624, 5340, 183, 5336, 186, 7057, 999, 4353, 3827, 7124, 3620, 3623, 3624, 2249, 2247, …	459	812	13528	4.02891	1.18619e-34	9.12451e-36	5.94772e-35
GO:0010941	regulation of cell death	111	23.4177	4.59462e-38	2147, 2149, 1191, 6772, 685, 3082, 3479, 6347, 943, 2099, 1392, 154, 3480, 1728, 3481, 2950, 3486, 2152, 2155, 1280, 4318, 1285, 5743, 64127, 3552, 207, 3717, 348, 6776, 4790, 7078, 4609, 1437, 1910, 5970, 2068, 1843, 7042, 7040, 7422, 7421, 9021, 624, 7046, 11132, 100, 7043, 811, 597, 596, 91, 9370, 90, 2100, 5624, 5340, 183, 5336, 186, 7057, 999, 4353, 3827, 7124, 3620, 3623, 3624, 2249, 2247, …	459	815	13528	4.01408	1.68714e-34	1.2051e-35	8.4596e-35
GO:0050817	coagulation	45	9.49367	6.41651e-38	2811, 2147, 2149, 3827, 7450, 2677, 725, 2244, 9002, 5327, 3053, 2151, 11093, 2152, 4018, 2153, 5329, 8858, 5328, 2155, 2159, 959, 7035, 2158, 1281, 2157, 5196, 5627, 2776, 3690, 308, 5624, 3818, 2243, 5054, 350, 5340, 462, 22915, 2161, 2162, 2160, 2165, 3569, 7056	459	102	13528	13.0027	2.35614e-34	1.57076e-35	1.18141e-34
GO:0007596	blood coagulation	45	9.49367	6.41651e-38	2811, 2147, 2149, 3827, 7450, 2677, 725, 2244, 9002, 5327, 3053, 2151, 11093, 2152, 4018, 2153, 5329, 8858, 5328, 2155, 2159, 959, 7035, 2158, 1281, 2157, 5196, 5627, 2776, 3690, 308, 5624, 3818, 2243, 5054, 350, 5340, 462, 22915, 2161, 2162, 2160, 2165, 3569, 7056	459	102	13528	13.0027	2.35614e-34	1.57076e-35	1.18141e-34
GO:0051241	negative regulation of multicellular organismal process	54	11.3924	8.27058e-38	2811, 5950, 2147, 7124, 3827, 197, 3620, 1392, 155, 335, 154, 3624, 3481, 3630, 5328, 6647, 4846, 5743, 308, 476, 64127, 3818, 4982, 1906, 3717, 348, 2161, 4790, 2160, 3586, 133, 136, 3356, 3458, 7422, 7048, 100, 3558, 3570, 1361, 5155, 9370, 796, 5624, 5468, 350, 5054, 5340, 51738, 3162, 6863, 186, 1471, 3569, 7057	459	164	13528	9.70445	3.03696e-34	1.8981e-35	1.52278e-34
GO:0006952	defense response	96	20.2532	1.54514e-37	2147, 6774, 1191, 2149, 2335, 6347, 1392, 6352, 3481, 6869, 2152, 2157, 3135, 3091, 64127, 3552, 207, 929, 6403, 5553, 1511, 6696, 2161, 1815, 4790, 5970, 6891, 6401, 6892, 177, 6890, 12, 7040, 725, 729230, 624, 5806, 596, 90, 2100, 718, 10288, 3426, 83737, 1471, 7057, 3627, 3240, 240, 2919, 4353, 3827, 7124, 197, 3620, 3625, 3624, 3107, 3106, 4153, 3630, 3579, 3577, 3576, 3596, 3812, 4843, 6256,…	459	615	13528	4.60063	5.67375e-34	3.3375e-35	2.8449e-34
GO:0042981	regulation of apoptosis	109	22.9958	3.89016e-37	2147, 2149, 1191, 685, 6772, 3082, 3479, 6347, 943, 2099, 1392, 154, 3480, 1728, 3481, 2950, 3486, 2152, 2155, 1280, 4318, 1285, 5743, 64127, 3552, 207, 3717, 348, 6776, 4790, 7078, 4609, 1437, 1910, 5970, 2068, 1843, 7042, 7040, 7422, 7421, 9021, 624, 7046, 11132, 100, 7043, 811, 597, 596, 91, 9370, 90, 2100, 5624, 5340, 183, 186, 7057, 999, 4353, 3827, 7124, 3620, 3623, 3624, 2249, 80781, 3630,…	459	804	13528	3.99569	1.42847e-33	7.93592e-35	7.16255e-34
GO:0051270	regulation of cell motion	57	12.0253	4.54825e-37	3627, 2149, 284217, 3479, 3383, 3480, 6869, 3481, 2247, 3486, 80781, 3630, 2152, 2155, 2159, 2066, 4318, 2321, 3091, 3791, 3690, 3488, 207, 1906, 3717, 348, 6403, 6198, 8829, 3643, 5594, 1435, 1956, 7042, 7040, 7422, 7424, 7049, 7046, 100, 3570, 596, 3572, 5155, 94, 7010, 350, 5340, 3162, 183, 6863, 186, 1636, 3667, 1839, 5295, 3569, 7057	459	193	13528	8.70439	1.67012e-33	8.79009e-35	8.37422e-34
GO:0008217	regulation of blood pressure	44	9.2827	5.30668e-37	1910, 5972, 1889, 4878, 4852, 10699, 5021, 51752, 2784, 6870, 155, 154, 5465, 6869, 10159, 624, 5443, 4846, 59272, 6647, 3291, 94, 6648, 5743, 4843, 5742, 9370, 476, 796, 5468, 1585, 1906, 1584, 3162, 6863, 183, 10911, 185, 1636, 186, 1278, 2022, 1535, 64167	459	100	13528	12.968	1.94861e-33	9.74306e-35	9.77064e-34
GO:0007599	hemostasis	45	9.49367	1.35705e-36	2811, 2147, 2149, 3827, 7450, 2677, 725, 2244, 9002, 5327, 3053, 2151, 11093, 2152, 4018, 2153, 5329, 8858, 5328, 2155, 2159, 959, 7035, 2158, 1281, 2157, 5196, 5627, 2776, 3690, 308, 5624, 3818, 2243, 5054, 350, 5340, 462, 22915, 2161, 2162, 2160, 2165, 3569, 7056	459	108	13528	12.2803	4.98309e-33	2.3729e-34	2.4986e-33
GO:0006954	inflammatory response	69	14.557	4.29858e-35	3627, 2147, 6774, 240, 2149, 1191, 2919, 7124, 3827, 2335, 197, 6347, 3620, 1392, 6352, 6869, 3481, 4153, 3579, 3630, 2152, 3577, 3576, 3596, 2157, 3091, 3552, 6256, 7133, 3818, 207, 7132, 4973, 6403, 929, 1234, 6696, 2161, 4790, 3586, 5970, 6401, 177, 12, 7040, 725, 729230, 3553, 624, 3559, 5806, 3075, 3557, 959, 3570, 1401, 90, 4282, 3162, 718, 7098, 6863, 7099, 3426, 7097, 83737, 3567, 1535, 3…	459	325	13528	6.2573	1.57844e-31	7.17472e-33	7.91454e-32
GO:0006955	immune response	98	20.6751	7.77577e-35	5167, 1191, 940, 6347, 1394, 6352, 3480, 2207, 3135, 64127, 3552, 1584, 929, 5553, 1511, 2161, 2213, 1493, 1437, 8862, 920, 5970, 6891, 6892, 6890, 7040, 7422, 725, 7049, 729230, 5806, 3134, 3133, 100, 3113, 596, 3117, 3119, 718, 5336, 10288, 3426, 3123, 7057, 3627, 2919, 7124, 3383, 3107, 3106, 4153, 7850, 3105, 3576, 3593, 3596, 3811, 4843, 7133, 7132, 4973, 1234, 5591, 3586, 64167, 3802, 4049,…	459	690	13528	4.18599	2.85526e-31	1.24142e-32	1.43167e-31
GO:0010647	positive regulation of cell communication	69	14.557	9.67239e-35	2149, 5021, 7124, 3479, 6347, 2099, 155, 154, 6869, 3481, 3630, 2152, 2155, 2159, 2066, 7039, 5743, 1286, 2321, 3091, 64127, 7132, 3717, 3953, 3956, 3952, 3643, 2022, 1437, 920, 1435, 4049, 3562, 1889, 1956, 5970, 2316, 1028, 4734, 1950, 7042, 3458, 7040, 7422, 3553, 7046, 100, 3558, 7043, 3570, 6714, 3572, 94, 93, 92, 91, 9370, 2690, 51738, 3162, 7098, 183, 6863, 7099, 356, 3667, 3565, 3567, 356…	459	329	13528	6.18122	3.5517e-31	1.47988e-32	1.78088e-31
GO:0050878	regulation of body fluid levels	48	10.1266	2.6711e-34	2811, 2147, 2149, 3827, 7450, 2677, 725, 2244, 9002, 5327, 3053, 2151, 11093, 2152, 4018, 2153, 5329, 8858, 5328, 2155, 2159, 959, 7035, 2158, 1281, 2157, 3291, 5196, 5627, 2776, 3690, 308, 5624, 3818, 1585, 2243, 5054, 1906, 350, 5340, 462, 22915, 2161, 2162, 2160, 2165, 3569, 7056	459	141	13528	10.0333	9.80829e-31	3.92332e-32	4.91803e-31
GO:0040017	positive regulation of locomotion	41	8.64979	2.21489e-33	3627, 1435, 2149, 1956, 177, 3479, 3383, 7042, 3480, 3481, 6869, 7040, 7422, 2247, 7424, 3630, 80781, 2152, 2155, 3576, 2066, 2159, 3570, 596, 3572, 5155, 4318, 2321, 3091, 3791, 1906, 3717, 6198, 6863, 183, 3667, 1839, 3643, 3569, 5295, 7057, 5594	459	98	13528	12.3304	8.13308e-30	3.12811e-31	4.07805e-30
GO:0048545	response to steroid hormone stimulus	53	11.1814	8.33375e-33	6774, 7124, 5021, 6347, 2099, 6870, 284, 6352, 2066, 4846, 3291, 5743, 5742, 6256, 4982, 3953, 3490, 6198, 6696, 1277, 3643, 7078, 3586, 4322, 6550, 5594, 133, 2167, 5970, 7042, 1843, 7040, 3553, 9021, 7048, 7046, 4323, 3557, 7043, 3570, 6714, 596, 5155, 9370, 2690, 2100, 5468, 51738, 3162, 355, 7054, 3569, 7057	459	192	13528	8.13571	3.06015e-29	1.13339e-30	1.53441e-29
GO:0030335	positive regulation of cell migration	39	8.22785	1.17398e-32	3627, 1435, 2149, 1956, 3479, 3383, 7042, 3480, 3481, 6869, 7040, 7422, 2247, 7424, 3630, 80781, 2152, 2155, 2066, 2159, 3570, 596, 3572, 5155, 4318, 2321, 3091, 3791, 1906, 3717, 6198, 6863, 183, 3667, 1839, 3643, 3569, 5295, 7057, 5594	459	89	13528	12.915	4.31086e-29	1.53959e-30	2.16153e-29
GO:0044093	positive regulation of molecular function	87	18.3544	3.57867e-32	2147, 84432, 2149, 6772, 6464, 7124, 3082, 1394, 155, 335, 3383, 154, 7253, 6869, 3481, 4254, 2247, 9002, 7804, 3579, 3630, 2152, 5444, 4846, 6647, 7039, 5588, 1285, 3091, 2321, 5923, 64127, 207, 1906, 3717, 348, 1909, 3643, 1815, 3586, 4609, 1910, 920, 1435, 1956, 136, 5970, 6401, 2767, 1950, 3356, 2068, 7042, 3458, 7040, 1991, 7421, 7049, 7048, 3553, 7376, 7046, 4233, 3558, 7043, 596, 5155, 93,…	459	586	13528	4.37565	1.31409e-28	4.53134e-30	6.58903e-29
GO:0051272	positive regulation of cell motion	40	8.43882	4.66327e-32	3627, 1435, 2149, 1956, 3479, 3383, 7042, 3480, 3481, 6869, 7040, 7422, 2247, 7424, 3630, 80781, 7046, 2152, 2155, 2066, 2159, 3570, 596, 3572, 5155, 4318, 2321, 3091, 3791, 1906, 3717, 6198, 6863, 183, 3667, 1839, 3643, 3569, 5295, 7057, 5594	459	98	13528	12.0297	1.71235e-28	5.70784e-30	8.586e-29
GO:0070482	response to oxygen levels	46	9.70464	6.26545e-32	133, 1889, 7515, 3606, 5021, 6347, 6340, 284, 7042, 5465, 6338, 7040, 7422, 5327, 9021, 1543, 7046, 5228, 4323, 100, 5328, 7043, 4313, 4846, 596, 3291, 6648, 5155, 5588, 6649, 4843, 4842, 2321, 3091, 9370, 54541, 1906, 1909, 3162, 3163, 5837, 1636, 2022, 4322, 7054, 7057	459	141	13528	9.61523	2.30067e-28	7.42153e-30	1.15359e-28
GO:0001666	response to hypoxia	45	9.49367	7.71454e-32	133, 1889, 7515, 3606, 6347, 6340, 284, 7042, 5465, 6338, 7040, 7422, 5327, 9021, 1543, 7046, 5228, 4323, 100, 5328, 7043, 4313, 4846, 596, 3291, 6648, 5155, 5588, 6649, 4843, 4842, 2321, 3091, 9370, 54541, 1906, 1909, 3162, 3163, 5837, 1636, 2022, 4322, 7054, 7057	459	134	13528	9.89757	2.83278e-28	8.85244e-30	1.4204e-28
GO:0044057	regulation of system process	64	13.5021	7.85775e-32	240, 2149, 685, 5021, 7124, 6347, 3625, 6870, 1392, 3623, 335, 154, 3624, 6869, 3481, 5327, 3630, 2048, 2066, 6647, 4846, 5588, 4843, 5743, 1286, 4842, 5742, 2321, 5923, 476, 1906, 3717, 348, 6198, 3952, 1815, 3586, 1910, 4049, 133, 1889, 1956, 136, 3356, 7042, 3458, 6584, 10468, 3553, 624, 100, 3558, 59272, 3572, 796, 51738, 3162, 183, 6863, 185, 186, 1636, 6915, 1839, 7054	459	309	13528	6.10439	2.88537e-28	8.74353e-30	1.44677e-28
GO:0050727	regulation of inflammatory response	36	7.59494	1.39979e-31	2167, 136, 6401, 197, 3620, 154, 6352, 3481, 1991, 2207, 3630, 3559, 100, 3558, 59272, 3572, 5743, 9370, 7133, 5468, 3818, 348, 3717, 7132, 51738, 462, 1909, 1215, 718, 6863, 183, 7099, 185, 2161, 6776, 3586, 3569	459	76	13528	13.9608	5.14002e-28	1.51177e-29	2.57728e-28
GO:0051050	positive regulation of transport	55	11.6034	2.44622e-31	5950, 2147, 2149, 685, 7124, 5021, 197, 3625, 1392, 3623, 154, 3624, 6869, 3481, 3630, 5444, 2066, 3596, 5588, 64127, 3552, 207, 1906, 3717, 348, 1909, 3643, 1815, 3586, 4049, 136, 2316, 6401, 4734, 7042, 3458, 7040, 7424, 23327, 7376, 3553, 7046, 5806, 11132, 7043, 3558, 811, 9370, 51738, 718, 6863, 5336, 3667, 5295, 3569, 999	459	223	13528	7.26907	8.98253e-28	2.56644e-29	4.50398e-28
GO:0051094	positive regulation of developmental process	60	12.6582	7.88319e-31	338, 1191, 685, 5021, 7124, 154, 3624, 6352, 3481, 4254, 2247, 3486, 3630, 2152, 2048, 4846, 3091, 3552, 207, 3717, 7132, 6198, 3952, 6776, 3643, 4790, 1437, 1435, 4023, 5970, 51752, 23576, 7042, 7040, 7424, 10468, 3553, 9021, 7048, 3559, 100, 7043, 3558, 3570, 596, 3572, 93, 92, 91, 90, 5196, 2778, 796, 5468, 51738, 183, 185, 3566, 3567, 3569, 7057	459	278	13528	6.36103	2.89471e-27	8.04086e-29	1.45145e-27
GO:0009967	positive regulation of signal transduction	61	12.8692	2.87004e-30	2149, 7124, 3479, 2099, 155, 154, 3481, 3630, 2152, 2155, 2159, 7039, 2321, 3091, 64127, 7132, 3717, 3953, 3956, 3952, 3643, 2022, 1437, 920, 1435, 4049, 3562, 1889, 5970, 2316, 1028, 4734, 1950, 7042, 3458, 7040, 7422, 3553, 7046, 100, 7043, 3558, 3570, 6714, 3572, 94, 93, 92, 91, 9370, 2690, 51738, 3162, 7098, 183, 7099, 356, 3667, 3565, 3567, 3569, 7057	459	295	13528	6.09437	1.05388e-26	2.84832e-28	5.28431e-27
GO:0042592	homeostatic process	95	20.0422	1.15332e-29	5950, 338, 5167, 2147, 3240, 6774, 4306, 2149, 5021, 3827, 3479, 6347, 2745, 3623, 155, 335, 154, 3624, 6352, 6869, 3481, 3630, 2066, 1280, 6647, 6648, 3091, 3791, 3552, 207, 1906, 836, 1585, 1584, 3717, 348, 1909, 1234, 5837, 6776, 7076, 3643, 1815, 5591, 10728, 6550, 4609, 1910, 1435, 4023, 133, 2167, 2767, 1071, 3990, 12, 366, 3356, 2068, 3458, 7040, 1991, 7422, 7421, 6584, 23327, 729230, 7049…	459	751	13528	3.72825	4.23498e-26	1.11447e-27	2.12348e-26
GO:0001944	vasculature development	56	11.8143	1.60491e-29	1003, 338, 84432, 285, 284, 2246, 2247, 5327, 1289, 80781, 5228, 5328, 3576, 1281, 4313, 4846, 7039, 4843, 2321, 3091, 3791, 207, 1906, 5921, 348, 1909, 6403, 3953, 3491, 8828, 8829, 1490, 1277, 1278, 2022, 3606, 51752, 1950, 7042, 7422, 7424, 7049, 3553, 7048, 7046, 2028, 4323, 94, 90, 2277, 796, 3162, 183, 1636, 186, 7057	459	251	13528	6.5756	5.89324e-26	1.51109e-27	2.95496e-26
GO:0016477	cell migration	58	12.2363	3.83516e-29	284217, 7124, 2335, 6347, 3684, 335, 3383, 6352, 4254, 2247, 3678, 5327, 7804, 1289, 3579, 5328, 3576, 3593, 4846, 2321, 3091, 3791, 7412, 6403, 6198, 8828, 8829, 1490, 2022, 3586, 5591, 1910, 6401, 6340, 7042, 6338, 3458, 7040, 1991, 7424, 7049, 3553, 1462, 7046, 4233, 2028, 4323, 3570, 6714, 5155, 94, 90, 5196, 796, 2100, 1839, 3569, 7057	459	276	13528	6.19355	1.40827e-25	3.52068e-27	7.06128e-26
GO:0001568	blood vessel development	55	11.6034	3.95094e-29	1003, 338, 84432, 285, 284, 2246, 2247, 5327, 1289, 80781, 5228, 5328, 3576, 1281, 4313, 4846, 7039, 4843, 2321, 3091, 3791, 207, 1906, 5921, 348, 1909, 6403, 3953, 3491, 8828, 8829, 1490, 1277, 1278, 2022, 3606, 51752, 1950, 7042, 7422, 7424, 7049, 3553, 7048, 7046, 2028, 4323, 94, 90, 2277, 3162, 183, 1636, 186, 7057	459	245	13528	6.61634	1.45078e-25	3.5385e-27	7.27445e-26
GO:0042325	regulation of phosphorylation	74	15.6118	4.34201e-29	5167, 2147, 84432, 2149, 6464, 7124, 3082, 3479, 3623, 335, 154, 3624, 3481, 4254, 2247, 3486, 7804, 3630, 6647, 7039, 2321, 64127, 207, 1906, 836, 3717, 348, 1909, 875, 3643, 1815, 2022, 1437, 1910, 920, 1435, 2167, 3562, 1956, 136, 1028, 1950, 3356, 7042, 3458, 7040, 1991, 1647, 7424, 7048, 3553, 9021, 624, 7046, 4233, 3558, 7043, 3570, 596, 3572, 5155, 93, 92, 9370, 2690, 796, 51738, 7098, 183…	459	466	13528	4.68022	1.59439e-25	3.79616e-27	7.9945e-26
GO:0001817	regulation of cytokine production	48	10.1266	8.00557e-29	920, 2149, 136, 940, 5970, 3606, 7124, 943, 3620, 3625, 3623, 3624, 335, 7042, 3481, 3458, 7040, 1991, 10159, 2207, 3630, 3553, 959, 3593, 3570, 59272, 6647, 3572, 5588, 9370, 3091, 5196, 64127, 796, 3552, 5468, 3717, 51738, 929, 3162, 7098, 183, 7099, 6776, 4790, 7097, 3586, 3569, 7057	459	181	13528	7.81598	2.93965e-25	6.83639e-27	1.47398e-25
GO:0051174	regulation of phosphorus metabolic process	75	15.8228	9.84751e-29	5167, 2147, 84432, 2149, 6464, 7124, 3082, 3479, 3623, 335, 154, 3624, 3481, 4254, 2247, 3486, 7804, 3630, 6647, 7039, 2321, 64127, 207, 1906, 836, 3717, 348, 1909, 875, 3643, 1815, 2022, 1437, 1910, 920, 1435, 2167, 3562, 1956, 136, 1028, 1950, 3356, 7042, 3458, 7040, 1991, 1647, 7424, 7048, 9021, 3553, 624, 7046, 4233, 3558, 7043, 3570, 596, 3572, 5155, 93, 92, 9370, 2690, 796, 51738, 7098, 183…	459	485	13528	4.55764	3.61601e-25	8.2182e-27	1.81312e-25
GO:0019220	regulation of phosphate metabolic process	75	15.8228	9.84751e-29	5167, 2147, 84432, 2149, 6464, 7124, 3082, 3479, 3623, 335, 154, 3624, 3481, 4254, 2247, 3486, 7804, 3630, 6647, 7039, 2321, 64127, 207, 1906, 836, 3717, 348, 1909, 875, 3643, 1815, 2022, 1437, 1910, 920, 1435, 2167, 3562, 1956, 136, 1028, 1950, 3356, 7042, 3458, 7040, 1991, 1647, 7424, 7048, 9021, 3553, 624, 7046, 4233, 3558, 7043, 3570, 596, 3572, 5155, 93, 92, 9370, 2690, 796, 51738, 7098, 183…	459	485	13528	4.55764	3.61601e-25	8.2182e-27	1.81312e-25
GO:0043069	negative regulation of programmed cell death	64	13.5021	5.98585e-28	2149, 1191, 685, 4353, 3082, 7124, 3479, 6347, 2099, 3620, 3480, 3481, 2249, 2950, 3630, 2152, 2155, 1280, 6647, 4846, 6648, 3303, 308, 3552, 207, 836, 5921, 348, 6776, 4790, 3586, 4609, 1437, 1910, 5599, 3562, 1956, 5970, 2068, 7422, 3553, 9021, 624, 7046, 100, 7043, 3558, 959, 597, 596, 90, 5196, 2100, 5624, 7157, 350, 51738, 4282, 355, 3162, 183, 5336, 3565, 3569, 7057	459	359	13528	5.2542	2.198e-24	4.88445e-26	1.10211e-24
GO:0060548	negative regulation of cell death	64	13.5021	7.03795e-28	2149, 1191, 685, 4353, 3082, 7124, 3479, 6347, 2099, 3620, 3480, 3481, 2249, 2950, 3630, 2152, 2155, 1280, 6647, 4846, 6648, 3303, 308, 3552, 207, 836, 5921, 348, 6776, 4790, 3586, 4609, 1437, 1910, 5599, 3562, 1956, 5970, 2068, 7422, 3553, 9021, 624, 7046, 100, 7043, 3558, 959, 597, 596, 90, 5196, 2100, 5624, 7157, 350, 51738, 4282, 355, 3162, 183, 5336, 3565, 3569, 7057	459	360	13528	5.2396	2.58433e-24	5.61812e-26	1.29582e-24
GO:0048870	cell motility	59	12.4473	1.68488e-27	338, 284217, 7124, 2335, 6347, 3684, 335, 3383, 6352, 4254, 2247, 3678, 5327, 7804, 1289, 3579, 5328, 3576, 3593, 4846, 2321, 3091, 3791, 7412, 6403, 6198, 8828, 8829, 1490, 2022, 3586, 5591, 1910, 6401, 6340, 7042, 6338, 3458, 7040, 1991, 7424, 7049, 3553, 1462, 7046, 4233, 2028, 4323, 3570, 6714, 5155, 94, 90, 5196, 796, 2100, 1839, 3569, 7057	459	307	13528	5.66415	6.18689e-24	1.31636e-25	3.1022e-24
GO:0051674	localization of cell	59	12.4473	1.68488e-27	338, 284217, 7124, 2335, 6347, 3684, 335, 3383, 6352, 4254, 2247, 3678, 5327, 7804, 1289, 3579, 5328, 3576, 3593, 4846, 2321, 3091, 3791, 7412, 6403, 6198, 8828, 8829, 1490, 2022, 3586, 5591, 1910, 6401, 6340, 7042, 6338, 3458, 7040, 1991, 7424, 7049, 3553, 1462, 7046, 4233, 2028, 4323, 3570, 6714, 5155, 94, 90, 5196, 796, 2100, 1839, 3569, 7057	459	307	13528	5.66415	6.18689e-24	1.31636e-25	3.1022e-24
GO:0043066	negative regulation of apoptosis	63	13.2911	1.83817e-27	2149, 1191, 685, 4353, 3082, 7124, 3479, 6347, 2099, 3620, 3480, 3481, 2249, 2950, 3630, 2152, 2155, 1280, 6647, 4846, 6648, 3303, 308, 3552, 207, 836, 5921, 348, 6776, 4790, 3586, 4609, 1437, 1910, 5599, 3562, 1956, 5970, 2068, 7422, 3553, 9021, 624, 7046, 100, 7043, 3558, 959, 597, 596, 90, 5196, 2100, 5624, 7157, 350, 51738, 4282, 355, 3162, 183, 3565, 3569, 7057	459	354	13528	5.24515	6.74978e-24	1.4062e-25	3.38444e-24
GO:0042327	positive regulation of phosphorylation	36	7.59494	3.87883e-27	1437, 920, 1910, 2147, 3562, 1956, 7124, 3479, 1950, 3481, 3458, 7040, 4254, 2247, 7424, 3630, 3553, 7046, 7043, 3558, 3570, 596, 3572, 92, 9370, 2690, 64127, 3717, 1909, 183, 7099, 3565, 3643, 3567, 2022, 3569, 7057	459	97	13528	10.9383	1.4243e-23	2.90674e-25	7.14168e-24
GO:0048584	positive regulation of response to stimulus	52	10.9705	4.06224e-27	1191, 4852, 7124, 3620, 1392, 6352, 3481, 2207, 4153, 3630, 2152, 2155, 3576, 3593, 3791, 64127, 7132, 3717, 1909, 6776, 5594, 2167, 136, 5970, 6891, 177, 7042, 7040, 7422, 725, 919, 3553, 3075, 100, 3570, 6714, 5155, 3572, 1401, 51738, 718, 7098, 183, 6863, 7099, 5336, 185, 3667, 3426, 567, 7097, 3569, 7057	459	236	13528	6.494	1.49165e-23	2.98331e-25	7.47938e-24
GO:0007167	enzyme linked receptor protein signaling pathway	61	12.8692	1.24768e-26	6774, 6464, 3082, 6347, 284, 154, 3480, 3481, 2249, 2246, 2247, 3484, 5327, 3630, 2048, 2066, 1281, 2321, 3791, 2324, 2264, 3716, 207, 2261, 3717, 8829, 1490, 6776, 3643, 1278, 2022, 920, 1956, 2316, 10273, 1950, 7042, 7040, 7422, 7424, 7049, 10468, 7048, 624, 7046, 4233, 7043, 6714, 3572, 94, 5155, 93, 7010, 92, 91, 90, 2690, 2277, 3667, 9518, 1839, 5295	459	342	13528	5.25684	4.58149e-23	8.9833e-25	2.29723e-23
GO:0010562	positive regulation of phosphorus metabolic process	36	7.59494	1.30446e-26	1437, 920, 1910, 2147, 3562, 1956, 7124, 3479, 1950, 3481, 3458, 7040, 4254, 2247, 7424, 3630, 3553, 7046, 7043, 3558, 3570, 596, 3572, 92, 9370, 2690, 64127, 3717, 1909, 183, 7099, 3565, 3643, 3567, 2022, 3569, 7057	459	100	13528	10.6102	4.78998e-23	9.2115e-25	2.40177e-23
GO:0045937	positive regulation of phosphate metabolic process	36	7.59494	1.30446e-26	1437, 920, 1910, 2147, 3562, 1956, 7124, 3479, 1950, 3481, 3458, 7040, 4254, 2247, 7424, 3630, 3553, 7046, 7043, 3558, 3570, 596, 3572, 92, 9370, 2690, 64127, 3717, 1909, 183, 7099, 3565, 3643, 3567, 2022, 3569, 7057	459	100	13528	10.6102	4.78998e-23	9.2115e-25	2.40177e-23
GO:0007166	cell surface receptor linked signal transduction	149	31.4346	1.5846e-25	2147, 6774, 284217, 2149, 6772, 940, 1395, 3082, 5021, 6347, 1394, 3684, 284, 5739, 1392, 6870, 155, 335, 154, 3480, 6352, 3481, 6869, 3674, 3484, 6866, 6865, 3678, 2207, 2151, 11093, 5443, 1281, 1285, 2321, 3690, 1082, 2324, 1081, 3716, 207, 1906, 3717, 348, 1909, 929, 1490, 6776, 1278, 2022, 1815, 8862, 920, 1910, 57556, 10273, 2316, 2767, 177, 2784, 7042, 7040, 7422, 919, 7424, 729230, 7049, 7…	459	1856	13528	2.36608	5.81865e-22	1.09786e-23	2.91756e-22
GO:0006928	cell motion	70	14.7679	1.68218e-25	338, 6774, 284217, 4852, 7124, 2335, 3479, 6347, 3684, 335, 3383, 6352, 4254, 2247, 3678, 5327, 7804, 1289, 3579, 5329, 5328, 2048, 3576, 3593, 3596, 4846, 5743, 2321, 3091, 3791, 3717, 7412, 6403, 6198, 8828, 8829, 1490, 2022, 3586, 5591, 1910, 5599, 57556, 6401, 7143, 6340, 7042, 6338, 3458, 7040, 1991, 7424, 7049, 3553, 1462, 7046, 4233, 2028, 4323, 3570, 6714, 5155, 94, 90, 5196, 2100, 796, 1…	459	475	13528	4.34336	6.17695e-22	1.14388e-23	3.09722e-22
GO:0043085	positive regulation of catalytic activity	73	15.4008	2.62903e-25	2147, 84432, 2149, 6772, 6464, 7124, 3082, 1394, 155, 335, 154, 7253, 6869, 3481, 4254, 2247, 9002, 7804, 3579, 3630, 2152, 6647, 4846, 7039, 1285, 2321, 3091, 5923, 207, 1906, 3717, 348, 1909, 3643, 1815, 4609, 1910, 920, 1435, 1956, 136, 6401, 2767, 1950, 3356, 7042, 3458, 7040, 1991, 7421, 7048, 7376, 3553, 7046, 4233, 3558, 7043, 596, 5155, 93, 2776, 2690, 2778, 796, 7157, 350, 51738, 2492, 7…	459	520	13528	4.13752	9.65379e-22	1.75523e-23	4.84056e-22
GO:0002684	positive regulation of immune system process	50	10.5485	4.41835e-25	1191, 940, 3620, 3383, 6869, 2207, 4153, 2155, 3593, 3596, 5588, 4843, 64127, 7412, 6776, 5594, 920, 136, 5970, 3606, 6891, 7042, 7040, 3458, 7422, 725, 919, 3553, 7048, 3559, 3075, 100, 3558, 3570, 3572, 1401, 718, 7098, 6863, 7099, 5336, 3426, 3565, 567, 3566, 7097, 83737, 3567, 3569, 7057	459	238	13528	6.19176	1.62242e-21	2.89718e-23	8.13506e-22
GO:0001934	positive regulation of protein amino acid phosphorylation	33	6.96203	7.5297e-25	1437, 920, 1910, 2147, 3562, 7124, 3479, 3481, 3458, 7040, 4254, 2247, 7424, 3630, 3553, 7046, 7043, 3558, 3570, 596, 3572, 92, 9370, 2690, 64127, 3717, 1909, 183, 7099, 3565, 3643, 3567, 2022, 3569	459	89	13528	10.9281	2.76491e-21	4.85071e-23	1.38637e-21
GO:0048514	blood vessel morphogenesis	47	9.91561	1.03949e-24	338, 84432, 3606, 51752, 285, 1950, 284, 7042, 7422, 2246, 2247, 7424, 5327, 80781, 3553, 7048, 7046, 5228, 2028, 4323, 5328, 3576, 4846, 94, 7039, 4843, 90, 2321, 3091, 3791, 2277, 1906, 5921, 348, 1909, 3953, 6403, 3162, 3491, 8828, 183, 8829, 1636, 186, 1490, 2022, 7057	459	211	13528	6.56502	3.81702e-21	6.58107e-23	1.91391e-21
GO:0001932	regulation of protein amino acid phosphorylation	43	9.07173	1.34979e-24	1437, 920, 1910, 5167, 2147, 3562, 1956, 7124, 3479, 1950, 335, 3481, 3458, 7040, 4254, 2247, 7424, 3486, 3630, 9021, 3553, 624, 7046, 7043, 3558, 3570, 596, 3572, 5155, 92, 9370, 2690, 64127, 1906, 3717, 1909, 183, 7099, 875, 3565, 3643, 3567, 2022, 3569	459	173	13528	7.3256	4.95641e-21	8.4007e-23	2.48522e-21
GO:0002237	response to molecule of bacterial origin	32	6.75105	3.78975e-24	4049, 133, 2149, 6772, 5970, 6401, 6891, 6347, 3620, 1312, 6352, 9021, 3553, 1543, 3570, 4846, 5743, 64127, 7132, 929, 6403, 6198, 6863, 7099, 356, 5336, 567, 7097, 3586, 3569, 5594, 7056	459	86	13528	10.9666	1.3916e-20	2.31933e-22	6.97767e-21
GO:0007565	female pregnancy	35	7.38397	7.5626e-24	133, 5069, 5021, 1393, 1394, 3620, 1312, 3991, 1392, 2288, 7040, 7421, 6866, 7048, 3553, 7046, 5228, 5328, 7043, 4012, 6647, 596, 3291, 5743, 2321, 796, 6256, 2778, 51738, 3953, 3490, 6696, 6776, 259, 7056	459	110	13528	9.3777	2.77699e-20	4.55244e-22	1.39242e-20
GO:0048878	chemical homeostasis	70	14.7679	1.43832e-23	5950, 338, 5167, 2147, 3240, 6774, 4306, 2149, 5021, 3827, 3479, 6347, 335, 6352, 6869, 3481, 3630, 2066, 6647, 6648, 3091, 3791, 1906, 1585, 1584, 3717, 348, 1909, 1234, 5837, 3643, 1815, 6550, 4609, 1910, 4023, 133, 2167, 2767, 1071, 3990, 366, 2068, 7040, 1991, 7422, 7421, 23327, 729230, 3553, 624, 4057, 3558, 811, 596, 3572, 9370, 2776, 796, 5468, 7157, 5054, 51738, 3162, 8805, 183, 6863, 533…	459	512	13528	4.02948	5.28151e-20	8.51857e-22	2.64823e-20
GO:0032103	positive regulation of response to external stimulus	28	5.90717	2.38528e-23	2167, 136, 4852, 177, 3620, 6352, 7040, 7422, 2207, 2152, 2155, 3576, 3570, 5155, 3572, 3791, 3717, 7132, 1909, 51738, 718, 183, 6863, 7099, 185, 6776, 3569, 7057	459	64	13528	12.8943	8.75874e-20	1.39028e-21	4.39176e-20
GO:0007242	intracellular signaling cascade	114	24.0506	3.50716e-23	2147, 6774, 2149, 6772, 5021, 1395, 3082, 3479, 6347, 2099, 1394, 5739, 155, 335, 154, 3480, 6869, 3481, 2321, 3488, 64127, 3716, 207, 1906, 3717, 348, 1909, 1490, 6776, 1278, 1815, 1910, 5972, 2316, 6401, 2767, 177, 2784, 1843, 7421, 7049, 729230, 9021, 7046, 4233, 7043, 811, 2776, 2100, 2778, 796, 183, 5335, 5336, 185, 186, 7057, 84432, 2919, 4852, 6464, 7124, 7253, 2246, 2247, 9002, 3579, 3630…	459	1256	13528	2.67508	1.28783e-19	2.01224e-21	6.45738e-20
GO:0051051	negative regulation of transport	37	7.80591	9.80586e-23	4049, 5167, 7124, 2316, 4734, 3625, 1950, 3623, 3624, 335, 154, 3356, 3481, 7040, 10468, 23327, 3630, 3553, 7376, 100, 11060, 4846, 596, 5743, 5742, 4842, 9370, 3690, 796, 207, 1906, 51738, 3162, 3643, 4790, 1815, 3586, 7057	459	135	13528	8.07772	3.60071e-19	5.53956e-21	1.80545e-19
GO:0051046	regulation of secretion	44	9.2827	1.00615e-22	5950, 136, 685, 7124, 5021, 3625, 1950, 1392, 3623, 3624, 335, 7042, 3356, 3481, 6869, 3458, 7040, 2247, 7424, 10468, 3630, 3553, 11132, 100, 7043, 3558, 959, 3596, 5588, 4843, 5742, 9370, 64127, 3552, 1906, 3717, 51738, 3162, 6863, 183, 3952, 185, 1815, 3586, 3569	459	202	13528	6.41981	3.69459e-19	5.59787e-21	1.85253e-19
GO:0040008	regulation of growth	56	11.8143	1.2408e-22	5950, 4856, 5167, 6774, 3581, 6464, 60676, 3479, 155, 154, 3624, 7253, 3481, 3484, 2247, 3486, 3630, 6647, 5588, 1286, 3488, 1081, 207, 348, 6198, 3490, 3491, 8829, 6696, 3952, 1490, 6776, 3643, 1435, 4878, 7042, 3458, 7040, 7423, 9021, 7048, 7046, 3558, 596, 94, 91, 2690, 2100, 94031, 5468, 7157, 51738, 183, 185, 186, 1839, 83737	459	341	13528	4.8401	4.5562e-19	6.8003e-21	2.28455e-19
GO:0050865	regulation of cell activation	41	8.64979	2.00842e-22	920, 136, 940, 3606, 3620, 3623, 3624, 6869, 3458, 7040, 7048, 3553, 3559, 100, 3558, 3593, 3596, 4846, 6647, 3572, 5155, 5588, 836, 348, 3717, 4282, 6403, 7412, 3162, 355, 6863, 7099, 6776, 3565, 3566, 3567, 83737, 3586, 3569, 7057, 1493	459	175	13528	6.90505	7.37493e-19	1.08455e-20	3.6979e-19
GO:0010627	regulation of protein kinase cascade	48	10.1266	2.10085e-22	2149, 7124, 3479, 155, 154, 3481, 10159, 3630, 2152, 9146, 2155, 2159, 64127, 207, 1906, 3717, 7132, 3953, 3956, 3952, 875, 7077, 3643, 1437, 4049, 5972, 3562, 5970, 2316, 4734, 7042, 7040, 3458, 3553, 7046, 3558, 3570, 3572, 9370, 2690, 3162, 183, 7098, 356, 7099, 3565, 3567, 259, 3569	459	249	13528	5.6815	7.71434e-19	1.11802e-20	3.86809e-19
GO:0010740	positive regulation of protein kinase cascade	40	8.43882	2.98582e-22	1437, 4049, 3562, 2149, 5970, 2316, 7124, 3479, 4734, 155, 154, 7042, 3481, 3458, 7040, 3630, 3553, 7046, 2152, 2155, 3558, 2159, 3570, 3572, 9370, 2690, 64127, 7132, 3717, 3953, 3162, 3956, 7098, 183, 7099, 356, 3952, 3565, 3643, 3567, 3569	459	167	13528	7.05935	1.09639e-18	1.56627e-20	5.49747e-19
GO:0008285	negative regulation of cell proliferation	57	12.0253	3.46117e-22	1003, 5950, 2149, 2919, 7124, 943, 3620, 1312, 2247, 3486, 80781, 9146, 3576, 3593, 4846, 6648, 5743, 1285, 3488, 3552, 6256, 836, 3717, 348, 3490, 7077, 2022, 3586, 1493, 4049, 133, 1028, 7042, 3458, 7040, 7421, 7049, 3553, 7048, 624, 3559, 7043, 3558, 596, 94, 2100, 5468, 7157, 350, 5340, 51738, 3162, 8805, 183, 83737, 3569, 7057	459	361	13528	4.65359	1.27094e-18	1.79006e-20	6.37269e-19
GO:0045597	positive regulation of cell differentiation	45	9.49367	2.35842e-21	1437, 1435, 4023, 338, 1191, 685, 5970, 3624, 7042, 6352, 3481, 7040, 4254, 2247, 7424, 3486, 3630, 9021, 7048, 3559, 100, 2048, 7043, 3558, 3570, 596, 3572, 93, 92, 91, 90, 3091, 5196, 796, 2778, 5468, 207, 3717, 183, 3952, 185, 6776, 3566, 4790, 3567, 3569	459	229	13528	5.79159	8.66013e-18	1.2028e-19	4.34232e-18
GO:0031667	response to nutrient levels	42	8.86076	2.523e-21	5950, 4049, 133, 240, 6772, 4852, 5970, 6347, 284, 5465, 1843, 7040, 7421, 7048, 9021, 3553, 1543, 596, 6647, 3572, 3291, 6648, 5743, 9370, 2690, 6256, 5468, 207, 7157, 4982, 51738, 462, 3953, 3162, 6198, 3490, 6696, 3952, 1277, 3643, 7078, 1356	459	197	13528	6.28353	9.26445e-18	1.2691e-19	4.64534e-18
GO:0001525	angiogenesis	37	7.80591	2.90388e-21	84432, 3606, 51752, 285, 1950, 284, 7042, 7422, 2246, 2247, 7424, 7048, 3553, 80781, 5228, 2028, 4323, 5328, 3576, 4846, 94, 7039, 90, 2321, 3091, 3791, 2277, 1906, 1909, 3953, 3162, 3491, 8828, 8829, 1490, 2022, 7057	459	148	13528	7.36819	1.0663e-17	1.44095e-19	5.34661e-18
GO:0032268	regulation of cellular protein metabolic process	64	13.5021	3.10374e-21	5167, 2147, 940, 7124, 3479, 335, 3481, 4254, 2247, 3486, 3630, 5444, 3690, 3488, 64127, 3818, 207, 1906, 3717, 348, 1909, 2161, 875, 7076, 3643, 7078, 4790, 2022, 3586, 5594, 1437, 1910, 920, 1435, 3562, 5104, 1956, 10273, 1950, 3458, 7040, 7424, 3416, 7376, 3553, 9021, 624, 7046, 7043, 3558, 811, 3570, 596, 3572, 5155, 92, 9370, 2690, 183, 7099, 185, 3565, 3567, 3569, 7057	459	474	13528	3.97945	1.1397e-17	1.51959e-19	5.71461e-18
GO:0051247	positive regulation of protein metabolic process	46	9.70464	3.84852e-21	1437, 920, 1910, 1435, 2147, 3562, 940, 10273, 7124, 3479, 4734, 3481, 3458, 7040, 4254, 2247, 7424, 3630, 7376, 3553, 7046, 7043, 3558, 3570, 596, 3572, 92, 9370, 2690, 64127, 3818, 207, 348, 3717, 1909, 183, 7099, 185, 2161, 3565, 3643, 3567, 83737, 2022, 3569, 7057, 5594	459	243	13528	5.57921	1.41317e-17	1.85944e-19	7.08587e-18
GO:0007243	protein kinase cascade	56	11.8143	6.56736e-21	2147, 84432, 6774, 2149, 6464, 6772, 3082, 7124, 5021, 6347, 3480, 3481, 2246, 2247, 3630, 6647, 7039, 4843, 2321, 3716, 207, 1906, 2261, 3717, 6198, 6776, 3643, 1815, 3586, 5594, 5599, 1956, 136, 177, 1950, 3458, 7049, 729230, 3553, 9021, 7046, 4233, 7043, 6714, 3572, 4868, 2690, 51738, 3162, 7098, 7099, 186, 3667, 7097, 5295, 7057, 4142	459	370	13528	4.46074	2.41153e-17	3.13186e-19	1.20918e-17
GO:0032496	response to lipopolysaccharide	28	5.90717	8.08966e-21	4049, 133, 2149, 6772, 5970, 6401, 6347, 3620, 1312, 6352, 9021, 3553, 1543, 3570, 4846, 5743, 64127, 7132, 6403, 929, 6198, 6863, 356, 5336, 7099, 3586, 5594, 7056	459	77	13528	10.7174	2.97052e-17	3.80836e-19	1.48947e-17
GO:0007610	behavior	63	13.2911	8.75219e-21	3627, 6774, 2919, 4852, 5021, 6347, 1393, 3620, 1312, 1392, 3684, 7253, 6352, 6869, 2247, 3678, 3053, 3579, 3577, 5329, 5328, 2048, 3576, 6647, 6648, 5743, 5923, 3953, 6198, 1234, 3491, 8828, 3952, 1815, 2022, 3586, 5594, 6285, 1910, 5972, 3606, 7042, 3356, 3458, 729230, 3553, 4233, 100, 3570, 59272, 596, 5155, 5196, 2776, 2100, 51738, 183, 6863, 5473, 186, 3565, 7054, 3569	459	469	13528	3.95903	3.2138e-17	4.06811e-19	1.61145e-17
GO:0009617	response to bacterium	41	8.64979	9.25413e-21	4049, 133, 2149, 6772, 5970, 6401, 7124, 6891, 6347, 51752, 3620, 1312, 6352, 3458, 9021, 3553, 1543, 4057, 3570, 4846, 5743, 4843, 64127, 7132, 929, 6403, 6198, 1511, 5553, 7098, 6863, 7099, 5336, 356, 5473, 567, 7097, 3586, 3569, 5594, 7056	459	193	13528	6.26105	3.39812e-17	4.24764e-19	1.70387e-17
GO:0030193	regulation of blood coagulation	21	4.43038	1.12351e-20	2811, 4846, 2147, 5155, 1361, 2149, 3827, 5624, 3818, 350, 1906, 5054, 5340, 348, 6403, 7099, 2161, 2160, 2152, 7057, 5328	459	36	13528	17.1924	4.12552e-17	5.09323e-19	2.0686e-17
GO:0050818	regulation of coagulation	22	4.64135	1.17743e-20	2811, 4846, 2147, 5155, 1361, 2149, 3827, 308, 5624, 3818, 350, 1906, 5054, 5340, 348, 6403, 7099, 2161, 2160, 2152, 7057, 5328	459	41	13528	15.8147	4.32352e-17	5.27258e-19	2.16788e-17
GO:0010604	positive regulation of macromolecule metabolic process	87	18.3544	1.64245e-20	2147, 6774, 2149, 6464, 940, 7124, 3479, 943, 2099, 154, 3624, 3480, 3481, 4254, 2247, 3630, 3593, 5588, 3091, 64127, 3552, 6256, 3818, 207, 3717, 348, 7132, 1909, 406, 2161, 6776, 3643, 4790, 2022, 3586, 5591, 4609, 5594, 1437, 1910, 920, 1435, 3562, 1889, 5970, 6401, 10273, 4734, 2068, 5465, 7042, 3458, 7040, 1991, 7422, 7424, 367, 3553, 7376, 7046, 3558, 7043, 811, 3570, 596, 3572, 94, 5155, 9…	459	857	13528	2.99198	6.03108e-17	7.26636e-19	3.02408e-17
GO:0009991	response to extracellular stimulus	43	9.07173	2.55645e-20	5950, 4049, 133, 240, 136, 6772, 4852, 5970, 6347, 284, 5465, 1843, 7040, 7421, 7048, 9021, 3553, 1543, 596, 6647, 3572, 3291, 6648, 5743, 9370, 2690, 6256, 5468, 207, 7157, 4982, 51738, 462, 3953, 3162, 6198, 3490, 6696, 3952, 1277, 3643, 7078, 1356	459	220	13528	5.76059	9.3873e-17	1.11754e-18	4.70693e-17
GO:0032270	positive regulation of cellular protein metabolic process	44	9.2827	3.47126e-20	1437, 920, 1910, 1435, 2147, 3562, 940, 10273, 7124, 3479, 3481, 3458, 7040, 4254, 2247, 7424, 3630, 7376, 3553, 7046, 7043, 3558, 3570, 596, 3572, 92, 9370, 2690, 64127, 3818, 207, 348, 3717, 1909, 183, 7099, 185, 2161, 3565, 3643, 3567, 2022, 3569, 7057, 5594	459	233	13528	5.56567	1.27465e-16	1.49959e-18	6.39128e-17
GO:0007169	transmembrane receptor protein tyrosine kinase signaling pathway	43	9.07173	5.19857e-20	920, 6774, 1956, 6464, 3082, 2316, 6347, 1950, 284, 154, 3480, 3481, 7040, 2249, 7422, 2246, 3484, 2247, 7424, 5327, 3630, 624, 4233, 2048, 2066, 6714, 5155, 7010, 2321, 3791, 2690, 2277, 2324, 2264, 207, 2261, 3717, 8829, 1490, 3667, 6776, 1839, 3643, 5295	459	224	13528	5.65772	1.90892e-16	2.21967e-18	9.5716e-17
GO:0009891	positive regulation of biosynthetic process	76	16.0338	1.03518e-19	2147, 6774, 2149, 6464, 940, 7124, 3479, 943, 3383, 154, 3624, 3480, 3481, 4254, 2247, 3630, 3593, 6648, 5588, 3091, 64127, 3552, 6256, 207, 1906, 3717, 348, 7132, 406, 6776, 3643, 4790, 2022, 3586, 5591, 4609, 5594, 1437, 920, 3562, 1956, 136, 5970, 23576, 2068, 7042, 5465, 3458, 7040, 1991, 7422, 3320, 367, 3553, 7376, 7046, 5806, 3558, 7043, 811, 94, 5155, 90, 2100, 5468, 7157, 3162, 8805, 709…	459	695	13528	3.22292	3.80117e-16	4.36916e-18	1.90596e-16
GO:0043434	response to peptide hormone stimulus	36	7.59494	1.1306e-19	5950, 133, 5167, 6774, 6772, 6464, 5970, 5021, 197, 5465, 6352, 3480, 3481, 3484, 367, 3630, 9021, 11132, 3570, 4846, 596, 3291, 5588, 2690, 6256, 5468, 207, 3717, 6198, 3952, 1277, 3667, 6776, 3643, 5591, 3586, 5295	459	154	13528	6.88974	4.15156e-16	4.71768e-18	2.08166e-16
GO:0048585	negative regulation of response to stimulus	30	6.32911	1.18702e-19	5167, 5970, 197, 1392, 154, 5465, 7042, 3481, 7040, 1991, 3630, 9021, 3553, 3559, 100, 3558, 1281, 9370, 2100, 5468, 7133, 207, 348, 462, 51738, 6696, 3952, 3667, 259, 3586, 1493	459	100	13528	8.84183	4.35875e-16	4.89747e-18	2.18555e-16
GO:0009628	response to abiotic stimulus	54	11.3924	1.51203e-19	5950, 6772, 7124, 6347, 6870, 155, 154, 6869, 80781, 3593, 1281, 6647, 4846, 6648, 5588, 4842, 3308, 207, 836, 3490, 6198, 1277, 7078, 5591, 4322, 4609, 4049, 133, 5599, 1956, 5970, 3606, 4734, 366, 2068, 1843, 7040, 1991, 3553, 9021, 7048, 624, 7046, 4323, 3570, 596, 796, 5468, 7157, 7098, 183, 6863, 7057, 7056	459	368	13528	4.32481	5.55219e-16	6.1691e-18	2.78395e-16
GO:0048660	regulation of smooth muscle cell proliferation	22	4.64135	2.57643e-19	3593, 3570, 4846, 5155, 1956, 5743, 6772, 7124, 2321, 3488, 3479, 177, 1312, 1906, 3458, 6198, 7422, 1991, 3486, 1839, 7048, 3569	459	46	13528	14.0957	9.46067e-16	1.03963e-17	4.74372e-16
GO:0031328	positive regulation of cellular biosynthetic process	74	15.6118	6.91655e-19	6774, 2149, 6464, 940, 7124, 3479, 943, 3383, 154, 3624, 3480, 3481, 4254, 2247, 3630, 3593, 6648, 5588, 3091, 64127, 3552, 6256, 207, 1906, 7132, 3717, 348, 406, 6776, 3643, 4790, 2022, 3586, 5591, 4609, 5594, 1437, 920, 3562, 1956, 136, 5970, 23576, 2068, 5465, 3458, 7040, 1991, 7422, 3320, 367, 7376, 3553, 7046, 5806, 3558, 7043, 811, 94, 5155, 90, 2100, 5468, 7157, 3162, 8805, 7098, 183, 7099…	459	685	13528	3.18392	2.53976e-15	2.76061e-17	1.27347e-15
GO:0051347	positive regulation of transferase activity	43	9.07173	7.588e-19	920, 1435, 84432, 2149, 136, 6464, 1956, 3082, 7124, 1950, 335, 154, 7042, 3356, 3481, 7040, 4254, 1991, 2247, 7804, 3630, 7048, 3553, 7046, 4233, 7043, 3558, 6647, 5155, 93, 7039, 2321, 2690, 796, 207, 1906, 3717, 51738, 1909, 7098, 3667, 3643, 1815, 7057	459	240	13528	5.28054	2.78631e-15	2.99604e-17	1.3971e-15
GO:0033674	positive regulation of kinase activity	42	8.86076	1.18197e-18	920, 1435, 84432, 2149, 136, 6464, 1956, 3082, 7124, 1950, 154, 7042, 3356, 3481, 7040, 4254, 1991, 2247, 7804, 3630, 7048, 3553, 7046, 4233, 7043, 3558, 6647, 5155, 93, 7039, 2321, 2690, 796, 207, 1906, 3717, 51738, 1909, 7098, 3667, 3643, 1815, 7057	459	231	13528	5.35868	4.34019e-15	4.61723e-17	2.17624e-15
GO:0045860	positive regulation of protein kinase activity	41	8.64979	2.14836e-18	920, 1435, 84432, 2149, 136, 1956, 6464, 3082, 7124, 1950, 154, 7042, 3356, 3481, 7040, 4254, 1991, 2247, 7804, 3630, 7048, 3553, 7046, 4233, 7043, 3558, 6647, 5155, 93, 7039, 2321, 2690, 796, 207, 1906, 3717, 51738, 1909, 7098, 3643, 1815, 7057	459	223	13528	5.41876	7.88877e-15	8.30396e-17	3.95555e-15
GO:0060341	regulation of cellular localization	43	9.07173	2.6576e-18	5950, 136, 2316, 7124, 5021, 4734, 3625, 1950, 1392, 3623, 3624, 335, 7042, 3356, 3481, 3458, 7040, 2247, 7424, 10468, 3630, 3553, 7046, 11132, 7043, 3558, 959, 3596, 5588, 4843, 5742, 9370, 64127, 3552, 1906, 3717, 51738, 3162, 183, 3952, 1815, 3586, 3569, 999	459	248	13528	5.1102	9.7587e-15	1.01653e-16	4.89316e-15
GO:0055080	cation homeostasis	46	9.70464	3.01475e-18	1910, 133, 3240, 2147, 4306, 2149, 3827, 5021, 6347, 6352, 6869, 7040, 1991, 7421, 729230, 23327, 3553, 624, 4057, 3558, 811, 596, 6647, 3572, 6648, 3791, 796, 1585, 7157, 1906, 348, 3717, 51738, 1909, 3162, 1234, 8805, 6863, 183, 5336, 5837, 185, 1356, 1815, 6550, 4609	459	286	13528	4.74038	1.10702e-14	1.14126e-16	5.55076e-15
GO:0006916	anti-apoptosis	39	8.22785	5.8598e-18	1437, 1191, 3562, 4353, 5970, 3082, 7124, 6347, 3479, 2099, 3480, 2950, 7422, 9021, 3553, 7046, 2152, 3558, 2155, 959, 597, 4846, 596, 6647, 6648, 3303, 308, 2100, 3552, 207, 348, 51738, 3162, 355, 6776, 4790, 3586, 4609, 7057	459	206	13528	5.5798	2.15172e-14	2.19563e-16	1.0789e-14
GO:0043065	positive regulation of apoptosis	56	11.8143	7.28868e-18	6772, 7124, 3827, 943, 1392, 3623, 154, 3624, 1728, 3486, 80781, 3593, 6647, 4318, 5743, 1285, 2908, 5923, 6256, 207, 836, 3717, 348, 7078, 3586, 5591, 4609, 5594, 4049, 5599, 666, 7042, 2068, 1843, 3458, 7040, 7421, 3553, 3559, 7046, 11132, 7043, 6714, 596, 2923, 91, 9370, 7157, 5340, 355, 3162, 183, 7099, 356, 186, 7097	459	430	13528	3.83831	2.6764e-14	2.70344e-16	1.34199e-14
GO:0050819	negative regulation of coagulation	17	3.5865	8.78246e-18	2811, 4846, 2147, 5155, 1361, 3827, 308, 5624, 3818, 350, 5054, 1906, 5340, 348, 2161, 2160, 5328	459	26	13528	19.2707	3.22492e-14	3.22492e-16	1.61702e-14
GO:0043068	positive regulation of programmed cell death	56	11.8143	9.9852e-18	6772, 7124, 3827, 943, 1392, 3623, 154, 3624, 1728, 3486, 80781, 3593, 6647, 4318, 5743, 1285, 2908, 5923, 6256, 207, 836, 3717, 348, 7078, 3586, 5591, 4609, 5594, 4049, 5599, 666, 7042, 2068, 1843, 3458, 7040, 7421, 3553, 3559, 7046, 11132, 7043, 6714, 596, 2923, 91, 9370, 7157, 5340, 355, 3162, 183, 7099, 356, 186, 7097	459	433	13528	3.81172	3.66656e-14	3.63026e-16	1.83847e-14
GO:0001819	positive regulation of cytokine production	27	5.6962	1.05612e-17	136, 3606, 7124, 3620, 7040, 3458, 2207, 10159, 3553, 959, 3593, 3570, 6647, 3572, 3091, 5196, 64127, 796, 3552, 3717, 929, 7098, 183, 7099, 7097, 3569, 7057	459	90	13528	8.84183	3.87809e-14	3.80205e-16	1.94453e-14
GO:0002694	regulation of leukocyte activation	35	7.38397	1.19265e-17	920, 136, 940, 3606, 3620, 3623, 3624, 7040, 3458, 6869, 7048, 3553, 3559, 100, 3558, 3593, 3596, 6647, 3572, 5588, 836, 4282, 7412, 3162, 355, 6863, 6776, 3565, 3566, 3567, 83737, 3586, 3569, 7057, 1493	459	166	13528	6.21414	4.37942e-14	4.25187e-16	2.19591e-14
GO:0010942	positive regulation of cell death	56	11.8143	1.22959e-17	6772, 7124, 3827, 943, 1392, 3623, 154, 3624, 1728, 3486, 80781, 3593, 6647, 4318, 5743, 1285, 2908, 5923, 6256, 207, 836, 3717, 348, 7078, 3586, 5591, 4609, 5594, 4049, 5599, 666, 7042, 2068, 1843, 3458, 7040, 7421, 3553, 3559, 7046, 11132, 7043, 6714, 596, 2923, 91, 9370, 7157, 5340, 355, 3162, 183, 7099, 356, 186, 7097	459	435	13528	3.7942	4.51506e-14	4.3414e-16	2.26392e-14
GO:0032868	response to insulin stimulus	28	5.90717	1.67186e-17	5950, 133, 5167, 6772, 6464, 5970, 197, 5465, 3480, 6352, 3481, 3484, 367, 3630, 9021, 11132, 3291, 5588, 2690, 6256, 5468, 207, 6198, 3952, 3667, 3643, 5591, 3586, 5295	459	100	13528	8.25237	6.13908e-14	5.84675e-16	3.07823e-14
GO:0001775	cell activation	45	9.49367	1.98757e-17	1437, 2811, 920, 1435, 4049, 2147, 2149, 1956, 940, 7450, 7124, 3684, 3383, 7253, 3481, 7040, 2244, 3630, 3579, 7048, 11093, 100, 3576, 3558, 959, 3593, 1281, 596, 3811, 5196, 7157, 2243, 1906, 7412, 355, 7098, 183, 7099, 5336, 6776, 3565, 7097, 5591, 3586, 5295, 3569	459	287	13528	4.62117	7.29836e-14	6.88524e-16	3.65951e-14
GO:0030195	negative regulation of blood coagulation	16	3.37553	2.64151e-17	2811, 4846, 2147, 5155, 1361, 3827, 5624, 3818, 350, 5054, 1906, 5340, 348, 2161, 2160, 5328	459	23	13528	20.5028	9.69961e-14	9.06506e-16	4.86353e-14
GO:0045765	regulation of angiogenesis	23	4.85232	3.74653e-17	4846, 84432, 1284, 7010, 136, 1285, 5196, 3091, 51752, 3552, 285, 350, 5054, 23576, 5340, 7132, 51738, 3162, 2247, 3553, 2152, 3569, 7057	459	63	13528	10.7599	1.37573e-13	1.27382e-15	6.89811e-14
GO:0051781	positive regulation of cell division	19	4.00844	7.65633e-17	84432, 5155, 7039, 685, 2277, 3552, 7042, 3481, 7040, 2249, 7422, 2246, 2247, 7424, 5473, 7423, 3630, 3553, 5228, 7043	459	39	13528	14.3585	4.07674e-13	3.77476e-15	1.9984e-13
GO:0051338	regulation of transferase activity	50	10.5485	1.55958e-16	84432, 2149, 6464, 3082, 7124, 335, 154, 3481, 4254, 2247, 7804, 3630, 6647, 7039, 2321, 207, 1906, 836, 348, 3717, 1909, 875, 3643, 1815, 920, 1435, 2167, 1956, 136, 1028, 1950, 7042, 3356, 7040, 1991, 1647, 3553, 7048, 7046, 4233, 7043, 3558, 5155, 93, 2690, 796, 5468, 51738, 7098, 3667, 7057	459	372	13528	3.96139	4.07674e-13	3.66374e-15	1.9984e-13
GO:0055066	di-, tri-valent inorganic cation homeostasis	40	8.43882	1.64949e-16	1910, 3240, 2147, 133, 2149, 3827, 5021, 6347, 6352, 6869, 7040, 1991, 7421, 729230, 3553, 624, 4057, 3558, 811, 596, 6647, 3572, 6648, 3791, 796, 1906, 348, 3717, 51738, 1909, 3162, 1234, 8805, 6863, 5336, 5837, 185, 1356, 1815, 4609	459	239	13528	4.93268	4.07674e-13	3.66374e-15	1.9984e-13
GO:0051047	positive regulation of secretion	28	5.90717	1.81327e-16	5950, 136, 685, 7124, 5021, 3625, 1392, 3623, 3624, 7042, 7040, 3458, 6869, 3481, 7424, 3630, 11132, 3558, 7043, 3596, 5588, 64127, 3552, 1906, 3717, 51738, 6863, 3586, 3569	459	109	13528	7.57099	8.15348e-13	7.32747e-15	4.10783e-13
GO:0045429	positive regulation of nitric oxide biosynthetic process	15	3.16456	1.97034e-16	6648, 1956, 7124, 207, 1906, 23576, 3383, 3717, 3481, 3458, 3320, 186, 3643, 3630, 3553, 5806	459	21	13528	21.052	8.15348e-13	7.21645e-15	4.10783e-13
GO:0055065	metal ion homeostasis	37	7.80591	2.2897e-16	1910, 2147, 133, 4306, 2149, 3827, 5021, 6347, 6352, 6869, 7040, 1991, 7421, 729230, 23327, 3553, 624, 3558, 811, 596, 3572, 3791, 796, 1585, 1906, 348, 3717, 51738, 1909, 1234, 8805, 6863, 183, 5336, 5837, 185, 1815	459	205	13528	5.31947	8.15348e-13	7.10543e-15	4.10783e-13
GO:0001558	regulation of cell growth	36	7.59494	2.53918e-16	4856, 5167, 3581, 4878, 60676, 3624, 7042, 3481, 7040, 3484, 2247, 7423, 3486, 3630, 7046, 3558, 596, 94, 5588, 91, 3488, 2100, 5468, 94031, 207, 7157, 348, 3490, 3491, 183, 6696, 8829, 185, 186, 1490, 1839, 83737	459	194	13528	5.46917	8.15348e-13	7.10543e-15	4.10783e-13
GO:0032944	regulation of mononuclear cell proliferation	25	5.27426	2.55929e-16	1435, 3606, 940, 3620, 7040, 3458, 6869, 3553, 3559, 100, 3558, 3593, 3596, 3572, 5588, 836, 7412, 6863, 6776, 3565, 3567, 83737, 3586, 3569, 1493	459	84	13528	8.77166	8.15348e-13	6.99441e-15	4.10783e-13
GO:0070663	regulation of leukocyte proliferation	25	5.27426	2.55929e-16	1435, 3606, 940, 3620, 7040, 3458, 6869, 3553, 3559, 100, 3558, 3593, 3596, 3572, 5588, 836, 7412, 6863, 6776, 3565, 3567, 83737, 3586, 3569, 1493	459	84	13528	8.77166	8.15348e-13	6.99441e-15	4.10783e-13
GO:0014070	response to organic cyclic substance	29	6.11814	3.34838e-16	6774, 6772, 2052, 5970, 5021, 1312, 6870, 7040, 6869, 7048, 9021, 3553, 1543, 7046, 4846, 596, 5588, 5743, 2690, 6256, 5468, 1909, 3953, 3162, 3490, 6198, 6863, 7078, 1815	459	121	13528	7.06372	1.22302e-12	1.04361e-14	6.10623e-13
GO:0031960	response to corticosteroid stimulus	25	5.27426	3.45109e-16	133, 2167, 7124, 6347, 1843, 6352, 3553, 3557, 3570, 6714, 596, 3291, 5743, 5742, 9370, 2690, 6256, 3490, 6198, 355, 1277, 3643, 3586, 3569, 6550	459	85	13528	8.66846	1.22302e-12	1.03251e-14	6.10623e-13
GO:0031399	regulation of protein modification process	44	9.2827	4.18869e-16	1437, 920, 1910, 5167, 2147, 3562, 1956, 10273, 7124, 3479, 1950, 335, 3481, 3458, 7040, 4254, 2247, 7424, 3486, 3630, 9021, 3553, 624, 7046, 7043, 3558, 3570, 596, 3572, 5155, 92, 9370, 2690, 64127, 1906, 3717, 1909, 183, 7099, 875, 3565, 3643, 3567, 2022, 3569	459	295	13528	4.39594	1.6307e-12	1.36557e-14	8.21565e-13
GO:0032844	regulation of homeostatic process	28	5.90717	7.22928e-16	2147, 2149, 685, 197, 3624, 6352, 7040, 3458, 6869, 7422, 6584, 3559, 100, 3558, 596, 92, 91, 4842, 3091, 796, 4982, 1909, 183, 6863, 6696, 185, 6776, 4609	459	114	13528	7.23893	2.85372e-12	2.37588e-14	1.43219e-12
GO:0043627	response to estrogen stimulus	27	5.6962	7.78701e-16	6774, 5021, 2099, 6870, 284, 1843, 7040, 7048, 9021, 3553, 7046, 4323, 7043, 4846, 596, 5155, 5743, 2690, 5468, 4982, 51738, 3953, 3162, 3643, 7078, 4322, 5594	459	105	13528	7.57871	2.85372e-12	2.35367e-14	1.43219e-12
GO:0045428	regulation of nitric oxide biosynthetic process	16	3.37553	8.19554e-16	6648, 1956, 7124, 207, 1906, 23576, 3383, 3717, 3458, 3481, 3320, 186, 3643, 3630, 3553, 5806, 3586	459	27	13528	17.4653	2.85372e-12	2.34257e-14	1.43219e-12
GO:0043549	regulation of kinase activity	48	10.1266	9.05446e-16	84432, 2149, 6464, 7124, 3082, 154, 3481, 4254, 2247, 7804, 3630, 6647, 7039, 2321, 207, 1906, 836, 3717, 348, 1909, 875, 3643, 1815, 920, 1435, 2167, 1956, 136, 1028, 1950, 3356, 7042, 7040, 1991, 1647, 3553, 7048, 7046, 4233, 3558, 7043, 5155, 93, 2690, 796, 51738, 7098, 3667, 7057	459	357	13528	3.96272	3.26139e-12	2.65343e-14	1.63203e-12
GO:0045859	regulation of protein kinase activity	47	9.91561	1.09192e-15	920, 1435, 84432, 2167, 2149, 136, 6464, 1956, 3082, 7124, 1028, 1950, 154, 7042, 3356, 3481, 7040, 4254, 1991, 1647, 2247, 7804, 3630, 7048, 3553, 7046, 4233, 7043, 3558, 6647, 5155, 93, 7039, 2321, 2690, 796, 207, 836, 1906, 348, 3717, 51738, 1909, 7098, 875, 3643, 1815, 7057	459	345	13528	4.01513	4.07674e-12	3.28626e-14	2.04281e-12
GO:0008283	cell proliferation	53	11.1814	1.50797e-15	5950, 2006, 3581, 2919, 4852, 3082, 3479, 3684, 335, 4254, 5228, 2066, 7039, 4843, 1285, 5923, 6256, 3552, 1909, 3491, 3586, 4609, 6285, 1435, 1956, 7042, 2068, 7040, 7422, 7424, 7423, 367, 7049, 10468, 1543, 3559, 4233, 2028, 4323, 959, 6714, 596, 5155, 92, 2277, 796, 7157, 4282, 3162, 183, 1636, 3568, 4142	459	436	13528	3.5827	5.70743e-12	4.56302e-14	2.86438e-12
GO:0051249	regulation of lymphocyte activation	31	6.54008	1.58976e-15	920, 940, 3606, 3620, 3623, 3624, 7040, 3458, 6869, 7048, 3553, 3559, 100, 3558, 3593, 3596, 6647, 3572, 5588, 836, 7412, 355, 6863, 6776, 3565, 3566, 3567, 83737, 3586, 3569, 1493	459	148	13528	6.17335	5.70743e-12	4.52971e-14	2.86438e-12
GO:0030003	cellular cation homeostasis	40	8.43882	1.67721e-15	1910, 133, 3240, 2147, 4306, 2149, 3827, 5021, 6347, 6352, 6869, 7040, 1991, 7421, 729230, 23327, 3553, 624, 4057, 3558, 811, 596, 6647, 3572, 796, 7157, 1906, 348, 3717, 51738, 1909, 1234, 6863, 183, 5336, 5837, 185, 1356, 1815, 4609	459	254	13528	4.64138	6.11511e-12	4.81837e-14	3.06422e-12
GO:0050801	ion homeostasis	51	10.7595	2.04036e-15	3240, 2147, 5167, 4306, 2149, 3827, 5021, 6347, 6352, 6869, 6647, 6648, 3791, 1906, 1585, 348, 3717, 1909, 1234, 5837, 1815, 6550, 4609, 1910, 133, 2767, 2068, 7040, 1991, 7421, 729230, 23327, 3553, 624, 4057, 3558, 811, 596, 3572, 9370, 2776, 796, 7157, 51738, 3162, 8805, 183, 6863, 5336, 185, 1356	459	409	13528	3.67509	7.33813e-12	5.72875e-14	3.67484e-12
GO:0007568	aging	27	5.6962	2.46959e-15	133, 5970, 177, 6870, 3356, 2068, 6352, 7040, 9021, 3553, 7046, 100, 7043, 811, 4846, 596, 6647, 6648, 5588, 5742, 6256, 5054, 7157, 6198, 7078, 2022, 1356	459	110	13528	7.23422	8.96883e-12	6.95e-14	4.4964e-12
GO:0050670	regulation of lymphocyte proliferation	24	5.06329	2.48212e-15	3593, 3596, 3572, 5588, 940, 3606, 3620, 836, 7412, 3458, 6869, 7040, 6863, 6776, 3565, 3553, 83737, 3567, 3586, 3559, 3569, 100, 3558, 1493	459	83	13528	8.52225	8.96883e-12	6.89448e-14	4.4964e-12
GO:0050867	positive regulation of cell activation	27	5.6962	3.1736e-15	920, 136, 940, 3606, 7040, 3458, 6869, 7048, 3553, 3559, 100, 3558, 3593, 3596, 3572, 5588, 3717, 6403, 7412, 6863, 7099, 6776, 3565, 3566, 3567, 3569, 7057	459	111	13528	7.16905	1.18225e-11	9.02611e-14	5.92859e-12
GO:0070201	regulation of establishment of protein localization	28	5.90717	3.33611e-15	5950, 4049, 7124, 2316, 1950, 335, 7042, 3481, 7040, 3458, 7424, 3630, 3553, 7046, 3558, 7043, 959, 11060, 3596, 5588, 64127, 3552, 207, 3717, 1815, 3586, 3569, 5295, 999	459	121	13528	6.82014	1.22302e-11	9.27036e-14	6.12843e-12
GO:0050730	regulation of peptidyl-tyrosine phosphorylation	22	4.64135	3.59345e-15	1437, 920, 3570, 5155, 3572, 3562, 1956, 9370, 64127, 3479, 2690, 1950, 3717, 3481, 3458, 4254, 183, 7099, 3565, 3630, 3567, 3569, 3558	459	68	13528	9.53531	1.30456e-11	9.80327e-14	6.53921e-12
GO:0019932	second-messenger-mediated signaling	38	8.01688	3.92415e-15	1910, 4049, 133, 2149, 136, 4852, 1956, 2316, 6401, 1395, 7124, 2767, 3479, 6347, 1394, 5739, 155, 154, 7253, 3356, 3480, 6869, 9002, 3579, 3576, 4843, 2776, 796, 2778, 1906, 348, 1909, 2492, 183, 185, 186, 6915, 1815	459	235	13528	4.76581	1.42686e-11	1.0647e-13	7.14984e-12
GO:0031401	positive regulation of protein modification process	34	7.173	4.27325e-15	1437, 920, 1910, 2147, 3562, 10273, 7124, 3479, 3481, 3458, 7040, 4254, 2247, 7424, 3630, 3553, 7046, 7043, 3558, 3570, 596, 3572, 92, 9370, 2690, 64127, 3717, 1909, 183, 7099, 3565, 3643, 3567, 2022, 3569	459	187	13528	5.35868	1.54916e-11	1.14797e-13	7.77156e-12
GO:0051302	regulation of cell division	19	4.00844	4.52392e-15	84432, 5155, 7039, 685, 2277, 3552, 7042, 3481, 7040, 2249, 7422, 2246, 2247, 7424, 5473, 7423, 3630, 3553, 5228, 7043	459	47	13528	11.9145	1.67146e-11	1.22902e-13	8.38218e-12
GO:0050731	positive regulation of peptidyl-tyrosine phosphorylation	19	4.00844	4.52392e-15	1437, 920, 3570, 3572, 3562, 9370, 64127, 3479, 2690, 3717, 3481, 3458, 4254, 183, 7099, 3565, 3630, 3567, 3569, 3558	459	47	13528	11.9145	1.67146e-11	1.22902e-13	8.38218e-12
GO:0003073	regulation of systemic arterial blood pressure	17	3.5865	5.19672e-15	4846, 59272, 6648, 3291, 5972, 1889, 796, 155, 1585, 1906, 154, 183, 185, 186, 1636, 10159, 2022	459	35	13528	14.3153	1.91607e-11	1.39888e-13	9.60343e-12
GO:0051384	response to glucocorticoid stimulus	23	4.85232	6.69869e-15	3570, 133, 596, 3291, 2167, 5743, 5742, 7124, 9370, 6347, 2690, 6256, 1843, 6352, 355, 6198, 3490, 3643, 3553, 3586, 3569, 6550, 3557	459	78	13528	8.69069	2.44604e-11	1.77303e-13	1.2268e-11
GO:0010743	regulation of foam cell differentiation	15	3.16456	6.82971e-15	1437, 1435, 338, 4023, 5196, 1401, 9370, 3690, 1071, 5468, 5465, 183, 185, 7376, 4790	459	25	13528	17.6837	2.52758e-11	1.81855e-13	1.26787e-11
GO:0050729	positive regulation of inflammatory response	16	3.37553	6.83843e-15	3572, 2167, 136, 3620, 7132, 3717, 1909, 6352, 718, 6863, 183, 7099, 185, 2207, 6776, 3569	459	30	13528	15.7188	2.52758e-11	1.80522e-13	1.26787e-11
GO:0042493	response to drug	36	7.59494	9.07151e-15	6774, 2167, 6772, 7515, 5970, 5021, 6347, 1312, 3991, 3356, 6352, 7040, 3030, 6584, 7048, 9021, 3553, 80781, 1543, 5228, 2066, 4846, 596, 6647, 3291, 6648, 5743, 9370, 476, 2778, 5468, 4982, 7157, 6198, 7097, 999	459	216	13528	4.91213	3.34293e-11	2.37033e-13	1.67644e-11
GO:0002526	acute inflammatory response	25	5.27426	1.27854e-14	2147, 6774, 1191, 2335, 197, 3620, 12, 6869, 3481, 725, 4153, 3553, 3630, 2152, 3075, 3570, 2157, 1401, 90, 3552, 3818, 718, 7099, 3426, 2161, 3569	459	98	13528	7.51856	4.68825e-11	3.3018e-13	2.35034e-11
GO:0044259	multicellular organismal macromolecule metabolic process	16	3.37553	1.28426e-14	4314, 4313, 1281, 4312, 59272, 4319, 4318, 4317, 4316, 3091, 1636, 1277, 1289, 4325, 4322, 4320	459	31	13528	15.2118	4.72902e-11	3.30735e-13	2.37144e-11
GO:0048661	positive regulation of smooth muscle cell proliferation	16	3.37553	1.28426e-14	3570, 5155, 1956, 5743, 6772, 7124, 2321, 3479, 177, 1906, 6198, 7422, 1991, 1839, 7048, 3569	459	31	13528	15.2118	4.72902e-11	3.30735e-13	2.37144e-11
GO:0032880	regulation of protein localization	29	6.11814	1.36364e-14	5950, 4049, 7124, 2316, 1950, 335, 7042, 3481, 7040, 3458, 7424, 3630, 3553, 7046, 3558, 7043, 959, 11060, 3596, 596, 5588, 64127, 3552, 207, 3717, 1815, 3586, 3569, 5295, 999	459	138	13528	6.19355	5.01439e-11	3.48166e-13	2.51466e-11
GO:0044236	multicellular organismal metabolic process	17	3.5865	1.54262e-14	4314, 4313, 1281, 4312, 59272, 4319, 4318, 4317, 4316, 3091, 2690, 1636, 1277, 1289, 4325, 4322, 4320	459	37	13528	13.5415	5.66667e-11	3.90799e-13	2.84106e-11
GO:0050900	leukocyte migration	20	4.21941	1.55296e-14	1910, 3570, 5155, 7124, 5196, 6401, 6347, 3684, 3383, 7042, 6403, 6352, 7412, 3458, 1991, 3579, 3553, 3586, 3569, 3576	459	57	13528	10.3413	5.70743e-11	3.9091e-13	2.86215e-11
GO:0006875	cellular metal ion homeostasis	34	7.173	1.74945e-14	1910, 2147, 133, 4306, 2149, 3827, 5021, 6347, 6352, 6869, 7040, 1991, 7421, 729230, 23327, 3553, 624, 3558, 811, 596, 3572, 796, 1906, 348, 3717, 51738, 1909, 1234, 6863, 183, 5336, 5837, 185, 1815	459	196	13528	5.11262	6.44125e-11	4.38205e-13	3.22964e-11
GO:0048534	hemopoietic or lymphoid organ development	39	8.22785	1.96284e-14	1437, 920, 4049, 1435, 940, 7124, 3623, 3624, 2068, 7042, 7253, 7040, 4254, 7422, 7049, 7048, 7046, 100, 3558, 959, 3593, 596, 6647, 6648, 4318, 3791, 5468, 7157, 3717, 7412, 355, 5336, 1636, 6776, 7076, 3565, 5591, 3586, 5295	459	260	13528	4.42092	7.21583e-11	4.8761e-13	3.61822e-11
GO:0007584	response to nutrient	29	6.11814	2.01077e-14	5950, 4049, 240, 6772, 5970, 6347, 284, 1843, 7040, 7421, 7048, 3553, 1543, 596, 3572, 5743, 9370, 6256, 5468, 4982, 462, 3162, 6198, 3490, 6696, 1277, 3643, 7078, 1356	459	140	13528	6.10507	7.3789e-11	4.9527e-13	3.70037e-11
GO:0002697	regulation of immune effector process	25	5.27426	2.65372e-14	5950, 136, 940, 7124, 6891, 3383, 335, 7040, 3458, 3481, 2207, 3553, 3630, 3558, 959, 3593, 3596, 4843, 64127, 3162, 718, 3565, 6776, 567, 3586, 3569	459	101	13528	7.29524	9.74341e-11	6.49591e-13	4.88498e-11
GO:0003044	regulation of systemic arterial blood pressure mediated by a chemical signal	15	3.16456	2.86993e-14	59272, 4846, 6648, 3291, 5972, 1889, 155, 1585, 1906, 154, 183, 185, 186, 1636, 10159	459	27	13528	16.3738	1.05588e-10	6.99218e-13	5.29465e-11
GO:0055074	calcium ion homeostasis	33	6.96203	3.21604e-14	1910, 2147, 133, 2149, 3827, 5021, 6347, 6352, 6869, 7040, 1991, 7421, 729230, 3553, 624, 3558, 811, 596, 3572, 3791, 796, 1906, 3717, 348, 51738, 1909, 1234, 8805, 6863, 5336, 185, 5837, 1815	459	188	13528	5.17341	1.18225e-10	7.77822e-13	5.92748e-11
GO:0051222	positive regulation of protein transport	21	4.43038	3.45516e-14	5950, 3596, 4049, 5588, 7124, 2316, 64127, 3552, 3717, 7042, 3481, 3458, 7040, 7424, 3630, 3553, 3586, 7046, 3569, 999, 3558, 7043	459	67	13528	9.23773	1.26787e-10	8.2867e-13	6.35714e-11
GO:0019216	regulation of lipid metabolic process	26	5.48523	3.60802e-14	338, 7124, 10273, 335, 12, 5465, 7040, 3458, 3481, 3630, 3553, 7376, 6647, 5155, 2908, 9370, 476, 5468, 207, 348, 3490, 183, 3952, 185, 3667, 6776, 4790	459	112	13528	6.84189	1.32494e-10	8.60312e-13	6.64357e-11
GO:0032870	cellular response to hormone stimulus	28	5.90717	4.04658e-14	5167, 6774, 5972, 6464, 6772, 197, 2784, 1843, 3480, 3481, 3484, 3630, 5228, 11132, 2690, 2778, 1081, 6256, 5468, 207, 3717, 51738, 3490, 6198, 3667, 6776, 3643, 5591, 5295	459	133	13528	6.20479	1.48393e-10	9.57345e-13	7.44071e-11
GO:0030005	cellular di-, tri-valent inorganic cation homeostasis	36	7.59494	4.27505e-14	1910, 3240, 2147, 133, 2149, 3827, 5021, 6347, 6352, 6869, 7040, 1991, 7421, 729230, 3553, 624, 4057, 3558, 811, 596, 6647, 3572, 796, 1906, 348, 3717, 51738, 1909, 1234, 6863, 5336, 5837, 185, 1356, 1815, 4609	459	227	13528	4.6741	1.56954e-10	1.00608e-12	7.87037e-11
GO:0050886	endocrine process	14	2.95359	5.45519e-14	51738, 4846, 59272, 183, 3291, 1889, 5972, 185, 1636, 186, 10159, 1081, 1906, 1585	459	23	13528	17.9399	2.00168e-10	1.27498e-12	1.00364e-10
GO:0051223	regulation of protein transport	26	5.48523	5.57473e-14	5950, 4049, 7124, 2316, 1950, 335, 7042, 7040, 3458, 3481, 7424, 3630, 3553, 7046, 3558, 7043, 959, 11060, 3596, 5588, 64127, 3552, 3717, 1815, 3586, 3569, 999	459	114	13528	6.72186	2.04652e-10	1.2953e-12	1.02618e-10
GO:0031099	regeneration	21	4.43038	6.48534e-14	133, 596, 5588, 6347, 3479, 6256, 5468, 284, 350, 5054, 2243, 3717, 5340, 7040, 3484, 9021, 7078, 1462, 7046, 5329, 5328	459	69	13528	8.96997	2.38082e-10	1.49736e-12	1.19382e-10
GO:0051341	regulation of oxidoreductase activity	17	3.5865	6.84172e-14	1956, 92, 7124, 3091, 207, 1906, 348, 51070, 3481, 3458, 183, 7421, 185, 186, 3630, 3553, 2022, 4790	459	40	13528	12.5259	2.51127e-10	1.56952e-12	1.25921e-10
GO:0019229	regulation of vasoconstriction	16	3.37553	7.21579e-14	133, 59272, 240, 2149, 5588, 1889, 5743, 5742, 1906, 3356, 6869, 183, 185, 1636, 6915, 624	459	34	13528	13.8695	2.64988e-10	1.64591e-12	1.32871e-10
GO:0030155	regulation of cell adhesion	28	5.90717	8.66785e-14	1435, 284217, 3606, 3827, 7124, 7143, 3383, 7042, 7040, 2246, 3553, 4323, 100, 3576, 3593, 6714, 596, 94, 9370, 3717, 5921, 3491, 6696, 1277, 6776, 2022, 5295, 7057	459	137	13528	6.02363	3.18393e-10	1.96543e-12	1.5965e-10
GO:0019221	cytokine-mediated signaling pathway	21	4.43038	8.79172e-14	3570, 3572, 6774, 6772, 5970, 7124, 9370, 5196, 6347, 3552, 3716, 7132, 3953, 3952, 7804, 6776, 729230, 3553, 3554, 3567, 3569	459	70	13528	8.84183	3.22878e-10	1.98086e-12	1.61893e-10
GO:0006873	cellular ion homeostasis	46	9.70464	1.02066e-13	1910, 5167, 133, 3240, 2147, 4306, 2149, 3827, 5021, 2767, 6347, 2068, 6352, 6869, 7040, 1991, 7421, 729230, 23327, 3553, 624, 4057, 3558, 811, 596, 6647, 3572, 6648, 9370, 2776, 796, 7157, 1906, 348, 3717, 51738, 1909, 1234, 6863, 183, 5336, 5837, 185, 1356, 1815, 4609	459	374	13528	3.62499	3.74652e-10	2.28451e-12	1.87861e-10
GO:0007267	cell-cell signaling	60	12.6582	1.07174e-13	3627, 4852, 5021, 3082, 946, 1312, 1392, 5739, 3623, 3624, 7253, 6352, 3481, 1728, 2249, 2246, 2247, 10135, 5327, 3630, 5228, 5443, 3596, 4842, 1286, 1082, 1081, 2264, 1906, 348, 1234, 10911, 8829, 3952, 1815, 3586, 5594, 4049, 133, 3562, 3606, 7042, 3356, 367, 3553, 2028, 3558, 4012, 93, 7010, 2100, 796, 51738, 183, 6863, 356, 6532, 10288, 9518, 7054, 3569	459	600	13528	2.94728	3.93405e-10	2.38431e-12	1.97264e-10
GO:0010557	positive regulation of macromolecule biosynthetic process	63	13.2911	1.2359e-13	2147, 6774, 2149, 6464, 940, 7124, 3479, 943, 154, 3624, 3480, 3481, 4254, 2247, 3630, 3593, 5588, 3091, 3552, 6256, 207, 7132, 406, 6776, 3643, 4790, 2022, 3586, 5591, 4609, 5594, 1437, 920, 3562, 5970, 7042, 5465, 2068, 3458, 7040, 1991, 7422, 367, 7376, 3553, 7046, 7043, 3558, 811, 5155, 94, 90, 2100, 5468, 7157, 3162, 8805, 7098, 7099, 3667, 3565, 3567, 3569, 7057	459	654	13528	2.83912	4.53741e-10	2.73337e-12	2.27518e-10
GO:0002520	immune system development	39	8.22785	1.36801e-13	1437, 920, 4049, 1435, 940, 7124, 3623, 3624, 2068, 7042, 7253, 7040, 4254, 7422, 7049, 7048, 7046, 100, 3558, 959, 3593, 596, 6647, 6648, 4318, 3791, 5468, 7157, 3717, 7412, 355, 5336, 1636, 6776, 7076, 3565, 5591, 3586, 5295	459	276	13528	4.16463	5.02254e-10	3.00748e-12	2.51843e-10
GO:0030097	hemopoiesis	36	7.59494	1.40687e-13	1437, 920, 1435, 940, 7124, 3623, 3624, 2068, 7042, 7253, 7040, 4254, 7422, 7049, 7048, 100, 3558, 959, 3593, 596, 6648, 4318, 3791, 5468, 7157, 3717, 7412, 355, 5336, 1636, 6776, 7076, 3565, 5591, 3586, 5295	459	236	13528	4.49585	5.16523e-10	3.07454e-12	2.58993e-10
GO:0001501	skeletal system development	42	8.86076	1.50081e-13	5950, 5599, 1956, 2767, 3479, 197, 3623, 6678, 3624, 2068, 3481, 7040, 2249, 7421, 3486, 3630, 7048, 7046, 4323, 7043, 1280, 4313, 1281, 596, 93, 4318, 5743, 92, 4317, 2776, 3488, 2690, 2778, 2261, 1906, 4982, 51738, 6696, 1490, 1277, 1278, 4322, 4609	459	319	13528	3.88043	5.51175e-10	3.26139e-12	2.76368e-10
GO:0070665	positive regulation of leukocyte proliferation	19	4.00844	1.58957e-13	3593, 3596, 1435, 3572, 5588, 940, 3606, 7412, 3458, 6869, 6863, 6776, 3565, 3553, 3567, 3559, 3569, 100, 3558	459	56	13528	9.99969	5.83789e-10	3.43403e-12	2.92721e-10
GO:0032946	positive regulation of mononuclear cell proliferation	19	4.00844	1.58957e-13	3593, 3596, 1435, 3572, 5588, 940, 3606, 7412, 3458, 6869, 6863, 6776, 3565, 3553, 3567, 3559, 3569, 100, 3558	459	56	13528	9.99969	5.83789e-10	3.43403e-12	2.92721e-10
GO:0055082	cellular chemical homeostasis	46	9.70464	1.81993e-13	1910, 5167, 133, 3240, 2147, 4306, 2149, 3827, 5021, 2767, 6347, 2068, 6352, 6869, 7040, 1991, 7421, 729230, 23327, 3553, 624, 4057, 3558, 811, 596, 6647, 3572, 6648, 9370, 2776, 796, 7157, 1906, 348, 3717, 51738, 1909, 1234, 6863, 183, 5336, 5837, 185, 1356, 1815, 4609	459	380	13528	3.56776	6.68178e-10	3.90743e-12	3.35032e-10
GO:0031349	positive regulation of defense response	21	4.43038	2.12532e-13	3593, 3572, 2167, 136, 5970, 64127, 3620, 3717, 7132, 1909, 6352, 718, 7098, 183, 6863, 7099, 185, 2207, 6776, 7097, 3569	459	73	13528	8.47847	7.80288e-10	4.53659e-12	3.91254e-10
GO:0032768	regulation of monooxygenase activity	14	2.95359	2.33e-13	1956, 92, 7124, 3091, 207, 348, 51070, 3458, 3481, 7421, 186, 3553, 3630, 2022, 4790	459	25	13528	16.5047	8.55708e-10	4.94627e-12	4.29068e-10
GO:0042035	regulation of cytokine biosynthetic process	21	4.43038	2.82236e-13	920, 3593, 5588, 940, 5970, 7124, 943, 3552, 3625, 3623, 3624, 51738, 3162, 3458, 7098, 1991, 7099, 6776, 3553, 3586, 3569	459	74	13528	8.36389	1.03631e-09	5.95579e-12	5.19618e-10
GO:0043406	positive regulation of MAP kinase activity	24	5.06329	3.0785e-13	6647, 84432, 5155, 7039, 1956, 136, 6464, 7124, 3082, 2690, 1950, 1906, 3356, 51738, 7040, 4254, 1991, 2247, 3643, 3553, 1815, 4233, 7057, 7043	459	102	13528	6.93477	1.13048e-09	6.45983e-12	5.66835e-10
GO:0050708	regulation of protein secretion	19	4.00844	3.164e-13	959, 5950, 3596, 5588, 7124, 64127, 3552, 1950, 335, 7042, 3481, 3458, 7040, 7424, 3630, 1815, 3586, 3569, 3558, 7043	459	58	13528	9.65487	1.16187e-09	6.6015e-12	5.82578e-10
GO:0019725	cellular homeostasis	51	10.7595	3.60165e-13	3240, 2147, 5167, 4306, 2149, 3827, 5021, 6347, 2745, 6352, 6869, 6647, 6648, 3091, 1906, 348, 3717, 1909, 1234, 5837, 1815, 4609, 1910, 133, 2767, 2068, 7040, 1991, 7421, 729230, 23327, 3553, 624, 4057, 3558, 811, 596, 3572, 2923, 328, 9370, 2776, 796, 7157, 5340, 51738, 183, 6863, 5336, 185, 1356	459	466	13528	3.22556	1.32249e-09	7.47169e-12	6.63114e-10
GO:0006874	cellular calcium ion homeostasis	31	6.54008	5.77984e-13	1910, 2147, 133, 2149, 3827, 5021, 6347, 6352, 6869, 7040, 1991, 7421, 729230, 3553, 624, 3558, 811, 596, 3572, 796, 1906, 3717, 348, 51738, 1909, 1234, 6863, 5336, 185, 5837, 1815	459	183	13528	4.99265	2.12235e-09	1.19234e-11	1.06418e-09
GO:0042330	taxis	29	6.11814	6.64602e-13	1910, 3627, 2919, 6347, 3684, 7042, 6352, 3458, 2247, 3053, 729230, 3553, 3579, 3577, 5329, 5328, 3576, 3570, 5155, 5196, 1234, 3491, 8828, 5473, 3565, 2022, 3586, 3569, 5594	459	160	13528	5.34194	2.44034e-09	1.36332e-11	1.22362e-09
GO:0006935	chemotaxis	29	6.11814	6.64602e-13	1910, 3627, 2919, 6347, 3684, 7042, 6352, 3458, 2247, 3053, 729230, 3553, 3579, 3577, 5329, 5328, 3576, 3570, 5155, 5196, 1234, 3491, 8828, 5473, 3565, 2022, 3586, 3569, 5594	459	160	13528	5.34194	2.44034e-09	1.36332e-11	1.22362e-09
GO:0051173	positive regulation of nitrogen compound metabolic process	61	12.8692	6.85036e-13	6774, 2149, 6464, 7124, 3479, 1312, 3383, 154, 3624, 3480, 3481, 4254, 2247, 3630, 6648, 3091, 6256, 207, 1906, 7132, 3717, 348, 406, 6776, 3643, 4790, 2022, 3586, 5591, 4609, 5594, 1437, 3562, 1956, 136, 5970, 23576, 5465, 2068, 3458, 7040, 7422, 3320, 367, 7376, 3553, 7046, 5806, 7043, 3558, 811, 5155, 94, 90, 2100, 5468, 7157, 8805, 186, 3565, 3567, 3569	459	644	13528	2.79168	2.51535e-09	1.39742e-11	1.26124e-09
GO:0009894	regulation of catabolic process	23	4.85232	7.15461e-13	5970, 7124, 2316, 3091, 10273, 3479, 4734, 207, 348, 5465, 3481, 3458, 406, 3667, 23327, 7076, 3643, 3630, 3553, 1471, 7078, 83737, 3586, 9146	459	96	13528	7.06118	2.62705e-09	1.45141e-11	1.31725e-09
GO:0002696	positive regulation of leukocyte activation	24	5.06329	7.33885e-13	3593, 920, 3596, 3572, 5588, 136, 940, 3606, 7412, 3458, 6869, 7040, 6863, 6776, 3565, 3566, 3553, 7048, 3567, 3559, 3569, 100, 7057, 3558	459	106	13528	6.67308	2.69472e-09	1.48062e-11	1.35117e-09
GO:0050795	regulation of behavior	17	3.5865	8.95392e-13	3570, 5155, 3791, 177, 2100, 6870, 1392, 51738, 7040, 7422, 1991, 2152, 3569, 7057, 100, 3576, 2155	459	46	13528	10.8921	3.28789e-09	1.79666e-11	1.6486e-09
GO:0006468	protein amino acid phosphorylation	62	13.0802	9.52561e-13	2147, 84432, 55781, 2149, 6464, 6772, 3082, 7124, 6347, 157, 7301, 3480, 2247, 3486, 2048, 2066, 6647, 7039, 5588, 2321, 3791, 2324, 2264, 3716, 207, 2261, 3717, 6198, 5595, 6776, 3643, 1815, 5591, 5594, 5599, 1956, 136, 3991, 1950, 7042, 3458, 7040, 7049, 3553, 7048, 7046, 4233, 9475, 7043, 6714, 596, 94, 93, 7010, 92, 91, 90, 2690, 51738, 8805, 2868, 7057	459	667	13528	2.7396	3.49784e-09	1.901e-11	1.75387e-09
GO:0045637	regulation of myeloid cell differentiation	20	4.21941	1.02912e-12	1435, 92, 91, 7124, 5196, 3091, 9370, 796, 2778, 3623, 3624, 6352, 355, 4254, 7098, 7099, 3952, 6776, 3565, 3567	459	70	13528	8.42079	3.77873e-09	2.04256e-11	1.89472e-09
GO:0042129	regulation of T cell proliferation	19	4.00844	1.14729e-12	3593, 3572, 5588, 940, 3606, 3620, 836, 7412, 3458, 7040, 6776, 3565, 3553, 83737, 3586, 3559, 3569, 3558, 1493	459	62	13528	9.03198	4.2129e-09	2.265e-11	2.11241e-09
GO:0032963	collagen metabolic process	14	2.95359	1.52855e-12	4314, 1281, 4313, 4312, 4319, 4318, 4317, 4316, 1277, 3091, 1289, 4325, 4322, 4320	459	28	13528	14.7364	5.61285e-09	3.00152e-11	2.81437e-09
GO:0050671	positive regulation of lymphocyte proliferation	18	3.79747	1.56764e-12	3593, 3596, 3572, 5588, 940, 3606, 7412, 3458, 6869, 6863, 6776, 3565, 3553, 3567, 3559, 3569, 100, 3558	459	55	13528	9.64563	5.75636e-09	3.0619e-11	2.88632e-09
GO:0043271	negative regulation of ion transport	13	2.74262	1.89626e-12	3356, 7040, 4049, 4846, 596, 5743, 4842, 7124, 23327, 796, 4734, 1815, 154	459	23	13528	16.6585	6.96307e-09	3.68416e-11	3.49138e-09
GO:0051130	positive regulation of cellular component organization	30	6.32911	2.57438e-12	4049, 685, 940, 5021, 7124, 6401, 197, 3479, 1950, 7042, 3481, 7040, 6869, 23327, 3630, 3553, 5806, 7046, 9475, 7043, 811, 5588, 7039, 3552, 207, 1906, 51738, 718, 6863, 3643, 5295	459	181	13528	4.88499	9.45314e-09	4.97534e-11	4.73995e-09
GO:0009266	response to temperature stimulus	21	4.43038	2.95555e-12	4846, 6647, 133, 596, 5588, 3606, 4842, 6347, 796, 5468, 3308, 207, 155, 154, 6198, 3490, 6869, 183, 3553, 9021, 7057	459	83	13528	7.45697	1.08527e-08	5.68203e-11	5.4417e-09
GO:0045787	positive regulation of cell cycle	18	3.79747	3.01306e-12	811, 4049, 7039, 685, 1956, 940, 7124, 3479, 3552, 1950, 207, 1906, 7042, 3481, 6776, 3643, 3553, 3630, 1543	459	57	13528	9.30719	1.10639e-08	5.76242e-11	5.54758e-09
GO:0003006	reproductive developmental process	36	7.59494	3.17749e-12	5950, 1435, 197, 3625, 284, 2288, 3623, 3624, 7042, 3480, 7422, 7421, 367, 3416, 10468, 4323, 7043, 4846, 6647, 596, 5743, 92, 90, 3791, 1081, 207, 51738, 3953, 6198, 2492, 183, 6696, 3952, 6776, 3643, 5591	459	262	13528	4.04969	1.16676e-08	6.0454e-11	5.85033e-09
GO:0019218	regulation of steroid metabolic process	15	3.16456	4.09871e-12	338, 6647, 2908, 10273, 7124, 476, 348, 335, 3458, 3490, 183, 185, 3952, 6776, 4790	459	36	13528	12.2803	1.50505e-08	7.75799e-11	7.54655e-09
GO:0042698	ovulation cycle	19	4.00844	4.96891e-12	4846, 596, 6647, 1956, 5021, 3791, 3625, 284, 3623, 3624, 7042, 3953, 2492, 7422, 183, 3952, 6776, 4323, 7043	459	67	13528	8.35795	1.82459e-08	9.35685e-11	9.14875e-09
GO:0050863	regulation of T cell activation	24	5.06329	6.53095e-12	3593, 920, 6647, 3572, 5588, 940, 3606, 3620, 836, 7412, 3458, 7040, 6776, 3565, 3566, 3553, 7048, 83737, 3586, 3559, 3569, 100, 3558, 1493	459	117	13528	6.0457	2.39818e-08	1.22356e-10	1.20249e-08
GO:0010594	regulation of endothelial cell migration	13	2.74262	6.85652e-12	5155, 94, 350, 1906, 5340, 348, 7040, 7422, 183, 2247, 7424, 186, 7057	459	25	13528	15.3258	2.51771e-08	1.27803e-10	1.26242e-08
GO:0001990	regulation of systemic arterial blood pressure by hormone	12	2.53165	7.58793e-12	4846, 59272, 3291, 183, 1889, 5972, 185, 1636, 186, 10159, 1906, 1585	459	20	13528	17.6837	2.78629e-08	1.40722e-10	1.39709e-08
GO:0051251	positive regulation of lymphocyte activation	22	4.64135	7.77708e-12	3593, 920, 3596, 3572, 5588, 940, 3606, 7412, 3458, 6869, 7040, 6863, 6776, 3565, 3566, 3553, 7048, 3567, 3559, 3569, 100, 3558	459	97	13528	6.68455	2.85576e-08	1.43505e-10	1.43192e-08
GO:0043405	regulation of MAP kinase activity	26	5.48523	8.67476e-12	84432, 1956, 6464, 136, 3082, 7124, 1950, 3356, 7040, 4254, 1991, 2247, 3553, 4233, 7043, 6647, 5155, 7039, 2690, 1906, 348, 51738, 875, 3643, 1815, 7057	459	141	13528	5.43469	3.18536e-08	1.59268e-10	1.59719e-08
GO:0034097	response to cytokine stimulus	20	4.21941	1.08071e-11	4314, 3570, 1281, 6714, 4846, 596, 3572, 6774, 5743, 6772, 5970, 5021, 9370, 6401, 2690, 836, 6352, 3643, 9021, 3554	459	79	13528	7.46146	3.96838e-08	1.97432e-10	1.98981e-08
GO:0043408	regulation of MAPKKK cascade	23	4.85232	1.08724e-11	3570, 2149, 5972, 7124, 64127, 207, 155, 1906, 154, 7042, 3953, 3481, 7098, 183, 7099, 3952, 10159, 875, 7077, 3643, 3630, 3553, 259, 3569	459	109	13528	6.21902	3.99235e-08	1.97641e-10	2.00183e-08
GO:0051345	positive regulation of hydrolase activity	29	6.11814	1.12383e-11	1910, 2147, 2149, 6772, 1956, 6401, 7124, 2767, 335, 3356, 6869, 3458, 9002, 7376, 3579, 2152, 1285, 5923, 2776, 796, 1906, 350, 7157, 3717, 1909, 183, 185, 186, 4609	459	179	13528	4.77492	4.12672e-08	2.03287e-10	2.0692e-08
GO:0010035	response to inorganic substance	31	6.54008	1.16177e-11	338, 5599, 4353, 6772, 1956, 5970, 4734, 366, 1843, 2244, 23327, 1543, 100, 2066, 4846, 596, 6647, 6648, 6649, 5743, 6256, 5054, 2243, 4982, 348, 4973, 3162, 5336, 1277, 3643, 7057	459	205	13528	4.45686	4.26602e-08	2.09119e-10	2.13905e-08
GO:0046427	positive regulation of JAK-STAT cascade	13	2.74262	1.23462e-11	1437, 3570, 3572, 3562, 2149, 3479, 2690, 3717, 3458, 3565, 3567, 3569, 3558	459	26	13528	14.7364	4.53354e-08	2.21148e-10	2.27318e-08
GO:0022602	ovulation cycle process	18	3.79747	1.36492e-11	4846, 596, 6647, 5021, 3791, 3625, 284, 3623, 3624, 7042, 3953, 2492, 7422, 183, 3952, 6776, 4323, 7043	459	62	13528	8.55661	5.01198e-08	2.433e-10	2.51309e-08
GO:0060326	cell chemotaxis	15	3.16456	1.4836e-11	1910, 3570, 5155, 5196, 6347, 3684, 7042, 6352, 3458, 3579, 3553, 2022, 3586, 3569, 3576	459	39	13528	11.3357	5.44775e-08	2.63176e-10	2.73158e-08
GO:0051048	negative regulation of secretion	17	3.5865	2.0284e-11	5742, 7124, 9370, 3625, 1950, 3623, 1906, 3624, 335, 51738, 3162, 3481, 10468, 3630, 3553, 1815, 3586, 100	459	55	13528	9.10976	7.44828e-08	3.58091e-10	3.73468e-08
GO:0043410	positive regulation of MAPKKK cascade	16	3.37553	2.74782e-11	3570, 2149, 7124, 64127, 155, 154, 7042, 3953, 3481, 7098, 183, 7099, 3952, 3643, 3553, 3630, 3569	459	48	13528	9.82426	1.009e-07	4.82776e-10	5.05929e-08
GO:0002683	negative regulation of immune system process	20	4.21941	2.75752e-11	1281, 64127, 3620, 3623, 836, 3624, 7042, 3162, 355, 3481, 7040, 3630, 3566, 259, 83737, 3559, 3586, 100, 7057, 3558, 1493	459	83	13528	7.10187	1.01256e-07	4.82171e-10	5.07713e-08
GO:0002474	antigen processing and presentation of peptide antigen via MHC class I	11	2.32068	2.8231e-11	811, 3135, 6891, 3107, 6892, 3106, 567, 51752, 3134, 3133, 64167, 3105	459	17	13528	19.0706	1.03664e-07	4.91299e-10	5.19788e-08
GO:0050714	positive regulation of protein secretion	15	3.16456	3.25706e-11	5950, 3596, 5588, 7124, 64127, 3552, 7042, 3481, 3458, 7040, 7424, 3630, 3586, 3569, 3558, 7043	459	41	13528	10.7827	1.19599e-07	5.64148e-10	5.99689e-08
GO:0002761	regulation of myeloid leukocyte differentiation	15	3.16456	3.25706e-11	1435, 5196, 9370, 7124, 796, 2778, 3623, 3624, 6352, 4254, 7098, 7099, 3565, 6776, 3567	459	41	13528	10.7827	1.19599e-07	5.64148e-10	5.99689e-08
GO:0045596	negative regulation of cell differentiation	31	6.54008	4.43263e-11	5167, 3479, 1071, 3623, 3624, 5465, 7040, 2249, 10468, 7049, 7376, 7046, 2048, 811, 6648, 9370, 5196, 1401, 3690, 796, 5468, 7157, 7098, 8829, 6696, 7099, 6776, 3565, 3566, 5594, 1493	459	216	13528	4.22989	1.62766e-07	7.64161e-10	8.16135e-08
GO:0048511	rhythmic process	24	5.06329	4.51686e-11	4846, 6647, 596, 1956, 5021, 3791, 3625, 1392, 284, 3623, 3624, 7042, 51738, 3953, 2492, 7422, 183, 3952, 406, 6776, 100, 4323, 6550, 7043	459	128	13528	5.52614	1.65859e-07	7.75041e-10	8.31642e-08
GO:0006979	response to oxidative stress	27	5.6962	4.56588e-11	1191, 4353, 6772, 1956, 5970, 2068, 1843, 6352, 1728, 4153, 4323, 100, 2066, 596, 6647, 6648, 5743, 5742, 3091, 5054, 348, 3717, 4973, 3162, 3163, 7099, 1277	459	164	13528	4.85222	1.67659e-07	7.7981e-10	8.40669e-08
GO:0003018	vascular process in circulatory system	17	3.5865	4.96463e-11	1910, 4846, 6647, 6648, 136, 4878, 3827, 155, 1906, 154, 348, 1909, 7422, 183, 185, 186, 624	459	58	13528	8.63857	1.82301e-07	8.43987e-10	9.14086e-08
GO:0032102	negative regulation of response to external stimulus	16	3.37553	5.31558e-11	9370, 7133, 5468, 154, 348, 462, 51738, 5465, 3481, 1991, 6696, 3952, 3630, 3559, 3586, 100, 3558	459	50	13528	9.43129	1.95188e-07	8.99484e-10	9.78703e-08
GO:0008361	regulation of cell size	30	6.32911	6.79947e-11	5167, 3581, 4878, 3624, 7042, 3481, 7040, 2247, 3484, 367, 7049, 3630, 7046, 7043, 3558, 596, 5155, 94, 91, 2100, 5468, 207, 1906, 2261, 7157, 183, 8829, 6696, 186, 1839, 3249	459	206	13528	4.29215	2.49677e-07	1.14531e-09	1.25192e-07
GO:0006508	proteolysis	78	16.4557	6.87957e-11	2147, 3240, 5069, 1191, 3083, 60676, 3082, 10699, 10159, 7804, 5327, 11059, 4153, 2152, 11093, 23072, 5328, 2155, 2159, 4314, 2158, 4313, 4312, 4319, 5588, 4318, 4317, 4316, 3817, 3818, 836, 5547, 4973, 1511, 5550, 2161, 4790, 2160, 4322, 64167, 3249, 4320, 5972, 1889, 5970, 10273, 51752, 4734, 8038, 1991, 725, 23327, 3416, 9021, 1506, 4325, 11132, 2028, 4326, 3075, 4018, 4323, 8858, 4324, 4012, …	459	1054	13528	2.1811	2.52618e-07	1.15351e-09	1.26667e-07
GO:0046425	regulation of JAK-STAT cascade	14	2.95359	7.36215e-11	1437, 3570, 3572, 3562, 2149, 3479, 2690, 3717, 3458, 3565, 3567, 3569, 9146, 3558	459	36	13528	11.4616	2.70338e-07	1.22881e-09	1.35552e-07
GO:0002521	leukocyte differentiation	24	5.06329	7.37301e-11	1437, 959, 3593, 920, 1435, 596, 4318, 940, 7124, 5468, 7157, 7253, 7412, 355, 7040, 5336, 6776, 3565, 7048, 5591, 3586, 5295, 100, 3558	459	131	13528	5.39959	2.70737e-07	1.22505e-09	1.35752e-07
GO:0051099	positive regulation of binding	19	4.00844	7.9937e-11	5588, 5970, 7124, 64127, 3717, 3383, 2068, 7040, 7098, 183, 7099, 3565, 7049, 3553, 7097, 3567, 3586, 5444, 3569	459	78	13528	7.17926	2.93528e-07	1.3222e-09	1.4718e-07
GO:0051091	positive regulation of transcription factor activity	17	3.5865	8.72699e-11	5588, 5970, 7124, 64127, 3717, 3383, 7040, 7098, 183, 7099, 3565, 7049, 3553, 7097, 3567, 3586, 3569	459	60	13528	8.35062	3.20455e-07	1.43702e-09	1.60681e-07
GO:0043269	regulation of ion transport	21	4.43038	9.38246e-11	3596, 4049, 4846, 2147, 596, 2149, 5743, 4842, 7124, 796, 4734, 207, 154, 3356, 1909, 6338, 7040, 5336, 23327, 1815, 6550	459	99	13528	6.2518	3.44524e-07	1.53805e-09	1.72749e-07
GO:0042176	regulation of protein catabolic process	16	3.37553	9.94414e-11	5970, 7124, 2316, 10273, 4734, 207, 348, 3458, 406, 23327, 7076, 3553, 7078, 83737, 3586, 9146	459	52	13528	9.06854	3.65149e-07	1.62288e-09	1.83091e-07
GO:0050778	positive regulation of immune response	25	5.27426	1.02379e-10	1191, 5970, 6891, 3620, 7042, 725, 919, 2207, 4153, 3553, 3075, 100, 3593, 3572, 1401, 64127, 718, 7098, 5336, 7099, 3426, 6776, 567, 7097, 5594	459	145	13528	5.08151	3.75935e-07	1.66343e-09	1.88499e-07
GO:0030595	leukocyte chemotaxis	14	2.95359	1.10038e-10	1910, 3570, 5155, 5196, 6347, 3684, 7042, 6352, 3458, 3579, 3553, 3586, 3569, 3576	459	37	13528	11.1519	4.04058e-07	1.77999e-09	2.02601e-07
GO:0043388	positive regulation of DNA binding	18	3.79747	1.13217e-10	5588, 5970, 7124, 64127, 3717, 3383, 2068, 7040, 7098, 183, 7099, 3565, 7049, 3553, 7097, 3567, 3586, 3569	459	70	13528	7.57871	4.15734e-07	1.82339e-09	2.08455e-07
GO:0040013	negative regulation of locomotion	17	3.5865	1.14665e-10	596, 94, 5155, 3488, 350, 5340, 348, 51738, 3162, 7040, 1991, 2247, 3486, 186, 7049, 100, 7057	459	61	13528	8.21372	4.21049e-07	1.83864e-09	2.11121e-07
GO:0000165	MAPKKK cascade	28	5.90717	1.19501e-10	5599, 84432, 2149, 136, 1956, 6464, 7124, 5021, 3082, 1950, 3481, 2247, 3630, 3553, 7046, 4233, 7043, 6647, 7039, 4868, 2321, 2690, 2261, 3717, 51738, 3643, 1815, 7057, 5594	459	184	13528	4.48499	4.38807e-07	1.90786e-09	2.20024e-07
GO:0045927	positive regulation of growth	19	4.00844	1.25478e-10	1435, 596, 3581, 2690, 207, 154, 7042, 7253, 51738, 3481, 6198, 183, 3484, 6776, 1839, 3643, 3630, 7048, 7046, 3558	459	80	13528	6.99978	4.60755e-07	1.99461e-09	2.31029e-07
GO:0060348	bone development	23	4.85232	1.31826e-10	1280, 4313, 5599, 596, 1956, 4317, 5743, 3488, 197, 3479, 2690, 2778, 6678, 2068, 3481, 7040, 6696, 3486, 1490, 1277, 3630, 4322, 4323, 7043	459	123	13528	5.51117	4.84066e-07	2.08649e-09	2.42718e-07
GO:0030162	regulation of proteolysis	16	3.37553	1.34442e-10	5104, 7124, 10273, 3818, 207, 348, 3481, 3458, 2161, 3416, 7076, 3630, 3553, 7078, 3586, 7057, 5329	459	53	13528	8.89744	4.93671e-07	2.11876e-09	2.47534e-07
GO:0046890	regulation of lipid biosynthetic process	15	3.16456	1.36205e-10	338, 6647, 5155, 2908, 7124, 476, 207, 348, 3458, 3490, 3481, 183, 3952, 7376, 3630, 4790	459	45	13528	9.82426	5.00143e-07	2.13736e-09	2.50779e-07
GO:0050678	regulation of epithelial cell proliferation	18	3.79747	1.4428e-10	2066, 1910, 284217, 7039, 1956, 3791, 1028, 3479, 2100, 7042, 1909, 6869, 7040, 7422, 2246, 2247, 7424, 7049	459	71	13528	7.47197	5.29797e-07	2.25445e-09	2.65648e-07
GO:0050728	negative regulation of inflammatory response	13	2.74262	1.54603e-10	9370, 5468, 7133, 154, 348, 51738, 462, 3481, 1991, 3630, 3559, 3586, 100, 3558	459	31	13528	12.3595	5.67701e-07	2.40551e-09	2.84654e-07
GO:0006940	regulation of smooth muscle contraction	14	2.95359	1.62156e-10	6869, 6647, 2149, 136, 5743, 5742, 5021, 6915, 2321, 796, 6870, 100, 1906, 154	459	38	13528	10.8584	5.95435e-07	2.51239e-09	2.9856e-07
GO:0051785	positive regulation of nuclear division	12	2.53165	1.72691e-10	3481, 4049, 7039, 685, 940, 7124, 3643, 3553, 3479, 3630, 3552, 1950, 1906	459	25	13528	14.1469	6.34123e-07	2.66438e-09	3.17959e-07
GO:0045840	positive regulation of mitosis	12	2.53165	1.72691e-10	3481, 4049, 7039, 685, 940, 7124, 3643, 3553, 3479, 3630, 3552, 1950, 1906	459	25	13528	14.1469	6.34123e-07	2.66438e-09	3.17959e-07
GO:0045834	positive regulation of lipid metabolic process	15	3.16456	1.89805e-10	7124, 9370, 5468, 207, 335, 348, 5465, 3458, 7040, 3481, 183, 185, 3667, 7376, 3553, 3630	459	46	13528	9.61068	6.96964e-07	2.91617e-09	3.49469e-07
GO:0007626	locomotory behavior	34	7.173	2.24807e-10	1910, 3627, 2919, 6347, 3684, 7042, 7253, 6352, 3458, 2247, 729230, 3053, 3553, 3579, 3577, 5329, 5328, 3576, 3570, 6647, 5155, 6648, 5196, 1234, 3491, 8828, 5473, 3565, 2022, 1815, 3586, 7054, 3569, 5594	459	274	13528	3.6572	8.2549e-07	3.43954e-09	4.13914e-07
GO:0032642	regulation of chemokine production	10	2.1097	2.25876e-10	3570, 3162, 3458, 7098, 1991, 136, 3091, 7124, 3553, 3569	459	15	13528	19.6485	8.29415e-07	3.44156e-09	4.15881e-07
GO:0001503	ossification	22	4.64135	2.33194e-10	1280, 4313, 5599, 596, 1956, 4317, 5743, 3488, 197, 3479, 2778, 6678, 2068, 3481, 7040, 6696, 3486, 1490, 1277, 3630, 4322, 4323, 7043	459	115	13528	5.63827	8.56288e-07	3.53838e-09	4.29356e-07
GO:0007259	JAK-STAT cascade	14	2.95359	2.35816e-10	3458, 2147, 3572, 6774, 2149, 6772, 6776, 729230, 177, 2690, 9021, 6347, 2261, 3717	459	39	13528	10.58	8.65914e-07	3.56343e-09	4.34183e-07
GO:0010817	regulation of hormone levels	25	5.27426	2.44259e-10	5950, 133, 5972, 1889, 1393, 1312, 1392, 335, 2247, 10159, 3416, 1543, 59272, 3291, 93, 2908, 1081, 1906, 1585, 1584, 51738, 183, 3952, 1636, 3569	459	151	13528	4.8796	8.96918e-07	3.67589e-09	4.49728e-07
GO:0042312	regulation of vasodilation	11	2.32068	2.44712e-10	3162, 3481, 4846, 59272, 133, 185, 4842, 1636, 186, 3630, 796, 154	459	20	13528	16.21	8.98581e-07	3.66768e-09	4.50563e-07
GO:0044243	multicellular organismal catabolic process	12	2.53165	2.90278e-10	4314, 4313, 59272, 4312, 4319, 4318, 4317, 4316, 1636, 4325, 4322, 4320	459	26	13528	13.6028	1.0659e-06	4.33293e-09	5.34458e-07
GO:0051353	positive regulation of oxidoreductase activity	12	2.53165	2.90278e-10	3458, 3481, 183, 7421, 185, 186, 3091, 7124, 3553, 3630, 207, 1906, 348	459	26	13528	13.6028	1.0659e-06	4.33293e-09	5.34458e-07
GO:0051098	regulation of binding	25	5.27426	3.23093e-10	5970, 7124, 2316, 155, 154, 3383, 2068, 7040, 7049, 3553, 5444, 596, 328, 5588, 64127, 3717, 3162, 183, 7098, 7099, 3565, 3567, 7097, 3586, 3569	459	153	13528	4.81581	1.1864e-06	4.80322e-09	5.94877e-07
GO:0042108	positive regulation of cytokine biosynthetic process	15	3.16456	3.58653e-10	920, 3593, 5588, 5970, 940, 7124, 943, 3552, 3162, 3458, 7098, 1991, 7099, 6776, 3553	459	48	13528	9.21024	1.31697e-06	5.31038e-09	6.60351e-07
GO:0045639	positive regulation of myeloid cell differentiation	13	2.74262	3.65452e-10	1435, 92, 91, 5196, 3091, 796, 2778, 3624, 6352, 4254, 3952, 6776, 3567	459	33	13528	11.6105	1.34194e-06	5.38931e-09	6.72869e-07
GO:0033273	response to vitamin	17	3.5865	4.13803e-10	5950, 596, 5743, 5970, 6347, 6256, 5468, 284, 1843, 3490, 7040, 6696, 7421, 3643, 3553, 1543, 7078	459	66	13528	7.59147	1.51948e-06	6.07794e-09	7.61893e-07
GO:0002700	regulation of production of molecular mediator of immune response	14	2.95359	4.80836e-10	959, 5950, 3596, 7124, 64127, 335, 3162, 3458, 7040, 2207, 3565, 3586, 3569, 3558	459	41	13528	10.0639	1.76563e-06	7.03438e-09	8.85313e-07
GO:0060191	regulation of lipase activity	19	4.00844	5.45945e-10	1910, 2149, 1956, 6401, 2776, 2767, 796, 1906, 350, 3717, 1909, 3356, 6869, 183, 185, 186, 9002, 7376, 3579	459	87	13528	6.43658	2.00471e-06	7.9552e-09	1.00519e-06
GO:0040007	growth	27	5.6962	5.46502e-10	3479, 3625, 3624, 2068, 7042, 7040, 3484, 367, 7049, 5329, 7043, 5328, 596, 5155, 93, 5588, 5743, 3488, 6256, 1081, 207, 5054, 2243, 2261, 5340, 7078, 3249	459	183	13528	4.34844	2.00675e-06	7.93184e-09	1.00622e-06
GO:0000060	protein import into nucleus, translocation	13	2.74262	5.47632e-10	2147, 2149, 7124, 207, 7157, 3717, 7042, 7040, 3458, 2247, 406, 7043, 5594	459	34	13528	11.269	2.0109e-06	7.91694e-09	1.0083e-06
GO:0048520	positive regulation of behavior	13	2.74262	5.47632e-10	3570, 5155, 3791, 177, 1392, 51738, 7040, 7422, 2152, 3569, 7057, 3576, 2155	459	34	13528	11.269	2.0109e-06	7.91694e-09	1.0083e-06
GO:0016310	phosphorylation	63	13.2911	6.58813e-10	2147, 84432, 55781, 2149, 6464, 6772, 7124, 3082, 6347, 157, 7301, 3480, 2247, 3486, 2048, 2066, 6647, 7039, 5588, 2321, 3791, 2324, 2264, 3716, 207, 2261, 3717, 6198, 5595, 6776, 3643, 1815, 5591, 5594, 5599, 1956, 136, 3991, 1950, 7042, 3458, 7040, 7049, 3553, 7048, 7046, 4233, 9475, 7043, 6714, 596, 94, 93, 7010, 92, 91, 90, 2690, 51738, 8805, 2868, 5295, 7057	459	800	13528	2.32098	2.41916e-06	9.48691e-09	1.21301e-06
GO:0045321	leukocyte activation	31	6.54008	7.54836e-10	1437, 920, 1435, 940, 3684, 3383, 7253, 3481, 7040, 3630, 7048, 3579, 100, 3558, 3576, 959, 3593, 596, 3811, 1906, 7157, 7412, 355, 7098, 5336, 7099, 6776, 3565, 7097, 5591, 3586, 5295	459	242	13528	3.77544	2.77175e-06	1.08272e-08	1.3898e-06
GO:0048002	antigen processing and presentation of peptide antigen	12	2.53165	7.58744e-10	811, 3135, 6891, 3107, 2207, 6892, 3106, 567, 51752, 3134, 3133, 64167, 3105	459	28	13528	12.6312	2.78611e-06	1.08409e-08	1.397e-06
GO:0048872	homeostasis of number of cells	20	4.21941	8.38343e-10	1435, 6647, 596, 2149, 207, 3623, 836, 3624, 2068, 3162, 355, 3458, 7040, 7422, 6776, 7076, 6584, 7049, 3559, 3569	459	100	13528	5.89455	3.07839e-06	1.19318e-08	1.54356e-06
GO:0046545	development of primary female sexual characteristics	17	3.5865	8.42833e-10	5950, 4846, 596, 6647, 3791, 3625, 284, 3623, 3624, 3953, 2492, 7422, 183, 3952, 10468, 6776, 4323	459	69	13528	7.26141	3.09488e-06	1.19494e-08	1.55182e-06
GO:0046660	female sex differentiation	17	3.5865	8.42833e-10	5950, 4846, 596, 6647, 3791, 3625, 284, 3623, 3624, 3953, 2492, 7422, 183, 3952, 10468, 6776, 4323	459	69	13528	7.26141	3.09488e-06	1.19494e-08	1.55182e-06
GO:0008406	gonad development	21	4.43038	9.50005e-10	5950, 4846, 6647, 596, 92, 3791, 197, 1081, 3625, 284, 3623, 3624, 3953, 2492, 7422, 183, 3952, 367, 6776, 10468, 4323	459	112	13528	5.52614	3.48841e-06	1.3417e-08	1.74915e-06
GO:0031348	negative regulation of defense response	13	2.74262	1.17525e-09	9370, 5468, 7133, 154, 348, 51738, 462, 3481, 1991, 3630, 3559, 3586, 100, 3558	459	36	13528	10.6429	4.31551e-06	1.65345e-08	2.16387e-06
GO:0050866	negative regulation of cell activation	16	3.37553	1.18278e-09	4846, 5155, 3620, 3623, 836, 3624, 348, 3162, 7040, 355, 3566, 83737, 3559, 3586, 1493, 3558	459	61	13528	7.73056	4.34316e-06	1.6577e-08	2.17773e-06
GO:0031329	regulation of cellular catabolic process	16	3.37553	1.18278e-09	7124, 3091, 10273, 3479, 207, 348, 5465, 3481, 3458, 3667, 7076, 3643, 3630, 3553, 1471, 7078, 3586	459	61	13528	7.73056	4.34316e-06	1.6577e-08	2.17773e-06
GO:0010959	regulation of metal ion transport	18	3.79747	1.30913e-09	4846, 2147, 596, 2149, 5743, 4842, 796, 4734, 207, 154, 1909, 3356, 6338, 7040, 5336, 23327, 1815, 6550	459	81	13528	6.5495	4.80712e-06	1.82781e-08	2.41037e-06
GO:0042531	positive regulation of tyrosine phosphorylation of STAT protein	11	2.32068	1.38273e-09	1437, 3570, 3458, 3572, 3562, 3565, 2690, 3479, 3569, 3717, 3558	459	23	13528	14.0957	5.07738e-06	1.92326e-08	2.54588e-06
GO:0035150	regulation of tube size	15	3.16456	1.53053e-09	1910, 4846, 6647, 6648, 4878, 136, 3827, 155, 1906, 154, 348, 1909, 183, 185, 186	459	53	13528	8.34135	5.6201e-06	2.1208e-08	2.81801e-06
GO:0050880	regulation of blood vessel size	15	3.16456	1.53053e-09	1910, 4846, 6647, 6648, 4878, 136, 3827, 155, 1906, 154, 348, 1909, 183, 185, 186	459	53	13528	8.34135	5.6201e-06	2.1208e-08	2.81801e-06
GO:0019882	antigen processing and presentation	18	3.79747	1.95116e-09	811, 3113, 3117, 3135, 3119, 6891, 6892, 51752, 3383, 3458, 2207, 3107, 3106, 567, 3134, 3133, 64167, 3123, 3105	459	83	13528	6.39168	7.16462e-06	2.69348e-08	3.59246e-06
GO:0042445	hormone metabolic process	20	4.21941	2.3471e-09	5950, 133, 3291, 5972, 1889, 2908, 1393, 1081, 1312, 1392, 1585, 335, 1584, 183, 2247, 3952, 1636, 10159, 3416, 1543	459	106	13528	5.5609	8.61851e-06	3.22792e-08	4.32147e-06
GO:0018108	peptidyl-tyrosine phosphorylation	14	2.95359	2.3789e-09	2066, 3458, 6714, 2147, 2149, 6772, 2321, 6776, 3643, 2690, 3716, 1950, 3717, 2048	459	46	13528	8.96997	8.73527e-06	3.25944e-08	4.38002e-06
GO:0008585	female gonad development	16	3.37553	2.43634e-09	4846, 596, 6647, 3791, 3625, 284, 3623, 3624, 3953, 2492, 7422, 183, 3952, 10468, 6776, 4323	459	64	13528	7.36819	8.94619e-06	3.32574e-08	4.48578e-06
GO:0045471	response to ethanol	16	3.37553	2.43634e-09	5950, 3570, 4846, 6647, 596, 6774, 9370, 6347, 7132, 348, 6869, 6198, 7099, 3643, 1815, 7054	459	64	13528	7.36819	8.94619e-06	3.32574e-08	4.48578e-06
GO:0051480	cytosolic calcium ion homeostasis	21	4.43038	2.4643e-09	1910, 2147, 133, 3572, 2149, 5021, 3827, 796, 1906, 3717, 1909, 51738, 6869, 1234, 6863, 5336, 185, 729230, 3553, 624, 3558	459	118	13528	5.24515	9.04888e-06	3.35145e-08	4.53727e-06
GO:0001763	morphogenesis of a branching structure	17	3.5865	2.5353e-09	596, 2321, 90, 3791, 3479, 1950, 1906, 1909, 7040, 3491, 7422, 183, 8829, 7048, 2022, 5228, 4323	459	74	13528	6.77077	9.30957e-06	3.43528e-08	4.66798e-06
GO:0050920	regulation of chemotaxis	12	2.53165	2.72854e-09	3570, 7040, 7422, 5155, 1991, 3791, 177, 2152, 3569, 7057, 2155, 3576	459	31	13528	11.4088	1.00192e-05	3.68353e-08	5.02378e-06
GO:0032535	regulation of cellular component size	32	6.75105	2.84788e-09	2006, 5167, 3581, 4878, 3624, 7042, 3481, 7040, 3484, 2247, 367, 7049, 3630, 7046, 7043, 3558, 596, 5155, 94, 91, 2100, 5468, 207, 1906, 2261, 7157, 5921, 183, 8829, 6696, 186, 1839, 3249	459	271	13528	3.48018	1.04574e-05	3.83056e-08	5.24352e-06
GO:0048754	branching morphogenesis of a tube	16	3.37553	3.07021e-09	596, 2321, 90, 3791, 3479, 1950, 1906, 1909, 3491, 7422, 183, 8829, 7048, 2022, 5228, 4323	459	65	13528	7.25483	1.12738e-05	4.11453e-08	5.65287e-06
GO:0060193	positive regulation of lipase activity	17	3.5865	3.12391e-09	1910, 2149, 1956, 6401, 2776, 2767, 796, 350, 1906, 1909, 3356, 6869, 183, 185, 9002, 7376, 3579	459	75	13528	6.68049	1.14709e-05	4.17128e-08	5.75174e-06
GO:0042102	positive regulation of T cell proliferation	13	2.74262	3.34759e-09	3593, 7412, 3458, 3572, 5588, 940, 3606, 6776, 3565, 3553, 3559, 3569, 3558	459	39	13528	9.82426	1.22923e-05	4.45374e-08	6.16356e-06
GO:0051054	positive regulation of DNA metabolic process	15	3.16456	3.36708e-09	1437, 811, 5155, 3562, 6464, 3479, 3480, 3458, 7040, 3481, 4254, 3565, 3643, 3630, 3558, 7043	459	56	13528	7.89449	1.23638e-05	4.46351e-08	6.19946e-06
GO:0009408	response to heat	15	3.16456	3.36708e-09	4846, 596, 6647, 5588, 4842, 6347, 796, 207, 3308, 3490, 6198, 6869, 3553, 9021, 7057	459	56	13528	7.89449	1.23638e-05	4.46351e-08	6.19946e-06
GO:0002819	regulation of adaptive immune response	15	3.16456	3.36708e-09	3572, 6891, 64127, 3620, 3458, 7040, 718, 2207, 3565, 567, 3553, 3566, 3586, 100, 3558	459	56	13528	7.89449	1.23638e-05	4.46351e-08	6.19946e-06
GO:0050870	positive regulation of T cell activation	17	3.5865	3.83551e-09	3593, 920, 3572, 5588, 940, 3606, 7412, 3458, 6776, 3565, 3553, 7048, 3566, 3559, 3569, 100, 3558	459	76	13528	6.59259	1.40839e-05	5.06618e-08	7.06193e-06
GO:0046883	regulation of hormone secretion	16	3.37553	3.85151e-09	5950, 4843, 9370, 7124, 3625, 1392, 3623, 1906, 3624, 3717, 51738, 3458, 3952, 10468, 3553, 11132	459	66	13528	7.14491	1.41426e-05	5.06908e-08	7.09139e-06
GO:0051101	regulation of DNA binding	21	4.43038	3.87649e-09	328, 5588, 5970, 7124, 2316, 64127, 3717, 3383, 2068, 3162, 7040, 7098, 183, 7099, 3565, 7049, 3553, 7097, 3567, 3586, 3569	459	121	13528	5.11511	1.42344e-05	5.08374e-08	7.13738e-06
GO:0007155	cell adhesion	56	11.8143	4.20927e-09	1003, 2811, 284217, 7124, 7450, 946, 2335, 6347, 7301, 3684, 8578, 3383, 6352, 4254, 2249, 3674, 3678, 1289, 1288, 80781, 11093, 2153, 1280, 2157, 1281, 1285, 3690, 6402, 7412, 6403, 4973, 3490, 3491, 8828, 6696, 8829, 1490, 2022, 920, 1956, 6401, 7143, 8038, 1462, 3558, 959, 6714, 596, 7010, 4868, 796, 183, 22915, 259, 7057, 999	459	700	13528	2.35782	1.54563e-05	5.50051e-08	7.7501e-06
GO:0018212	peptidyl-tyrosine modification	14	2.95359	4.23928e-09	2066, 3458, 6714, 2147, 2149, 6772, 2321, 6776, 3643, 2690, 3716, 1950, 3717, 2048	459	48	13528	8.59622	1.55665e-05	5.52008e-08	7.80535e-06
GO:0030336	negative regulation of cell migration	15	3.16456	4.32695e-09	596, 5155, 94, 3488, 350, 5340, 348, 3162, 7040, 2247, 3486, 186, 7049, 7057, 100	459	57	13528	7.75599	1.58884e-05	5.61434e-08	7.96677e-06
GO:0022610	biological adhesion	56	11.8143	4.35748e-09	1003, 2811, 284217, 7124, 7450, 946, 2335, 6347, 7301, 3684, 8578, 3383, 6352, 4254, 2249, 3674, 3678, 1289, 1288, 80781, 11093, 2153, 1280, 2157, 1281, 1285, 3690, 6402, 7412, 6403, 4973, 3490, 3491, 8828, 6696, 8829, 1490, 2022, 920, 1956, 6401, 7143, 8038, 1462, 3558, 959, 6714, 596, 7010, 4868, 796, 183, 22915, 259, 7057, 999	459	701	13528	2.35446	1.60006e-05	5.63404e-08	8.02298e-06
GO:0007204	elevation of cytosolic calcium ion concentration	20	4.21941	4.47333e-09	1910, 2147, 133, 2149, 5021, 3827, 796, 1906, 3717, 51738, 1909, 6869, 1234, 6863, 5336, 185, 729230, 3553, 624, 3558	459	110	13528	5.35868	1.64259e-05	5.76353e-08	8.23628e-06
GO:0051604	protein maturation	21	4.43038	4.4936e-09	811, 1191, 5972, 1889, 10699, 10273, 1401, 3818, 350, 718, 725, 10159, 3426, 2161, 4153, 2160, 2152, 11093, 3075, 4323, 4609	459	122	13528	5.07318	1.65004e-05	5.76941e-08	8.27361e-06
GO:0006953	acute-phase response	13	2.74262	4.63711e-09	3570, 2157, 2147, 6774, 1401, 2335, 197, 3552, 12, 3481, 4153, 3630, 3553, 3569	459	40	13528	9.57865	1.70273e-05	5.93291e-08	8.53783e-06
GO:0002460	adaptive immune response based on somatic recombination of immune receptors built from immunoglobulin superfamily domains	17	3.5865	4.69296e-09	959, 3593, 1191, 3606, 1401, 64127, 3383, 355, 718, 7422, 725, 7099, 3426, 2207, 3565, 4153, 3586	459	77	13528	6.50697	1.72324e-05	5.98352e-08	8.64066e-06
GO:0002250	adaptive immune response	17	3.5865	4.69296e-09	959, 3593, 1191, 3606, 1401, 64127, 3383, 355, 718, 7422, 725, 7099, 3426, 2207, 3565, 4153, 3586	459	77	13528	6.50697	1.72324e-05	5.98352e-08	8.64066e-06
GO:0009896	positive regulation of catabolic process	14	2.95359	5.59436e-09	7124, 3091, 10273, 3479, 4734, 207, 348, 5465, 3458, 3481, 3667, 3643, 3630, 3553, 83737	459	49	13528	8.42079	2.05423e-05	7.10812e-08	1.03003e-05
GO:0010648	negative regulation of cell communication	30	6.32911	5.67185e-09	5167, 5970, 10272, 197, 155, 154, 3356, 3486, 9021, 3553, 9146, 100, 7043, 811, 3572, 5743, 90, 9370, 64127, 3488, 54541, 207, 5997, 183, 186, 3667, 2868, 2022, 259, 7057	459	248	13528	3.56525	2.08268e-05	7.18174e-08	1.0443e-05
GO:0032869	cellular response to insulin stimulus	16	3.37553	5.98296e-09	5167, 6464, 6772, 197, 2690, 6256, 5468, 207, 3480, 3481, 3484, 3667, 3643, 3630, 5591, 5295, 11132	459	68	13528	6.93477	2.19692e-05	7.54964e-08	1.10158e-05
GO:0051092	positive regulation of NF-kappaB transcription factor activity	13	2.74262	6.35694e-09	5588, 5970, 7124, 64127, 3383, 7040, 7098, 183, 7099, 7049, 3553, 7097, 3569	459	41	13528	9.34502	2.33424e-05	7.99407e-08	1.17044e-05
GO:0030574	collagen catabolic process	10	2.1097	6.51488e-09	4314, 4313, 4312, 4319, 4318, 4317, 4316, 4325, 4322, 4320	459	20	13528	14.7364	2.39224e-05	8.16473e-08	1.19952e-05
GO:0043523	regulation of neuron apoptosis	18	3.79747	7.19051e-09	4049, 6647, 596, 6648, 2149, 2908, 7124, 2690, 2100, 2099, 1392, 7157, 5921, 3717, 7042, 1728, 183, 7043	459	90	13528	5.89455	2.64032e-05	8.98081e-08	1.32392e-05
GO:0007548	sex differentiation	23	4.85232	7.37233e-09	5950, 4846, 6647, 596, 92, 3791, 197, 1081, 3625, 284, 2288, 3623, 3624, 3953, 2492, 7422, 183, 3952, 367, 6776, 3416, 10468, 4323	459	151	13528	4.48923	2.70708e-05	9.17667e-08	1.35739e-05
GO:0009968	negative regulation of signal transduction	28	5.90717	7.48128e-09	5167, 5970, 10272, 197, 155, 154, 3486, 9021, 3553, 9146, 100, 7043, 811, 3572, 90, 9370, 64127, 3488, 54541, 207, 5997, 183, 186, 3667, 2868, 2022, 259, 7057	459	221	13528	3.73411	2.74709e-05	9.28084e-08	1.37745e-05
GO:0048608	reproductive structure development	21	4.43038	7.98778e-09	5950, 4846, 6647, 596, 92, 3791, 197, 1081, 3625, 284, 3623, 3624, 3953, 2492, 7422, 183, 3952, 367, 6776, 10468, 4323	459	126	13528	4.91213	2.93307e-05	9.8758e-08	1.47071e-05
GO:0010827	regulation of glucose transport	12	2.53165	8.40881e-09	2066, 3481, 4049, 5167, 7124, 3667, 9370, 3643, 3553, 3630, 11132, 207, 5295	459	34	13528	10.4022	3.08767e-05	1.03615e-07	1.54823e-05
GO:0045137	development of primary sexual characteristics	21	4.43038	9.1885e-09	5950, 4846, 6647, 596, 92, 3791, 197, 1081, 3625, 284, 3623, 3624, 3953, 2492, 7422, 183, 3952, 367, 6776, 10468, 4323	459	127	13528	4.87345	3.37396e-05	1.12843e-07	1.69178e-05
GO:0051090	regulation of transcription factor activity	19	4.00844	9.44775e-09	5588, 5970, 7124, 2316, 64127, 3717, 3383, 3162, 7040, 7098, 183, 7099, 3565, 7049, 3553, 7097, 3567, 3586, 3569	459	103	13528	5.43672	3.46915e-05	1.1564e-07	1.73952e-05
GO:0007178	transmembrane receptor protein serine/threonine kinase signaling pathway	19	4.00844	9.44775e-09	1281, 94, 5155, 93, 92, 91, 10273, 90, 6347, 7042, 7040, 9518, 10468, 7049, 7048, 1278, 2022, 7046, 7043	459	103	13528	5.43672	3.46915e-05	1.1564e-07	1.73952e-05
GO:0031644	regulation of neurological system process	23	4.85232	9.45558e-09	2066, 1910, 4049, 2149, 1956, 5743, 1286, 5021, 7124, 5923, 6347, 1906, 154, 348, 3356, 3458, 6869, 183, 6863, 5327, 1815, 3586, 2048	459	153	13528	4.43055	3.47203e-05	1.15352e-07	1.74096e-05
GO:0050864	regulation of B cell activation	14	2.95359	9.53759e-09	3596, 3623, 836, 3624, 355, 3458, 7040, 3565, 6776, 3567, 3586, 3569, 100, 3558	459	51	13528	8.09056	3.50214e-05	1.15967e-07	1.75606e-05
GO:0045933	positive regulation of muscle contraction	10	2.1097	1.10612e-08	6869, 2149, 5743, 5742, 5021, 6915, 476, 6870, 100, 1906	459	21	13528	14.0347	4.06159e-05	1.34049e-07	2.03658e-05
GO:0002673	regulation of acute inflammatory response	10	2.1097	1.10612e-08	6352, 3481, 718, 3572, 6863, 2207, 2161, 3630, 3818, 5468, 3569	459	21	13528	14.0347	4.06159e-05	1.34049e-07	2.03658e-05
GO:0030198	extracellular matrix organization	19	4.00844	1.10736e-08	1280, 2006, 1281, 4318, 1284, 7143, 4982, 7042, 2068, 3491, 183, 1277, 1289, 1288, 80781, 1278, 1471, 2022, 7046	459	104	13528	5.38445	4.06615e-05	1.33758e-07	2.03887e-05
GO:0040014	regulation of multicellular organism growth	15	3.16456	1.11822e-08	1435, 6647, 596, 6774, 3479, 2690, 207, 155, 154, 348, 7253, 51738, 183, 3952, 6776	459	61	13528	7.2474	4.106e-05	1.34626e-07	2.05885e-05
GO:0002703	regulation of leukocyte mediated immunity	15	3.16456	1.11822e-08	3593, 136, 6891, 64127, 3162, 3458, 7040, 718, 2207, 3565, 6776, 3553, 567, 3586, 3558	459	61	13528	7.2474	4.106e-05	1.34626e-07	2.05885e-05
GO:0045740	positive regulation of DNA replication	11	2.32068	1.36175e-08	1437, 811, 3480, 3481, 4254, 5155, 3562, 6464, 3643, 3479, 3630, 7043	459	28	13528	11.5786	5.00023e-05	1.6341e-07	2.50725e-05
GO:0006937	regulation of muscle contraction	16	3.37553	1.37597e-08	6647, 2149, 5743, 136, 4842, 5742, 5021, 2321, 476, 796, 6870, 1906, 154, 6869, 6915, 100	459	72	13528	6.5495	5.05245e-05	1.64579e-07	2.53344e-05
GO:0003081	regulation of systemic arterial blood pressure by renin-angiotensin	8	1.68776	1.42949e-08	59272, 183, 1889, 5972, 185, 1636, 186, 10159	459	11	13528	21.4347	5.24893e-05	1.70424e-07	2.63196e-05
GO:0043535	regulation of blood vessel endothelial cell migration	9	1.89873	1.64669e-08	7040, 7422, 5155, 2247, 7424, 186, 7057, 5340, 348	459	16	13528	16.5784	6.04645e-05	1.95684e-07	3.03188e-05
GO:0050999	regulation of nitric-oxide synthase activity	9	1.89873	1.64669e-08	51070, 3481, 92, 1956, 186, 3091, 3630, 2022, 207, 348	459	16	13528	16.5784	6.04645e-05	1.95684e-07	3.03188e-05
GO:0031331	positive regulation of cellular catabolic process	12	2.53165	1.66081e-08	3091, 10273, 7124, 3479, 207, 348, 5465, 3481, 3458, 3667, 3630, 3553, 3643	459	36	13528	9.82426	6.09831e-05	1.96726e-07	3.05788e-05
GO:0032675	regulation of interleukin-6 production	12	2.53165	1.66081e-08	51738, 3570, 3458, 7098, 7099, 136, 7124, 3553, 64127, 7097, 3586, 3569	459	36	13528	9.82426	6.09831e-05	1.96726e-07	3.05788e-05
GO:0051271	negative regulation of cell motion	15	3.16456	1.74534e-08	596, 5155, 94, 3488, 350, 5340, 348, 3162, 7040, 2247, 3486, 186, 7049, 7057, 100	459	63	13528	7.01733	6.40868e-05	2.06074e-07	3.21351e-05
GO:0007507	heart development	27	5.6962	1.76484e-08	5950, 133, 1889, 5021, 2767, 7042, 1289, 7049, 7048, 7046, 2066, 1280, 1281, 6648, 93, 90, 2776, 6256, 836, 1906, 1909, 8828, 8829, 3643, 2022, 5591, 7054	459	215	13528	3.70123	6.48027e-05	2.07708e-07	3.24941e-05
GO:0050921	positive regulation of chemotaxis	11	2.32068	2.01607e-08	3570, 7040, 7422, 5155, 3791, 177, 2152, 3569, 7057, 2155, 3576	459	29	13528	11.1793	7.40274e-05	2.36518e-07	3.71198e-05
GO:0043279	response to alkaloid	14	2.95359	2.02263e-08	596, 5970, 5021, 2690, 5468, 6870, 1909, 3953, 3162, 6869, 6863, 3553, 1815, 4609	459	54	13528	7.64109	7.42682e-05	2.36532e-07	3.72406e-05
GO:0032583	regulation of gene-specific transcription	21	4.43038	2.35409e-08	7124, 3091, 1028, 3479, 2100, 6256, 5468, 7157, 5465, 3481, 7421, 3565, 7376, 3643, 3630, 2022, 3567, 4790, 5591, 3586, 3569, 7043	459	134	13528	4.61887	8.64385e-05	2.7442e-07	4.33434e-05
GO:0051605	protein maturation by peptide bond cleavage	17	3.5865	2.50691e-08	1191, 5972, 1889, 1401, 10699, 3818, 350, 718, 725, 10159, 3426, 2161, 4153, 2160, 2152, 3075, 4323	459	86	13528	5.82601	9.20494e-05	2.91309e-07	4.61571e-05
GO:0002822	regulation of adaptive immune response based on somatic recombination of immune receptors built from immunoglobulin superfamily domains	14	2.95359	2.56805e-08	6891, 64127, 3620, 3458, 7040, 718, 2207, 3565, 3553, 3566, 567, 3586, 100, 3558	459	55	13528	7.50216	9.42944e-05	2.97473e-07	4.72829e-05
GO:0010863	positive regulation of phospholipase C activity	15	3.16456	2.67608e-08	1910, 2149, 1956, 6401, 2776, 2767, 796, 1906, 1909, 3356, 6869, 183, 185, 9002, 3579	459	65	13528	6.80141	9.82607e-05	3.09011e-07	4.92718e-05
GO:0007202	activation of phospholipase C activity	15	3.16456	2.67608e-08	1910, 2149, 1956, 6401, 2776, 2767, 796, 1906, 1909, 3356, 6869, 183, 185, 9002, 3579	459	65	13528	6.80141	9.82607e-05	3.09011e-07	4.92718e-05
GO:0045926	negative regulation of growth	19	4.00844	2.75751e-08	5167, 596, 94, 4878, 91, 1081, 2100, 5468, 7157, 155, 3624, 154, 7042, 7040, 183, 8829, 2247, 6696, 186	459	110	13528	5.09075	0.000101251	3.17416e-07	5.07712e-05
GO:0035295	tube development	27	5.6962	2.84674e-08	5950, 3479, 1950, 1392, 7422, 2246, 2247, 7048, 7046, 5228, 4323, 100, 7043, 4846, 596, 93, 2321, 90, 3791, 2264, 1906, 1909, 3491, 183, 8829, 1490, 2022	459	220	13528	3.61711	0.000104527	3.26663e-07	5.2414e-05
GO:0032388	positive regulation of intracellular transport	11	2.32068	2.93335e-08	7040, 5588, 2316, 7124, 3553, 4734, 7046, 11132, 999, 3717, 7043	459	30	13528	10.8067	0.000107707	3.35553e-07	5.40087e-05
GO:0032368	regulation of lipid transport	11	2.32068	2.93335e-08	3952, 9370, 7376, 3690, 4790, 5444, 1071, 207, 7057, 335, 348	459	30	13528	10.8067	0.000107707	3.35553e-07	5.40087e-05
GO:0044246	regulation of multicellular organismal metabolic process	9	1.89873	3.01862e-08	3570, 7040, 2147, 2149, 1471, 3569, 155, 154, 7043	459	17	13528	15.6032	0.000110838	3.44235e-07	5.55788e-05
GO:0001818	negative regulation of cytokine production	12	2.53165	3.12855e-08	51738, 3570, 3162, 7124, 9370, 64127, 4790, 3620, 3586, 5468, 7057, 335	459	38	13528	9.30719	0.000114874	3.55667e-07	5.76028e-05
GO:0048771	tissue remodeling	14	2.95359	3.24264e-08	4846, 5167, 2149, 4843, 3091, 5340, 154, 7040, 183, 7422, 186, 1636, 4323, 7043	459	56	13528	7.36819	0.000119063	3.675e-07	5.97035e-05
GO:0045909	positive regulation of vasodilation	8	1.68776	3.3308e-08	3162, 3481, 4846, 133, 4842, 186, 3630, 796, 154	459	12	13528	19.6485	0.0001223	3.76329e-07	6.13266e-05
GO:0046006	regulation of activated T cell proliferation	8	1.68776	3.3308e-08	3593, 3606, 6776, 3565, 3620, 3559, 836, 3558	459	12	13528	19.6485	0.0001223	3.76329e-07	6.13266e-05
GO:0014910	regulation of smooth muscle cell migration	8	1.68776	3.3308e-08	6198, 596, 5155, 3572, 3486, 1636, 3479, 3488	459	12	13528	19.6485	0.0001223	3.76329e-07	6.13266e-05
GO:0042730	fibrinolysis	8	1.68776	3.3308e-08	2811, 2147, 1361, 2161, 3818, 5054, 5340, 5328	459	12	13528	19.6485	0.0001223	3.76329e-07	6.13266e-05
GO:0051926	negative regulation of calcium ion transport	8	1.68776	3.3308e-08	7040, 4846, 596, 5743, 4842, 796, 1815, 154	459	12	13528	19.6485	0.0001223	3.76329e-07	6.13266e-05
GO:0016485	protein processing	19	4.00844	3.68391e-08	1191, 5972, 1889, 10699, 1401, 3818, 350, 718, 725, 10159, 3426, 2161, 4153, 2160, 2152, 11093, 3075, 4323, 4609	459	112	13528	4.99984	0.000135264	4.14949e-07	6.78281e-05
GO:0001991	regulation of systemic arterial blood pressure by circulatory renin-angiotensin	7	1.47679	3.85396e-08	59272, 183, 1889, 5972, 1636, 186, 10159	459	8	13528	25.7887	0.000141507	4.32775e-07	7.09589e-05
GO:0042509	regulation of tyrosine phosphorylation of STAT protein	11	2.32068	4.20025e-08	1437, 3570, 3458, 3572, 3562, 3565, 2690, 3479, 3569, 3717, 3558	459	31	13528	10.4581	0.000154221	4.70223e-07	7.73348e-05
GO:0032680	regulation of tumor necrosis factor production	11	2.32068	4.20025e-08	51738, 929, 7098, 7099, 2207, 5196, 9370, 943, 64127, 7097, 3586	459	31	13528	10.4581	0.000154221	4.70223e-07	7.73348e-05
GO:0051336	regulation of hydrolase activity	34	7.173	4.24162e-08	1910, 2147, 2149, 6772, 1956, 6401, 7124, 2767, 335, 7042, 3356, 6869, 3458, 9002, 3579, 7376, 2152, 4846, 1285, 5923, 2776, 796, 7157, 1906, 350, 3717, 1909, 3953, 183, 185, 186, 1471, 4609, 999	459	337	13528	2.97351	0.00015574	4.73411e-07	7.80966e-05
GO:0030278	regulation of ossification	16	3.37553	4.31647e-08	3570, 1435, 5167, 596, 3572, 93, 92, 90, 197, 796, 2778, 154, 7042, 7040, 3569, 7043	459	78	13528	6.0457	0.000158488	4.80305e-07	7.94747e-05
GO:0032147	activation of protein kinase activity	19	4.00844	4.88836e-08	93, 2149, 1956, 2321, 2690, 796, 1950, 1906, 154, 3717, 7042, 1909, 3481, 7098, 2247, 3643, 7048, 3630, 7046, 3558	459	114	13528	4.91213	0.000179484	5.42297e-07	9.00042e-05
GO:0007588	excretion	14	2.95359	5.08972e-08	366, 6338, 3162, 6337, 6869, 183, 4306, 6865, 136, 4868, 3827, 23327, 6340, 1906	459	58	13528	7.11412	0.000186877	5.62935e-07	9.37117e-05
GO:0045987	positive regulation of smooth muscle contraction	9	1.89873	5.27323e-08	6869, 2149, 5743, 5742, 5021, 6915, 6870, 100, 1906	459	18	13528	14.7364	0.000193614	5.81481e-07	9.70905e-05
GO:0030098	lymphocyte differentiation	18	3.79747	5.89425e-08	959, 920, 3593, 596, 940, 7157, 7253, 7412, 355, 7040, 5336, 6776, 3565, 5591, 3586, 5295, 100, 3558	459	103	13528	5.15058	0.000216413	6.48015e-07	0.000108525
GO:0030168	platelet activation	11	2.32068	5.92617e-08	2811, 959, 1281, 2147, 2149, 2244, 7450, 5196, 11093, 3569, 2243	459	32	13528	10.1313	0.000217585	6.49579e-07	0.000109112
GO:0001936	regulation of endothelial cell proliferation	11	2.32068	5.92617e-08	51738, 7422, 5155, 3091, 6347, 2022, 2152, 5228, 350, 7057, 348	459	32	13528	10.1313	0.000217585	6.49579e-07	0.000109112
GO:0010518	positive regulation of phospholipase activity	15	3.16456	5.99221e-08	1910, 2149, 1956, 6401, 2776, 2767, 796, 1906, 1909, 3356, 6869, 183, 185, 9002, 3579	459	69	13528	6.40712	0.00022001	6.54862e-07	0.000110328
GO:0010038	response to metal ion	20	4.21941	6.58227e-08	338, 4846, 6647, 596, 5599, 6649, 1956, 5743, 6256, 4734, 2243, 4982, 366, 1843, 5336, 2244, 23327, 3643, 1543, 7057	459	129	13528	4.56942	0.000241672	7.17213e-07	0.000121192
GO:0050810	regulation of steroid biosynthetic process	10	2.1097	6.81219e-08	3490, 3458, 338, 6647, 3952, 2908, 7124, 476, 4790, 348	459	25	13528	11.7891	0.000250112	7.40069e-07	0.000125426
GO:0032770	positive regulation of monooxygenase activity	8	1.68776	7.00655e-08	3458, 3481, 186, 3091, 7124, 3553, 3630, 207, 348	459	13	13528	18.1371	0.000257247	7.58939e-07	0.000129004
GO:0010744	positive regulation of foam cell differentiation	8	1.68776	7.00655e-08	1437, 4023, 338, 1435, 183, 185, 5196, 4790	459	13	13528	18.1371	0.000257247	7.58939e-07	0.000129004
GO:0010595	positive regulation of endothelial cell migration	8	1.68776	7.00655e-08	7040, 7422, 183, 5155, 2247, 7424, 1906, 7057	459	13	13528	18.1371	0.000257247	7.58939e-07	0.000129004
GO:0050679	positive regulation of epithelial cell proliferation	12	2.53165	7.49299e-08	2066, 6869, 7040, 7422, 2246, 7039, 284217, 2247, 1956, 7424, 3791, 3479	459	41	13528	8.62618	0.000275105	8.09243e-07	0.000137961
GO:0007179	transforming growth factor beta receptor signaling pathway	14	2.95359	7.83439e-08	1281, 5155, 94, 90, 6347, 7042, 7040, 9518, 7049, 7048, 1278, 2022, 7046, 7043	459	60	13528	6.87698	0.000287637	8.43633e-07	0.000144246
GO:0046324	regulation of glucose import	11	2.32068	8.24774e-08	2066, 3481, 4049, 5167, 7124, 3667, 9370, 3643, 3630, 11132, 207, 5295	459	33	13528	9.82426	0.000302811	8.85547e-07	0.000151857
GO:0045935	positive regulation of nucleobase, nucleoside, nucleotide and nucleic acid metabolic process	49	10.3376	8.47318e-08	6774, 2149, 6464, 7124, 3479, 154, 3624, 3480, 3481, 4254, 2247, 3630, 3091, 6256, 348, 7132, 406, 6776, 3643, 2022, 4790, 3586, 5591, 4609, 5594, 1437, 3562, 136, 5970, 5465, 2068, 7040, 3458, 7422, 367, 7376, 7046, 3558, 7043, 811, 94, 5155, 90, 2100, 5468, 7157, 8805, 3565, 3567, 3569	459	624	13528	2.31437	0.000311087	9.07099e-07	0.000156008
GO:0000187	activation of MAPK activity	16	3.37553	8.69871e-08	6647, 84432, 7039, 136, 6464, 3082, 7124, 2690, 51738, 2247, 3643, 3553, 1815, 4233, 7057, 7043	459	82	13528	5.75078	0.000319366	9.28536e-07	0.00016016
GO:0010517	regulation of phospholipase activity	15	3.16456	8.76925e-08	1910, 2149, 1956, 6401, 2776, 2767, 796, 1906, 1909, 3356, 6869, 183, 185, 9002, 3579	459	71	13528	6.22664	0.000321955	9.33353e-07	0.000161459
GO:0032755	positive regulation of interleukin-6 production	9	1.89873	8.83971e-08	3570, 7098, 7099, 136, 7124, 3553, 64127, 7097, 3569	459	19	13528	13.9608	0.000324541	9.38132e-07	0.000162756
GO:0002637	regulation of immunoglobulin production	10	2.1097	1.01085e-07	959, 5950, 3458, 3596, 7040, 7124, 3565, 3586, 3569, 3558	459	26	13528	11.3357	0.000371115	1.06969e-06	0.000186117
GO:0045766	positive regulation of angiogenesis	10	2.1097	1.01085e-07	4846, 2247, 3091, 3553, 51752, 3552, 2152, 23576, 7057, 7132	459	26	13528	11.3357	0.000371115	1.06969e-06	0.000186117
GO:0010638	positive regulation of organelle organization	16	3.37553	1.02928e-07	4049, 5588, 7039, 685, 940, 7124, 3479, 3552, 1950, 1906, 6869, 3481, 6863, 3643, 3630, 3553, 9475	459	83	13528	5.6815	0.000377879	1.08607e-06	0.00018951
GO:0007200	activation of phospholipase C activity by G-protein coupled receptor protein signaling pathway coupled to IP3 second messenger	13	2.74262	1.18375e-07	3356, 1909, 1910, 6869, 183, 2149, 185, 9002, 2776, 2767, 3579, 796, 1906	459	52	13528	7.36819	0.00043458	1.24548e-06	0.000217952
GO:0010596	negative regulation of endothelial cell migration	8	1.68776	1.36051e-07	7040, 94, 2247, 186, 350, 7057, 5340, 348	459	14	13528	16.8416	0.000499456	1.42737e-06	0.000250497
GO:0048732	gland development	20	4.21941	1.38133e-07	2066, 8862, 596, 1956, 2908, 5021, 3479, 1081, 1392, 335, 7042, 3480, 7040, 367, 3667, 6776, 7046, 4233, 999, 7043	459	135	13528	4.36634	0.000507095	1.44508e-06	0.000254329
GO:0002685	regulation of leukocyte migration	9	1.89873	1.42985e-07	6403, 3570, 3162, 7422, 3569, 100, 7057, 3383, 2155	459	20	13528	13.2627	0.000524904	1.49159e-06	0.000263264
GO:0032570	response to progesterone stimulus	9	1.89873	1.42985e-07	2066, 7042, 7040, 5970, 5021, 9021, 6347, 7057, 7043	459	20	13528	13.2627	0.000524904	1.49159e-06	0.000263264
GO:0048871	multicellular organismal homeostasis	16	3.37553	1.4299e-07	2066, 5950, 1280, 1435, 596, 6647, 6774, 2149, 3791, 3552, 155, 12, 154, 3356, 7422, 3553	459	85	13528	5.54781	0.00052492	1.48742e-06	0.000263272
GO:0043062	extracellular structure organization	22	4.64135	1.43221e-07	2066, 1280, 2006, 1281, 2149, 4318, 1284, 7143, 4982, 7042, 2068, 3491, 183, 1277, 1289, 1288, 80781, 1278, 1471, 2022, 7046, 999	459	163	13528	3.97792	0.00052577	1.48562e-06	0.000263698
GO:0002706	regulation of lymphocyte mediated immunity	13	2.74262	1.85003e-07	3593, 6891, 64127, 3458, 7040, 718, 2207, 3565, 6776, 3553, 567, 3586, 3558	459	54	13528	7.0953	0.0006791	1.91361e-06	0.000340626
GO:0006793	phosphorus metabolic process	65	13.7131	1.91896e-07	5167, 2147, 84432, 55781, 2149, 6464, 6772, 7124, 3082, 6347, 157, 7301, 3480, 2247, 3486, 2048, 2066, 6647, 7039, 5588, 2321, 3791, 2324, 2264, 3716, 207, 2261, 3717, 6198, 5595, 6776, 3643, 1815, 5591, 5594, 5599, 1956, 136, 3991, 1950, 1843, 7042, 3458, 7040, 7049, 3553, 7048, 7046, 4233, 9475, 7043, 6714, 596, 94, 93, 7010, 92, 91, 90, 2690, 51738, 8805, 2868, 5295, 7057	459	973	13528	1.96889	0.000704395	1.97933e-06	0.000353318
GO:0006796	phosphate metabolic process	65	13.7131	1.91896e-07	5167, 2147, 84432, 55781, 2149, 6464, 6772, 7124, 3082, 6347, 157, 7301, 3480, 2247, 3486, 2048, 2066, 6647, 7039, 5588, 2321, 3791, 2324, 2264, 3716, 207, 2261, 3717, 6198, 5595, 6776, 3643, 1815, 5591, 5594, 5599, 1956, 136, 3991, 1950, 1843, 7042, 3458, 7040, 7049, 3553, 7048, 7046, 4233, 9475, 7043, 6714, 596, 94, 93, 7010, 92, 91, 90, 2690, 51738, 8805, 2868, 5295, 7057	459	973	13528	1.96889	0.000704395	1.97933e-06	0.000353318
GO:0045792	negative regulation of cell size	17	3.5865	1.95596e-07	5167, 596, 94, 4878, 91, 2100, 5468, 207, 7157, 3624, 7042, 7040, 183, 8829, 2247, 6696, 186	459	99	13528	5.06098	0.000717969	2.01184e-06	0.00036013
GO:0048565	gut development	11	2.32068	2.0673e-07	1910, 1281, 7040, 596, 93, 5021, 1543, 6256, 7046, 100, 7043	459	36	13528	9.00557	0.000758823	2.12042e-06	0.000380629
GO:0007159	leukocyte adhesion	10	2.1097	2.1035e-07	959, 6403, 7412, 4973, 3678, 6401, 7124, 796, 3684, 3383	459	28	13528	10.526	0.000772108	2.15155e-06	0.000387296
GO:0003014	renal system process	10	2.1097	2.1035e-07	6869, 355, 596, 3291, 183, 185, 186, 3827, 1906, 1585	459	28	13528	10.526	0.000772108	2.15155e-06	0.000387296
GO:0001569	patterning of blood vessels	9	1.89873	2.24169e-07	1909, 3491, 7422, 8829, 2321, 90, 7048, 2022, 1906	459	21	13528	12.6312	0.000822811	2.28652e-06	0.000412739
GO:0048015	phosphoinositide-mediated signaling	16	3.37553	2.29843e-07	1910, 2149, 4852, 2776, 2767, 3479, 796, 1906, 1909, 3356, 3480, 6869, 183, 185, 9002, 3579	459	88	13528	5.35868	0.000843629	2.33791e-06	0.000423186
GO:0030799	regulation of cyclic nucleotide metabolic process	18	3.79747	2.37526e-07	1910, 4846, 136, 2316, 2776, 796, 2778, 1394, 155, 1906, 154, 348, 7253, 1909, 2492, 7077, 729230, 1815	459	113	13528	4.69478	0.000871817	2.40938e-06	0.000437332
GO:0051052	regulation of DNA metabolic process	18	3.79747	2.70588e-07	1437, 811, 5155, 3562, 6464, 3479, 7157, 3480, 3481, 3458, 7040, 4254, 3565, 3643, 3630, 3586, 4609, 3558, 7043	459	114	13528	4.65359	0.000993104	2.73718e-06	0.000498204
GO:0045073	regulation of chemokine biosynthetic process	7	1.47679	2.72743e-07	3162, 3458, 7098, 1991, 7124, 3553, 3569	459	10	13528	20.6309	0.00100101	2.7514e-06	0.000502172
GO:0042523	positive regulation of tyrosine phosphorylation of Stat5 protein	7	1.47679	2.72743e-07	1437, 3562, 3565, 2690, 3479, 3717, 3558	459	10	13528	20.6309	0.00100101	2.7514e-06	0.000502172
GO:0030194	positive regulation of blood coagulation	7	1.47679	2.72743e-07	2147, 2149, 2161, 2152, 350, 7057, 5340	459	10	13528	20.6309	0.00100101	2.7514e-06	0.000502172
GO:0009612	response to mechanical stimulus	13	2.74262	2.83203e-07	6869, 6198, 4049, 6772, 5970, 7124, 1277, 6347, 7048, 7078, 4322, 4323, 4609	459	56	13528	6.84189	0.00103938	2.84909e-06	0.000521431
GO:0002695	negative regulation of leukocyte activation	13	2.74262	3.47862e-07	3620, 3623, 836, 3624, 3162, 7040, 355, 3566, 83737, 3559, 3586, 1493, 3558	459	57	13528	6.72186	0.00127654	3.49002e-06	0.000640481
GO:0006140	regulation of nucleotide metabolic process	18	3.79747	3.49567e-07	1910, 4846, 136, 2316, 2776, 796, 2778, 1394, 155, 1906, 154, 348, 7253, 1909, 2492, 7077, 729230, 1815	459	116	13528	4.57336	0.00128279	3.49757e-06	0.00064362
GO:0010675	regulation of cellular carbohydrate metabolic process	11	2.32068	3.61779e-07	3458, 3481, 5167, 3952, 2908, 3091, 3667, 9370, 3643, 3479, 3630, 207	459	38	13528	8.53159	0.00132757	3.60992e-06	0.000666104
GO:0019935	cyclic-nucleotide-mediated signaling	19	4.00844	3.78748e-07	133, 136, 4852, 4843, 1395, 2316, 2776, 6347, 2778, 1394, 5739, 155, 348, 154, 7253, 2492, 183, 186, 1815	459	130	13528	4.30756	0.00138979	3.76899e-06	0.000697347
GO:0007566	embryo implantation	10	2.1097	4.10194e-07	3490, 6647, 6696, 5743, 3553, 7048, 796, 7046, 2288, 5328	459	30	13528	9.82426	0.0015051	4.07089e-06	0.000755245
GO:0045768	positive regulation of anti-apoptosis	10	2.1097	4.10194e-07	2066, 1843, 3570, 3162, 133, 3572, 940, 284, 3569, 5921	459	30	13528	9.82426	0.0015051	4.07089e-06	0.000755245
GO:0030308	negative regulation of cell growth	16	3.37553	4.19149e-07	5167, 596, 94, 4878, 91, 2100, 5468, 7157, 3624, 7042, 7040, 183, 8829, 2247, 6696, 186	459	92	13528	5.1257	0.00153793	4.14855e-06	0.000771734
GO:0007613	memory	11	2.32068	4.71957e-07	3356, 6869, 6198, 6863, 5743, 3678, 5021, 5923, 3553, 7054, 1392	459	39	13528	8.31283	0.00173153	4.65867e-06	0.000868963
GO:0006109	regulation of carbohydrate metabolic process	11	2.32068	4.71957e-07	3458, 3481, 5167, 3952, 2908, 3091, 3667, 9370, 3643, 3479, 3630, 207	459	39	13528	8.31283	0.00173153	4.65867e-06	0.000868963
GO:0048609	reproductive process in a multicellular organism	40	8.43882	5.42632e-07	8862, 5950, 338, 5104, 1956, 5021, 6347, 3625, 1312, 284, 3623, 3624, 7042, 6869, 7040, 7422, 10468, 1543, 7046, 4233, 4323, 7043, 4846, 596, 6647, 5743, 92, 90, 3791, 1082, 207, 3953, 6198, 5997, 2492, 6863, 183, 3952, 6776, 5591	459	487	13528	2.42076	0.00199056	5.34193e-06	0.000999088
GO:0032504	multicellular organism reproduction	40	8.43882	5.42632e-07	8862, 5950, 338, 5104, 1956, 5021, 6347, 3625, 1312, 284, 3623, 3624, 7042, 6869, 7040, 7422, 10468, 1543, 7046, 4233, 4323, 7043, 4846, 596, 6647, 5743, 92, 90, 3791, 1082, 207, 3953, 6198, 5997, 2492, 6863, 183, 3952, 6776, 5591	459	487	13528	2.42076	0.00199056	5.34193e-06	0.000999088
GO:0051897	positive regulation of protein kinase B signaling cascade	7	1.47679	5.82881e-07	2159, 3481, 7040, 3643, 3630, 2152, 7046, 2155	459	11	13528	18.7554	0.00213805	5.72282e-06	0.00107319
GO:0032655	regulation of interleukin-12 production	8	1.68776	7.05619e-07	959, 3458, 7099, 5970, 64127, 3620, 3586, 7057	459	17	13528	13.8695	0.00258768	6.9094e-06	0.00129918
GO:0010605	negative regulation of macromolecule metabolic process	52	10.9705	7.60448e-07	5167, 6774, 7124, 3625, 3623, 3624, 3481, 2247, 3486, 11059, 3630, 5444, 3690, 3488, 6256, 1906, 7076, 3643, 7078, 2022, 4790, 3586, 4609, 2167, 5104, 5970, 2316, 1028, 4734, 5465, 7040, 1991, 7421, 10468, 3416, 7376, 624, 7043, 3558, 811, 11060, 3570, 5196, 9370, 796, 5468, 7157, 51738, 8805, 1839, 1471, 3569, 7057	459	734	13528	2.08799	0.00278847	7.42647e-06	0.00140012
GO:0014031	mesenchymal cell development	12	2.53165	8.31734e-07	1909, 7042, 1910, 7040, 596, 4254, 8828, 3082, 3091, 90, 7049, 1906	459	51	13528	6.93477	0.00304947	8.1011e-06	0.00153138
GO:0048762	mesenchymal cell differentiation	12	2.53165	8.31734e-07	1909, 7042, 1910, 7040, 596, 4254, 8828, 3082, 3091, 90, 7049, 1906	459	51	13528	6.93477	0.00304947	8.1011e-06	0.00153138
GO:0030802	regulation of cyclic nucleotide biosynthetic process	17	3.5865	8.57838e-07	1910, 4846, 136, 2316, 2776, 796, 2778, 1394, 155, 1906, 154, 348, 7253, 1909, 2492, 729230, 1815	459	110	13528	4.55488	0.00314503	8.33325e-06	0.00157944
GO:0030808	regulation of nucleotide biosynthetic process	17	3.5865	8.57838e-07	1910, 4846, 136, 2316, 2776, 796, 2778, 1394, 155, 1906, 154, 348, 7253, 1909, 2492, 729230, 1815	459	110	13528	4.55488	0.00314503	8.33325e-06	0.00157944
GO:0007346	regulation of mitotic cell cycle	20	4.21941	9.02948e-07	4049, 596, 5588, 7039, 685, 1956, 940, 7124, 3479, 3552, 1950, 7157, 1906, 3481, 7040, 6776, 3643, 3630, 3553, 1543, 4609	459	152	13528	3.878	0.00331014	8.74832e-06	0.00166249
GO:0006275	regulation of DNA replication	13	2.74262	9.11106e-07	1437, 811, 5155, 3562, 6464, 3479, 7157, 3480, 7040, 3481, 4254, 3643, 3630, 7043	459	62	13528	6.17977	0.00333999	8.80412e-06	0.00167751
GO:0051726	regulation of cell cycle	31	6.54008	9.35918e-07	4049, 1956, 685, 940, 7124, 1028, 3479, 1950, 3623, 3624, 2068, 7042, 3481, 7040, 1647, 3630, 3553, 1543, 9475, 811, 596, 7039, 5588, 5743, 3552, 207, 1906, 836, 7157, 6776, 3643, 4609	459	331	13528	2.76029	0.00343079	9.02015e-06	0.0017232
GO:0008219	cell death	51	10.7595	9.7632e-07	2147, 1191, 2149, 6772, 7124, 3481, 2247, 3630, 3579, 2152, 6647, 6648, 1285, 5923, 1082, 3552, 7133, 207, 4982, 836, 7132, 3717, 929, 4973, 3956, 4790, 5591, 4609, 4049, 5599, 1889, 57556, 666, 7042, 2068, 3356, 3458, 7040, 1647, 367, 3553, 3559, 597, 596, 54541, 7157, 5340, 355, 3162, 356, 3569, 7057	459	719	13528	2.09056	0.00357863	9.3849e-06	0.00179758
GO:0060485	mesenchyme development	12	2.53165	1.02312e-06	1909, 7042, 1910, 7040, 596, 4254, 8828, 3082, 3091, 90, 7049, 1906	459	52	13528	6.80141	0.00374986	9.80912e-06	0.00188375
GO:0002763	positive regulation of myeloid leukocyte differentiation	8	1.68776	1.12109e-06	6352, 1435, 4254, 5196, 6776, 796, 3567, 2778	459	18	13528	13.099	0.00410819	1.07204e-05	0.00206413
GO:0010712	regulation of collagen metabolic process	7	1.47679	1.13245e-06	3570, 7040, 2147, 2149, 1471, 3569, 7043	459	12	13528	17.1924	0.00414974	1.08009e-05	0.00208505
GO:0010745	negative regulation of foam cell differentiation	7	1.47679	1.13245e-06	5465, 1401, 9370, 7376, 3690, 5468, 1071	459	12	13528	17.1924	0.00414974	1.08009e-05	0.00208505
GO:0016265	death	51	10.7595	1.17166e-06	2147, 1191, 2149, 6772, 7124, 3481, 2247, 3630, 3579, 2152, 6647, 6648, 1285, 5923, 1082, 3552, 7133, 207, 4982, 836, 7132, 3717, 929, 4973, 3956, 4790, 5591, 4609, 4049, 5599, 1889, 57556, 666, 7042, 2068, 3356, 3458, 7040, 1647, 367, 3553, 3559, 597, 596, 54541, 7157, 5340, 355, 3162, 356, 3569, 7057	459	724	13528	2.07612	0.00429309	1.11459e-05	0.00215723
GO:0000302	response to reactive oxygen species	14	2.95359	1.20828e-06	2066, 1843, 4973, 3162, 6647, 596, 6648, 4353, 6772, 5970, 1277, 100, 5054, 348	459	75	13528	5.50158	0.00442698	1.14645e-05	0.00222466
GO:0007162	negative regulation of cell adhesion	11	2.32068	1.26043e-06	7040, 94, 1277, 3827, 9370, 7143, 5295, 4323, 7057, 5921, 3717	459	43	13528	7.53955	0.00461762	1.19286e-05	0.00232068
GO:0050806	positive regulation of synaptic transmission	10	2.1097	1.33287e-06	2066, 6869, 4049, 6863, 5743, 1956, 1286, 5021, 7124, 6347	459	34	13528	8.66846	0.00488235	1.25817e-05	0.00245405
GO:0010564	regulation of cell cycle process	17	3.5865	1.39938e-06	811, 4049, 5588, 7039, 685, 940, 7124, 3479, 3552, 1950, 1906, 7040, 3481, 3643, 3630, 3553, 1543, 9475	459	114	13528	4.39506	0.00512535	1.31756e-05	0.00257651
GO:0042311	vasodilation	9	1.89873	1.48219e-06	1910, 6647, 6648, 136, 186, 3827, 155, 154, 348	459	26	13528	10.2021	0.00542781	1.39196e-05	0.00272896
GO:0051250	negative regulation of lymphocyte activation	12	2.53165	1.52523e-06	355, 7040, 3566, 3620, 83737, 3586, 3559, 3623, 836, 3624, 3558, 1493	459	54	13528	6.5495	0.00558499	1.42873e-05	0.00280821
GO:0032355	response to estradiol stimulus	12	2.53165	1.52523e-06	1843, 7040, 4846, 6774, 5155, 5743, 5021, 2690, 3643, 9021, 3553, 6870	459	54	13528	6.5495	0.00558499	1.42873e-05	0.00280821
GO:0007187	G-protein signaling, coupled to cyclic nucleotide second messenger	17	3.5865	1.5758e-06	136, 4852, 4843, 1395, 2316, 2776, 6347, 2778, 1394, 5739, 155, 154, 7253, 2492, 183, 186, 1815	459	115	13528	4.35684	0.00576964	1.47234e-05	0.00290132
GO:0002699	positive regulation of immune effector process	11	2.32068	1.58235e-06	3593, 3596, 718, 4843, 136, 6891, 2207, 6776, 567, 3553, 64127	459	44	13528	7.36819	0.00579355	1.47471e-05	0.00291338
GO:0008016	regulation of heart contraction	14	2.95359	1.64883e-06	4843, 4842, 476, 6870, 1906, 154, 3717, 7042, 6863, 186, 1839, 7054, 100, 3558	459	77	13528	5.35868	0.00603622	1.53278e-05	0.00303578
GO:0046626	regulation of insulin receptor signaling pathway	8	1.68776	1.7235e-06	6714, 3481, 5167, 5970, 3667, 9021, 3553, 3630, 197	459	19	13528	12.4096	0.00630871	1.59814e-05	0.00317325
GO:0010906	regulation of glucose metabolic process	10	2.1097	1.74097e-06	3481, 5167, 3952, 2908, 3091, 3667, 9370, 3643, 3479, 3630, 207	459	35	13528	8.42079	0.00637246	1.61028e-05	0.00320542
GO:0030814	regulation of cAMP metabolic process	16	3.37553	1.8569e-06	1910, 136, 2316, 2776, 796, 2778, 1394, 155, 1906, 154, 7253, 1909, 2492, 7077, 729230, 1815	459	103	13528	4.57829	0.00679534	1.71319e-05	0.00341886
GO:0009890	negative regulation of biosynthetic process	43	9.07173	2.02047e-06	5167, 6774, 2167, 7124, 1028, 4734, 3625, 3623, 3624, 5465, 3481, 7040, 1991, 7421, 2247, 11059, 10468, 3630, 7376, 7043, 811, 3570, 6647, 5155, 9370, 5196, 3690, 3488, 476, 796, 6256, 5468, 7157, 1906, 348, 51738, 1909, 8805, 1839, 4790, 1815, 2022, 3586, 3569	459	573	13528	2.21174	0.00739174	1.85943e-05	0.00372003
GO:0050820	positive regulation of coagulation	7	1.47679	2.04307e-06	2147, 2149, 2161, 2152, 350, 7057, 5340	459	13	13528	15.87	0.0074741	1.87552e-05	0.00376163
GO:0042522	regulation of tyrosine phosphorylation of Stat5 protein	7	1.47679	2.04307e-06	1437, 3562, 3565, 2690, 3479, 3717, 3558	459	13	13528	15.87	0.0074741	1.87552e-05	0.00376163
GO:0051043	regulation of membrane protein ectodomain proteolysis	7	1.47679	2.04307e-06	3458, 7124, 7076, 3553, 7078, 3586, 348	459	13	13528	15.87	0.0074741	1.87552e-05	0.00376163
GO:0006959	humoral immune response	14	2.95359	2.22676e-06	4049, 596, 1191, 940, 7124, 1401, 6347, 718, 725, 3426, 4153, 4057, 3569, 3075	459	79	13528	5.22302	0.00814334	2.03905e-05	0.00409983
GO:0007088	regulation of mitosis	12	2.53165	2.23196e-06	3481, 4049, 7039, 685, 940, 7124, 3643, 3553, 3479, 3630, 3552, 1950, 1906	459	56	13528	6.31559	0.00816229	2.03873e-05	0.00410941
GO:0042542	response to hydrogen peroxide	12	2.53165	2.23196e-06	2066, 1843, 4973, 3162, 6647, 596, 6648, 4353, 6772, 5970, 1277, 100	459	56	13528	6.31559	0.00816229	2.03873e-05	0.00410941
GO:0051783	regulation of nuclear division	12	2.53165	2.23196e-06	3481, 4049, 7039, 685, 940, 7124, 3643, 3553, 3479, 3630, 3552, 1950, 1906	459	56	13528	6.31559	0.00816229	2.03873e-05	0.00410941
GO:0035313	wound healing, spreading of epidermal cells	6	1.26582	2.24024e-06	6338, 94, 3678, 1289, 1839, 6340	459	8	13528	22.1046	0.00819245	2.04122e-05	0.00412465
GO:0002016	regulation of blood volume by renin-angiotensin	6	1.26582	2.24024e-06	59272, 183, 5972, 185, 1636, 186	459	8	13528	22.1046	0.00819245	2.04122e-05	0.00412465
GO:0001776	leukocyte homeostasis	10	2.1097	2.25238e-06	3458, 355, 7040, 6647, 596, 6776, 3559, 3569, 207, 836	459	36	13528	8.18688	0.00823665	2.0472e-05	0.004147
GO:0051969	regulation of transmission of nerve impulse	19	4.00844	2.36269e-06	2066, 4049, 1956, 5743, 1286, 5021, 7124, 5923, 6347, 1906, 348, 3356, 3458, 6869, 6863, 183, 5327, 1815, 2048	459	147	13528	3.80941	0.0086383	2.14216e-05	0.00435009
GO:0034369	plasma lipoprotein particle remodeling	8	1.68776	2.57454e-06	4023, 338, 183, 185, 4353, 1071, 348, 3990	459	20	13528	11.7891	0.00940919	2.32848e-05	0.00474014
GO:0032374	regulation of cholesterol transport	8	1.68776	2.57454e-06	3952, 9370, 7376, 4790, 5444, 1071, 335, 348	459	20	13528	11.7891	0.00940919	2.32848e-05	0.00474014
GO:0034368	protein-lipid complex remodeling	8	1.68776	2.57454e-06	4023, 338, 183, 185, 4353, 1071, 348, 3990	459	20	13528	11.7891	0.00940919	2.32848e-05	0.00474014
GO:0032371	regulation of sterol transport	8	1.68776	2.57454e-06	3952, 9370, 7376, 4790, 5444, 1071, 335, 348	459	20	13528	11.7891	0.00940919	2.32848e-05	0.00474014
GO:0034367	macromolecular complex remodeling	8	1.68776	2.57454e-06	4023, 338, 183, 185, 4353, 1071, 348, 3990	459	20	13528	11.7891	0.00940919	2.32848e-05	0.00474014
GO:0002252	immune effector process	18	3.79747	2.75536e-06	959, 3570, 596, 1191, 5970, 1401, 64127, 3383, 355, 718, 725, 3426, 2207, 4153, 5591, 5806, 3075, 3569	459	134	13528	3.95903	0.0100667	2.48589e-05	0.00507304
GO:0045833	negative regulation of lipid metabolic process	9	1.89873	2.77791e-06	3481, 6647, 5155, 7124, 3553, 3630, 476, 4790, 207, 348	459	28	13528	9.47339	0.0101487	2.50009e-05	0.00511456
GO:0010628	positive regulation of gene expression	43	9.07173	2.87461e-06	1437, 1435, 6774, 3562, 2149, 5970, 7124, 3479, 2099, 3624, 154, 2068, 5465, 3458, 7040, 7422, 2247, 367, 7376, 7046, 7043, 3558, 94, 90, 3091, 5196, 6256, 2100, 5468, 7157, 7132, 8805, 406, 6776, 3565, 4790, 3567, 2022, 5591, 3586, 3569, 4609, 5594	459	581	13528	2.18129	0.0105001	2.58079e-05	0.00529259
GO:0009895	negative regulation of catabolic process	10	2.1097	2.88803e-06	3481, 5970, 2316, 7124, 7076, 3553, 3630, 1471, 7078, 3586, 207	459	37	13528	7.96561	0.0105488	2.58652e-05	0.0053173
GO:0051971	positive regulation of transmission of nerve impulse	10	2.1097	2.88803e-06	2066, 6869, 4049, 6863, 5743, 1956, 1286, 5021, 7124, 6347	459	37	13528	7.96561	0.0105488	2.58652e-05	0.0053173
GO:0002253	activation of immune response	15	3.16456	3.11584e-06	1191, 5970, 1401, 64127, 718, 7098, 725, 5336, 7099, 919, 3426, 4153, 7097, 3075, 5594	459	94	13528	4.7031	0.0113762	2.78376e-05	0.00573673
GO:0044092	negative regulation of molecular function	30	6.32911	3.37064e-06	1910, 2167, 2316, 1028, 155, 335, 154, 7042, 3481, 1728, 1647, 729230, 3630, 3553, 11060, 4846, 64127, 5468, 207, 836, 7157, 3717, 348, 51070, 3953, 3162, 3643, 4790, 2022, 1471, 1815	459	334	13528	2.64725	0.0123007	3.00408e-05	0.00620582
GO:0050804	regulation of synaptic transmission	18	3.79747	3.38525e-06	2066, 4049, 1956, 5743, 1286, 5021, 7124, 5923, 6347, 1906, 348, 3356, 6869, 6863, 183, 5327, 1815, 2048	459	136	13528	3.90081	0.0123537	3.0098e-05	0.00623273
GO:0002028	regulation of sodium ion transport	7	1.47679	3.47334e-06	6338, 4846, 23327, 4734, 207, 6550, 154	459	14	13528	14.7364	0.0126731	3.08066e-05	0.00639491
GO:0045767	regulation of anti-apoptosis	10	2.1097	3.67204e-06	2066, 1843, 3570, 3162, 133, 3572, 940, 284, 3569, 5921	459	38	13528	7.75599	0.0133933	3.24905e-05	0.00676074
GO:0030183	B cell differentiation	11	2.32068	3.69421e-06	959, 7253, 7412, 596, 5336, 3565, 5591, 3586, 5295, 100, 7157	459	48	13528	6.75418	0.0134736	3.26081e-05	0.00680156
GO:0045884	regulation of survival gene product expression	8	1.68776	3.74973e-06	1437, 3562, 6776, 2099, 2100, 7046, 207, 4609	459	21	13528	11.2277	0.0136747	3.30187e-05	0.00690377
GO:0043255	regulation of carbohydrate biosynthetic process	8	1.68776	3.74973e-06	3481, 5167, 3952, 2908, 3667, 9370, 3643, 3630, 207	459	21	13528	11.2277	0.0136747	3.30187e-05	0.00690377
GO:0010883	regulation of lipid storage	8	1.68776	3.74973e-06	5465, 4023, 338, 1401, 7376, 3690, 4790, 5468	459	21	13528	11.2277	0.0136747	3.30187e-05	0.00690377
GO:0034754	cellular hormone metabolic process	12	2.53165	3.82794e-06	5950, 133, 3291, 1889, 2247, 2908, 1543, 1312, 1392, 1585, 335, 1584	459	59	13528	5.99446	0.0139579	3.36267e-05	0.00704775
GO:0046649	lymphocyte activation	22	4.64135	3.94704e-06	959, 920, 3593, 596, 3811, 940, 3684, 7157, 3383, 7253, 7412, 355, 3481, 7040, 5336, 6776, 3565, 3630, 5591, 3586, 5295, 100, 3558	459	199	13528	3.2583	0.014389	3.45903e-05	0.00726703
GO:0045087	innate immune response	18	3.79747	4.14187e-06	1191, 4843, 64127, 5468, 7132, 4282, 7040, 718, 7098, 725, 7099, 3426, 2161, 4153, 3554, 7097, 1535, 3075	459	138	13528	3.84427	0.0150939	3.62112e-05	0.00762573
GO:0009314	response to radiation	22	4.64135	4.2743e-06	3593, 5950, 3570, 1281, 5599, 596, 6648, 1956, 5970, 6347, 4734, 207, 836, 7157, 1843, 2068, 7040, 1991, 9021, 5591, 4609, 7056	459	200	13528	3.242	0.0155727	3.72802e-05	0.00786953
GO:0012501	programmed cell death	44	9.2827	4.36599e-06	4049, 2147, 5599, 1191, 57556, 2149, 1889, 6772, 7124, 666, 2068, 3458, 1647, 2247, 3579, 3553, 3559, 2152, 597, 6647, 596, 6648, 1285, 5923, 1082, 3552, 54541, 7133, 207, 7157, 836, 4982, 7132, 5340, 3717, 929, 3956, 355, 356, 4790, 5591, 3569, 4609, 7057	459	611	13528	2.12243	0.0159041	3.79897e-05	0.00803835
GO:0001890	placenta development	12	2.53165	4.54637e-06	51738, 6647, 7421, 6696, 5743, 3091, 7450, 10761, 6256, 5468, 207, 100	459	60	13528	5.89455	0.0165557	3.94657e-05	0.00837044
GO:0033555	multicellular organismal response to stress	10	2.1097	4.63207e-06	1910, 6869, 596, 6863, 4842, 3620, 796, 1815, 2100, 1312	459	39	13528	7.55712	0.0168652	4.01147e-05	0.00852821
GO:0031646	positive regulation of neurological system process	10	2.1097	4.63207e-06	2066, 6869, 4049, 6863, 5743, 1956, 1286, 5021, 7124, 6347	459	39	13528	7.55712	0.0168652	4.01147e-05	0.00852821
GO:0007611	learning or memory	16	3.37553	4.82537e-06	6285, 5743, 5021, 5923, 1393, 2100, 1312, 1392, 3356, 6869, 6198, 6863, 3678, 3553, 7054, 2048	459	111	13528	4.24833	0.0175628	4.16904e-05	0.00888409
GO:0043536	positive regulation of blood vessel endothelial cell migration	6	1.26582	4.90016e-06	7040, 7422, 5155, 2247, 7424, 7057	459	9	13528	19.6485	0.0178325	4.22372e-05	0.00902178
GO:0051917	regulation of fibrinolysis	6	1.26582	4.90016e-06	2161, 2160, 3818, 350, 7057, 5340	459	9	13528	19.6485	0.0178325	4.22372e-05	0.00902178
GO:0042104	positive regulation of activated T cell proliferation	6	1.26582	4.90016e-06	3593, 3606, 6776, 3565, 3559, 3558	459	9	13528	19.6485	0.0178325	4.22372e-05	0.00902178
GO:0043537	negative regulation of blood vessel endothelial cell migration	6	1.26582	4.90016e-06	7040, 2247, 186, 7057, 5340, 348	459	9	13528	19.6485	0.0178325	4.22372e-05	0.00902178
GO:0010574	regulation of vascular endothelial growth factor production	6	1.26582	4.90016e-06	3572, 136, 3091, 3553, 3552, 3569	459	9	13528	19.6485	0.0178325	4.22372e-05	0.00902178
GO:0034374	low-density lipoprotein particle remodeling	6	1.26582	4.90016e-06	338, 183, 185, 4353, 1071, 3990	459	9	13528	19.6485	0.0178325	4.22372e-05	0.00902178
GO:0045638	negative regulation of myeloid cell differentiation	9	1.89873	4.92823e-06	7098, 7099, 5196, 9370, 6776, 3565, 796, 3623, 3624	459	30	13528	8.84183	0.0179338	4.23797e-05	0.00907346
GO:0010828	positive regulation of glucose transport	8	1.68776	5.34006e-06	2066, 3481, 3667, 9370, 3643, 3630, 11132, 207, 5295	459	22	13528	10.7174	0.0194177	4.58138e-05	0.00983164
GO:0046326	positive regulation of glucose import	8	1.68776	5.34006e-06	2066, 3481, 3667, 9370, 3643, 3630, 11132, 207, 5295	459	22	13528	10.7174	0.0194177	4.58138e-05	0.00983164
GO:0045670	regulation of osteoclast differentiation	8	1.68776	5.34006e-06	6352, 1435, 7098, 7099, 7124, 3565, 796, 2778	459	22	13528	10.7174	0.0194177	4.58138e-05	0.00983164
GO:0006968	cellular defense response	12	2.53165	5.37988e-06	6352, 1234, 3135, 136, 3812, 5970, 10288, 6891, 729230, 3565, 3579, 3805	459	61	13528	5.79792	0.0195611	4.60479e-05	0.00990496
GO:0042742	defense response to bacterium	16	3.37553	5.40163e-06	3570, 4843, 7124, 64127, 7132, 6403, 3458, 1511, 5553, 7098, 7099, 5473, 7097, 3586, 4057, 3569	459	112	13528	4.2104	0.0196394	4.61265e-05	0.00994501
GO:0051248	negative regulation of protein metabolic process	21	4.43038	5.45984e-06	811, 5167, 5104, 5970, 2316, 3690, 3488, 3481, 7040, 3486, 7076, 3416, 3643, 3630, 7078, 2022, 624, 4790, 3586, 5444, 7057, 3558	459	187	13528	3.30978	0.019849	4.65154e-05	0.0100522
GO:0032760	positive regulation of tumor necrosis factor production	7	1.47679	5.62378e-06	929, 7098, 7099, 2207, 5196, 64127, 7097	459	15	13528	13.754	0.0204388	4.78011e-05	0.010354
GO:0050796	regulation of insulin secretion	10	2.1097	5.79964e-06	51738, 5950, 3458, 4843, 3952, 7124, 3553, 3625, 11132, 3717	459	40	13528	7.36819	0.0210712	4.9182e-05	0.0106777
GO:0030324	lung development	15	3.16456	5.82161e-06	5950, 4846, 93, 3791, 2264, 1392, 7422, 2246, 2247, 1490, 7048, 7046, 4323, 100, 7043	459	99	13528	4.46557	0.0211502	4.92546e-05	0.0107182
GO:0031279	regulation of cyclase activity	15	3.16456	5.82161e-06	1910, 4846, 136, 2316, 2776, 796, 1394, 2778, 155, 154, 7253, 1909, 2492, 729230, 1815	459	99	13528	4.46557	0.0211502	4.92546e-05	0.0107182
GO:0006606	protein import into nucleus	14	2.95359	5.91929e-06	2147, 2923, 2149, 7124, 207, 7157, 3717, 7042, 3458, 7040, 2247, 406, 7043, 5594	459	86	13528	4.79789	0.0215012	4.99659e-05	0.010898
GO:0010876	lipid localization	19	4.00844	6.07779e-06	5950, 338, 5167, 1191, 7124, 80831, 1071, 5468, 350, 335, 3990, 348, 5465, 1636, 6776, 3553, 1815, 624, 4018	459	157	13528	3.56677	0.0220705	5.11861e-05	0.0111898
GO:0060177	regulation of angiotensin metabolic process	5	1.05485	6.31195e-06	59272, 1889, 5972, 1636, 10159	459	5	13528	29.4728	0.022911	5.30364e-05	0.0116209
GO:0002002	regulation of angiotensin levels in blood	5	1.05485	6.31195e-06	59272, 1889, 5972, 1636, 10159	459	5	13528	29.4728	0.022911	5.30364e-05	0.0116209
GO:0007598	blood coagulation, extrinsic pathway	5	1.05485	6.31195e-06	2159, 2158, 7035, 2152, 2155	459	5	13528	29.4728	0.022911	5.30364e-05	0.0116209
GO:0043112	receptor metabolic process	9	1.89873	6.44734e-06	7040, 59272, 2316, 7124, 2690, 2868, 4734, 3586, 5468	459	31	13528	8.55661	0.0233966	5.40504e-05	0.0118701
GO:0002821	positive regulation of adaptive immune response	9	1.89873	6.44734e-06	718, 3572, 6891, 2207, 567, 3553, 64127, 3620, 100	459	31	13528	8.55661	0.0233966	5.40504e-05	0.0118701
GO:0048589	developmental growth	14	2.95359	6.74824e-06	596, 5588, 5743, 3488, 3479, 1081, 207, 2243, 5054, 5340, 3484, 7078, 5329, 5328	459	87	13528	4.74274	0.0244751	5.6444e-05	0.0124241
GO:0043193	positive regulation of gene-specific transcription	14	2.95359	6.74824e-06	7124, 3091, 3479, 2100, 5468, 7157, 3565, 7376, 3567, 2022, 3586, 5591, 3569, 7043	459	87	13528	4.74274	0.0244751	5.6444e-05	0.0124241
GO:0006915	apoptosis	43	9.07173	6.99679e-06	4049, 2147, 5599, 1191, 57556, 2149, 1889, 6772, 7124, 666, 2068, 3458, 1647, 2247, 3579, 3553, 3559, 2152, 597, 6647, 596, 6648, 1285, 5923, 1082, 3552, 54541, 7133, 207, 7157, 836, 4982, 7132, 5340, 3717, 929, 3956, 355, 356, 4790, 3569, 4609, 7057	459	602	13528	2.1052	0.0253651	5.83899e-05	0.0128817
GO:0001541	ovarian follicle development	10	2.1097	7.21052e-06	2492, 6647, 596, 7422, 3791, 3625, 284, 4323, 3623, 3624	459	41	13528	7.18848	0.0261297	6.0037e-05	0.0132752
GO:0051339	regulation of lyase activity	15	3.16456	7.38797e-06	1910, 4846, 136, 2316, 2776, 796, 1394, 2778, 155, 154, 7253, 1909, 2492, 729230, 1815	459	101	13528	4.37714	0.0267641	6.13754e-05	0.0136018
GO:0030817	regulation of cAMP biosynthetic process	15	3.16456	7.38797e-06	1910, 136, 2316, 2776, 796, 1394, 2778, 155, 1906, 154, 7253, 1909, 2492, 729230, 1815	459	101	13528	4.37714	0.0267641	6.13754e-05	0.0136018
GO:0045777	positive regulation of blood pressure	8	1.68776	7.45374e-06	6869, 3291, 183, 5021, 9370, 2022, 6870, 1585	459	23	13528	10.2514	0.0269991	6.17819e-05	0.0137229
GO:0016525	negative regulation of angiogenesis	8	1.68776	7.45374e-06	51738, 1284, 1285, 5196, 285, 350, 7057, 5340	459	23	13528	10.2514	0.0269991	6.17819e-05	0.0137229
GO:0045776	negative regulation of blood pressure	8	1.68776	7.45374e-06	5465, 6648, 4852, 186, 796, 624, 155, 154	459	23	13528	10.2514	0.0269991	6.17819e-05	0.0137229
GO:0051170	nuclear import	14	2.95359	7.67799e-06	2147, 2923, 2149, 7124, 207, 7157, 3717, 7042, 3458, 7040, 2247, 406, 7043, 5594	459	88	13528	4.68885	0.0277999	6.34972e-05	0.0141357
GO:0030323	respiratory tube development	15	3.16456	8.30299e-06	5950, 4846, 93, 3791, 2264, 1392, 7422, 2246, 2247, 1490, 7048, 7046, 4323, 100, 7043	459	102	13528	4.33423	0.0300286	6.85116e-05	0.0152863
GO:0042246	tissue regeneration	9	1.89873	8.34409e-06	3484, 5588, 3479, 7078, 2243, 5329, 5054, 5340, 5328	459	32	13528	8.28922	0.030175	6.86963e-05	0.015362
GO:0014072	response to isoquinoline alkaloid	7	1.47679	8.74155e-06	1909, 6869, 6863, 5970, 2690, 3553, 6870	459	16	13528	12.8943	0.0315894	7.18075e-05	0.0160937
GO:0033280	response to vitamin D	7	1.47679	8.74155e-06	7040, 7421, 6696, 5743, 3643, 3553, 6256	459	16	13528	12.8943	0.0315894	7.18075e-05	0.0160937
GO:0043278	response to morphine	7	1.47679	8.74155e-06	1909, 6869, 6863, 5970, 2690, 3553, 6870	459	16	13528	12.8943	0.0315894	7.18075e-05	0.0160937
GO:0008211	glucocorticoid metabolic process	6	1.26582	9.52758e-06	3291, 2908, 1392, 1585, 335, 1584	459	10	13528	17.6837	0.0343805	7.80895e-05	0.0175407
GO:0002712	regulation of B cell mediated immunity	8	1.68776	1.02179e-05	3458, 7040, 718, 2207, 3565, 64127, 3586, 3558	459	24	13528	9.82426	0.0368252	8.35609e-05	0.0188115
GO:0002889	regulation of immunoglobulin mediated immune response	8	1.68776	1.02179e-05	3458, 7040, 718, 2207, 3565, 64127, 3586, 3558	459	24	13528	9.82426	0.0368252	8.35609e-05	0.0188115
GO:0001101	response to acid	8	1.68776	1.02179e-05	4314, 6714, 6198, 4846, 596, 5970, 6347, 7078	459	24	13528	9.82426	0.0368252	8.35609e-05	0.0188115
GO:0045778	positive regulation of ossification	8	1.68776	1.02179e-05	7042, 7040, 93, 92, 90, 796, 154, 7043	459	24	13528	9.82426	0.0368252	8.35609e-05	0.0188115
GO:0050871	positive regulation of B cell activation	9	1.89873	1.0691e-05	3458, 3596, 7040, 6776, 3565, 3567, 3569, 100, 3558	459	33	13528	8.03803	0.0384969	8.72351e-05	0.0196824
GO:0046903	secretion	27	5.6962	1.11729e-05	3627, 4306, 136, 5021, 3827, 6340, 366, 6338, 6352, 6337, 6869, 6865, 23327, 624, 959, 93, 4868, 2778, 1081, 1906, 51738, 3162, 183, 3952, 1636, 1815, 3569	459	300	13528	2.65255	0.0401968	9.0965e-05	0.0205695
GO:0006917	induction of apoptosis	28	5.90717	1.24036e-05	4049, 5599, 6772, 7124, 1392, 3623, 666, 3624, 2068, 7040, 7421, 7046, 7043, 1285, 91, 5923, 836, 7157, 348, 3717, 5340, 3162, 355, 356, 7097, 7078, 4609, 5594	459	320	13528	2.57887	0.0445246	0.000100761	0.022835
GO:0060249	anatomical structure homeostasis	15	3.16456	1.30474e-05	2066, 1280, 5950, 1435, 6647, 596, 7422, 2149, 3091, 3791, 5591, 10728, 12, 154, 5340	459	106	13528	4.17067	0.0467807	0.000105757	0.0240201
GO:0002762	negative regulation of myeloid leukocyte differentiation	7	1.47679	1.31248e-05	7098, 7099, 9370, 3565, 796, 3623, 3624	459	17	13528	12.1358	0.0470516	0.00010615	0.0241626
GO:0051896	regulation of protein kinase B signaling cascade	7	1.47679	1.31248e-05	2159, 3481, 7040, 3643, 3630, 2152, 7046, 2155	459	17	13528	12.1358	0.0470516	0.00010615	0.0241626
GO:0012502	induction of programmed cell death	28	5.90717	1.31281e-05	4049, 5599, 6772, 7124, 1392, 3623, 666, 3624, 2068, 7040, 7421, 7046, 7043, 1285, 91, 5923, 836, 7157, 348, 3717, 5340, 3162, 355, 356, 7097, 7078, 4609, 5594	459	321	13528	2.57083	0.0470631	0.000105943	0.0241686
GO:0045862	positive regulation of proteolysis	8	1.68776	1.37804e-05	3458, 7124, 10273, 2161, 3553, 3818, 207, 348	459	25	13528	9.43129	0.0493431	0.000110963	0.0253694
GO:0040018	positive regulation of multicellular organism growth	8	1.68776	1.37804e-05	7253, 51738, 1435, 596, 183, 6776, 2690, 207	459	25	13528	9.43129	0.0493431	0.000110963	0.0253694
GO:0030099	myeloid cell differentiation	14	2.95359	1.42326e-05	1437, 1435, 4318, 7124, 5468, 3623, 3717, 3624, 2068, 7040, 7422, 7049, 7076, 7048	459	93	13528	4.43676	0.0509202	0.000114353	0.0262017
GO:0003012	muscle system process	19	4.00844	1.56394e-05	1910, 4846, 6647, 136, 5021, 3827, 2767, 3479, 1906, 1909, 3162, 6869, 6198, 183, 10911, 6865, 3553, 624, 1535	459	168	13528	3.33323	0.0558103	0.000125381	0.0287912
GO:0034504	protein localization in nucleus	14	2.95359	1.60168e-05	2147, 2923, 2149, 7124, 207, 7157, 3717, 7042, 3458, 7040, 2247, 406, 7043, 5594	459	94	13528	4.38956	0.0571179	0.000128127	0.0294859
GO:0042326	negative regulation of phosphorylation	10	2.1097	1.61716e-05	7040, 5167, 3486, 3643, 1028, 624, 2022, 3623, 3624, 3558	459	45	13528	6.5495	0.0576538	0.000129084	0.0297709
GO:0060541	respiratory system development	15	3.16456	1.62152e-05	5950, 4846, 93, 3791, 2264, 1392, 7422, 2246, 2247, 1490, 7048, 7046, 4323, 100, 7043	459	108	13528	4.09344	0.0578048	0.000129152	0.0298512
GO:0048010	vascular endothelial growth factor receptor signaling pathway	6	1.26582	1.69815e-05	8829, 7424, 3791, 6347, 2277, 2324	459	11	13528	16.0761	0.0604522	0.000134962	0.0312617
GO:0010812	negative regulation of cell-substrate adhesion	6	1.26582	1.69815e-05	94, 1277, 5295, 4323, 7057, 5921	459	11	13528	16.0761	0.0604522	0.000134962	0.0312617
GO:0045649	regulation of macrophage differentiation	6	1.26582	1.69815e-05	1435, 5196, 9370, 796, 3623, 3624	459	11	13528	16.0761	0.0604522	0.000134962	0.0312617
GO:0032965	regulation of collagen biosynthetic process	6	1.26582	1.69815e-05	3570, 7040, 2147, 2149, 3569, 7043	459	11	13528	16.0761	0.0604522	0.000134962	0.0312617
GO:0046888	negative regulation of hormone secretion	8	1.68776	1.83113e-05	51738, 9370, 10468, 3553, 3625, 3623, 1906, 3624	459	26	13528	9.06854	0.0650291	0.000145216	0.0337094
GO:0031100	organ regeneration	8	1.68776	1.83113e-05	7040, 133, 9021, 6347, 5468, 7046, 284, 350	459	26	13528	9.06854	0.0650291	0.000145216	0.0337094
GO:0007631	feeding behavior	12	2.53165	1.83893e-05	51738, 3953, 6869, 59272, 6774, 183, 5972, 4852, 3952, 5021, 7054, 1392	459	69	13528	5.1257	0.0652965	0.00014552	0.0338528
GO:0051924	regulation of calcium ion transport	12	2.53165	1.83893e-05	1909, 7040, 4846, 2147, 596, 2149, 5336, 5743, 4842, 796, 1815, 154	459	69	13528	5.1257	0.0652965	0.00014552	0.0338528
GO:0007260	tyrosine phosphorylation of STAT protein	5	1.05485	1.84279e-05	3458, 2147, 2149, 6772, 3717	459	6	13528	24.5606	0.065429	0.000145511	0.0339239
GO:0014911	positive regulation of smooth muscle cell migration	5	1.05485	1.84279e-05	6198, 596, 5155, 3572, 3479	459	6	13528	24.5606	0.065429	0.000145511	0.0339239
GO:0010565	regulation of cellular ketone metabolic process	11	2.32068	1.85673e-05	5465, 3481, 183, 3952, 2908, 3667, 9370, 7376, 3630, 5468, 1312, 207	459	57	13528	5.68773	0.0659076	0.000146298	0.0341806
GO:0031281	positive regulation of cyclase activity	11	2.32068	1.85673e-05	7253, 1909, 4846, 2492, 136, 2776, 1394, 796, 2778, 155, 154	459	57	13528	5.68773	0.0659076	0.000146298	0.0341806
GO:0030593	neutrophil chemotaxis	7	1.47679	1.91266e-05	7042, 3458, 3553, 3579, 6347, 3684, 3576	459	18	13528	11.4616	0.067824	0.000150382	0.03521
GO:0002791	regulation of peptide secretion	10	2.1097	1.95101e-05	51738, 5950, 3458, 4843, 3952, 7124, 3553, 3625, 11132, 3717	459	46	13528	6.40712	0.0691359	0.000153069	0.0359159
GO:0001816	cytokine production	10	2.1097	1.95101e-05	1215, 3593, 920, 2167, 7099, 3606, 940, 3565, 64127, 3620	459	46	13528	6.40712	0.0691359	0.000153069	0.0359159
GO:0010810	regulation of cell-substrate adhesion	10	2.1097	1.95101e-05	1435, 3491, 596, 94, 6696, 1277, 5295, 4323, 7057, 5921	459	46	13528	6.40712	0.0691359	0.000153069	0.0359159
GO:0045761	regulation of adenylate cyclase activity	14	2.95359	2.01827e-05	1910, 136, 2316, 2776, 796, 1394, 2778, 155, 154, 7253, 1909, 2492, 729230, 1815	459	96	13528	4.29811	0.071432	0.000158008	0.0371538
GO:0046887	positive regulation of hormone secretion	9	1.89873	2.13106e-05	51738, 5950, 3625, 11132, 1392, 3623, 1906, 3624, 3717	459	36	13528	7.36819	0.0752698	0.000166482	0.0392297
GO:0046822	regulation of nucleocytoplasmic transport	11	2.32068	2.17666e-05	7040, 5588, 2316, 7124, 3553, 4734, 3586, 7046, 999, 3717, 7043	459	58	13528	5.58966	0.0768171	0.000169684	0.040069
GO:0043123	positive regulation of I-kappaB kinase/NF-kappaB cascade	14	2.95359	2.26009e-05	4049, 2149, 5970, 2316, 9370, 7124, 64127, 7132, 3162, 3956, 7098, 356, 7099, 3553	459	97	13528	4.2538	0.0796411	0.000175814	0.0416046
GO:0048638	regulation of developmental growth	10	2.1097	2.3417e-05	5950, 6198, 8829, 2247, 6696, 1286, 3643, 7048, 154, 348	459	47	13528	6.2708	0.0823949	0.000181777	0.0431065
GO:0045732	positive regulation of protein catabolic process	8	1.68776	2.40048e-05	3458, 7124, 10273, 3553, 4734, 83737, 207, 348	459	27	13528	8.73267	0.0843735	0.000185946	0.0441883
GO:0032386	regulation of intracellular transport	12	2.53165	2.42922e-05	7040, 5588, 2316, 7124, 3553, 4734, 3586, 7046, 11132, 999, 3717, 7043	459	71	13528	4.98131	0.0853393	0.000187776	0.0447173
GO:0035239	tube morphogenesis	16	3.37553	2.5241e-05	596, 2321, 90, 3791, 3479, 1950, 1906, 1909, 3491, 7422, 183, 8829, 7048, 2022, 5228, 4323	459	127	13528	3.7131	0.0885206	0.0001947	0.0464635
GO:0009411	response to UV	11	2.32068	2.54276e-05	2068, 3593, 596, 5599, 1991, 1956, 5970, 4734, 207, 836, 7157	459	59	13528	5.49492	0.0891447	0.000195728	0.0468068
GO:0051349	positive regulation of lyase activity	11	2.32068	2.54276e-05	7253, 1909, 4846, 2492, 136, 2776, 1394, 796, 2778, 155, 154	459	59	13528	5.49492	0.0891447	0.000195728	0.0468068
GO:0010563	negative regulation of phosphorus metabolic process	10	2.1097	2.79684e-05	7040, 5167, 3486, 3643, 1028, 624, 2022, 3623, 3624, 3558	459	48	13528	6.14016	0.0976035	0.000214833	0.0514827
GO:0045936	negative regulation of phosphate metabolic process	10	2.1097	2.79684e-05	7040, 5167, 3486, 3643, 1028, 624, 2022, 3623, 3624, 3558	459	48	13528	6.14016	0.0976035	0.000214833	0.0514827
GO:0002675	positive regulation of acute inflammatory response	6	1.26582	2.83023e-05	6352, 718, 3572, 6863, 2207, 3569	459	12	13528	14.7364	0.0987092	0.000216944	0.0520972
GO:0045885	positive regulation of survival gene product expression	6	1.26582	2.83023e-05	1437, 3562, 6776, 2099, 2100, 7046	459	12	13528	14.7364	0.0987092	0.000216944	0.0520972
GO:0014068	positive regulation of phosphoinositide 3-kinase cascade	6	1.26582	2.83023e-05	7042, 3481, 183, 3479, 3630, 4734, 3717	459	12	13528	14.7364	0.0987092	0.000216944	0.0520972
GO:0002443	leukocyte mediated immunity	13	2.74262	3.0903e-05	959, 3570, 1191, 1401, 64127, 3383, 355, 718, 725, 3426, 2207, 4153, 3569	459	86	13528	4.45519	0.107276	0.000236384	0.0568832
GO:0042593	glucose homeostasis	10	2.1097	3.32481e-05	5950, 3481, 6774, 3091, 3667, 9370, 3643, 3630, 5468, 5054, 1584	459	49	13528	6.01485	0.114931	0.000253791	0.0611987
GO:0033500	carbohydrate homeostasis	10	2.1097	3.32481e-05	5950, 3481, 6774, 3091, 3667, 9370, 3643, 3630, 5468, 5054, 1584	459	49	13528	6.01485	0.114931	0.000253791	0.0611987
GO:0048666	neuron development	28	5.90717	3.46158e-05	6285, 133, 1191, 57556, 1956, 7143, 1028, 4734, 8578, 7042, 3480, 7422, 1462, 2048, 6647, 596, 6648, 5923, 2776, 6256, 3717, 51738, 8828, 8829, 3952, 3569, 7054, 999	459	339	13528	2.43433	0.119364	0.000263682	0.0637153
GO:0021700	developmental maturation	14	2.95359	3.49968e-05	2066, 1003, 4313, 5972, 5743, 2776, 3791, 1028, 5468, 207, 7042, 2068, 7422, 7076	459	101	13528	4.08533	0.120596	0.000266032	0.0644164
GO:0042036	negative regulation of cytokine biosynthetic process	7	1.47679	3.7695e-05	51738, 1991, 3625, 3586, 3569, 3623, 3624	459	20	13528	10.3155	0.129266	0.000285948	0.0693811
GO:0045913	positive regulation of carbohydrate metabolic process	7	1.47679	3.7695e-05	3458, 3481, 3091, 3667, 3643, 3479, 3630, 207	459	20	13528	10.3155	0.129266	0.000285948	0.0693811
GO:0010676	positive regulation of cellular carbohydrate metabolic process	7	1.47679	3.7695e-05	3458, 3481, 3091, 3667, 3643, 3479, 3630, 207	459	20	13528	10.3155	0.129266	0.000285948	0.0693811
GO:0016202	regulation of striated muscle tissue development	10	2.1097	3.93479e-05	5950, 6198, 7040, 596, 2247, 3486, 1286, 90, 7048, 154	459	50	13528	5.89455	0.134535	0.00029787	0.0724224
GO:0022415	viral reproductive process	11	2.32068	3.97401e-05	11060, 920, 1234, 7040, 59272, 11059, 3643, 6347, 4734, 83737, 3383	459	62	13528	5.22904	0.135781	0.00030022	0.0731441
GO:0032269	negative regulation of cellular protein metabolic process	19	4.00844	3.97815e-05	811, 5167, 5104, 3690, 3488, 3481, 7040, 3486, 3416, 7076, 3643, 3630, 7078, 2022, 624, 4790, 5444, 3586, 7057, 3558	459	180	13528	3.11101	0.135912	0.000299915	0.0732203
GO:0030522	intracellular receptor-mediated signaling pathway	12	2.53165	4.11443e-05	811, 7421, 4843, 2908, 367, 2321, 7376, 4734, 2099, 6256, 2100, 3717	459	75	13528	4.71564	0.140225	0.000309552	0.0757276
GO:0032722	positive regulation of chemokine production	5	1.05485	4.18461e-05	3570, 136, 3091, 7124, 3569	459	7	13528	21.052	0.142438	0.000314188	0.0770188
GO:0060558	regulation of calcidiol 1-monooxygenase activity	5	1.05485	4.18461e-05	3458, 7421, 7124, 3553, 4790	459	7	13528	21.052	0.142438	0.000314188	0.0770188
GO:0010874	regulation of cholesterol efflux	5	1.05485	4.18461e-05	9370, 7376, 5444, 1071, 348	459	7	13528	21.052	0.142438	0.000314188	0.0770188
GO:0045080	positive regulation of chemokine biosynthetic process	5	1.05485	4.18461e-05	3162, 3458, 7098, 7124, 3553	459	7	13528	21.052	0.142438	0.000314188	0.0770188
GO:0003071	renal system process involved in regulation of systemic arterial blood pressure	5	1.05485	4.18461e-05	3291, 183, 185, 186, 1585	459	7	13528	21.052	0.142438	0.000314188	0.0770188
GO:0010632	regulation of epithelial cell migration	5	1.05485	4.18461e-05	7042, 6869, 6863, 3091, 7049	459	7	13528	21.052	0.142438	0.000314188	0.0770188
GO:0007050	cell cycle arrest	14	2.95359	4.31684e-05	811, 3593, 1028, 11186, 7157, 3623, 3624, 7042, 3458, 7040, 1647, 7057, 4609, 3576	459	103	13528	4.00601	0.146592	0.000323454	0.0794517
GO:0007186	G-protein coupled receptor protein signaling pathway	64	13.5021	4.38811e-05	3627, 2149, 2919, 4852, 3827, 1395, 5021, 6347, 1394, 6870, 1392, 5739, 155, 335, 154, 7253, 6352, 6869, 3481, 6866, 6865, 9002, 3579, 3630, 2151, 3577, 5443, 3576, 4843, 1082, 1081, 207, 1906, 348, 3717, 1909, 1234, 3643, 1815, 8862, 1910, 133, 10266, 136, 2316, 2767, 2784, 3356, 729230, 624, 3558, 5196, 2776, 2778, 796, 51738, 2492, 718, 183, 6863, 185, 5473, 186, 6915, 4142	459	1123	13528	1.67966	0.148823	0.000328123	0.0807628
GO:0014066	regulation of phosphoinositide 3-kinase cascade	6	1.26582	4.47142e-05	7042, 3481, 183, 3479, 3630, 4734, 3717	459	13	13528	13.6028	0.151423	0.000333673	0.0822957
GO:0045086	positive regulation of interleukin-2 biosynthetic process	6	1.26582	4.47142e-05	920, 5588, 940, 6776, 3553, 3552	459	13	13528	13.6028	0.151423	0.000333673	0.0822957
GO:0045907	positive regulation of vasoconstriction	6	1.26582	4.47142e-05	3356, 6869, 240, 2149, 5743, 5742	459	13	13528	13.6028	0.151423	0.000333673	0.0822957
GO:0044253	positive regulation of multicellular organismal metabolic process	6	1.26582	4.47142e-05	7040, 2147, 2149, 155, 154, 7043	459	13	13528	13.6028	0.151423	0.000333673	0.0822957
GO:0045619	regulation of lymphocyte differentiation	11	2.32068	4.58317e-05	355, 6647, 6776, 3566, 7048, 3559, 3623, 100, 3624, 3558, 1493	459	63	13528	5.14604	0.154898	0.000341317	0.0843515
GO:0001894	tissue homeostasis	11	2.32068	4.58317e-05	2066, 5950, 1280, 1435, 6647, 596, 7422, 2149, 3791, 154, 12	459	63	13528	5.14604	0.154898	0.000341317	0.0843515
GO:0048634	regulation of muscle development	10	2.1097	4.63676e-05	5950, 6198, 7040, 596, 2247, 3486, 1286, 90, 7048, 154	459	51	13528	5.77897	0.156559	0.000344608	0.0853375
GO:0043467	regulation of generation of precursor metabolites and energy	8	1.68776	5.03935e-05	3481, 5167, 4843, 3091, 3667, 3643, 3479, 3630, 207	459	30	13528	7.8594	0.168937	0.000373768	0.0927437
GO:0002824	positive regulation of adaptive immune response based on somatic recombination of immune receptors built from immunoglobulin superfamily domains	8	1.68776	5.03935e-05	718, 6891, 2207, 567, 3553, 64127, 3620, 100	459	30	13528	7.8594	0.168937	0.000373768	0.0927437
GO:0030500	regulation of bone mineralization	8	1.68776	5.03935e-05	7040, 5167, 93, 92, 90, 197, 154, 7043	459	30	13528	7.8594	0.168937	0.000373768	0.0927437
GO:0043029	T cell homeostasis	7	1.47679	5.12731e-05	355, 7040, 596, 6776, 3559, 207, 836	459	21	13528	9.82426	0.171617	0.000379524	0.0943617
GO:0008202	steroid metabolic process	20	4.21941	5.69259e-05	338, 133, 3291, 2908, 6256, 3991, 1312, 1071, 1392, 8578, 1585, 335, 1584, 3990, 348, 3953, 2247, 3952, 3565, 1543	459	202	13528	2.9181	0.188636	0.000420511	0.10476
GO:0033157	regulation of intracellular protein transport	10	2.1097	6.36107e-05	7040, 5588, 2316, 7124, 3553, 3586, 7046, 999, 3717, 7043	459	53	13528	5.5609	0.20831	0.000468938	0.117055
GO:0006898	receptor-mediated endocytosis	10	2.1097	6.36107e-05	10266, 2690, 2868, 7048, 4734, 155, 8578, 6550, 154, 348	459	53	13528	5.5609	0.20831	0.000468938	0.117055
GO:0018904	organic ether metabolic process	10	2.1097	6.36107e-05	4023, 338, 3572, 7376, 1543, 3991, 1071, 350, 348, 3990	459	53	13528	5.5609	0.20831	0.000468938	0.117055
GO:0043122	regulation of I-kappaB kinase/NF-kappaB cascade	14	2.95359	6.46147e-05	4049, 2149, 5970, 2316, 9370, 7124, 64127, 7132, 3162, 3956, 7098, 356, 7099, 3553	459	107	13528	3.85625	0.211224	0.000475384	0.118902
GO:0045944	positive regulation of transcription from RNA polymerase II promoter	29	6.11814	6.46412e-05	6774, 5970, 7124, 3479, 3624, 154, 2068, 5465, 7040, 7422, 2247, 367, 7376, 7043, 3558, 3091, 6256, 2100, 5468, 7157, 7132, 406, 6776, 3565, 2022, 4790, 5591, 3569, 4609	459	371	13528	2.3038	0.211301	0.000474627	0.11895
GO:0045823	positive regulation of heart contraction	6	1.26582	6.76259e-05	7042, 476, 6870, 100, 1906, 154	459	14	13528	12.6312	0.219898	0.000495547	0.124439
GO:0048662	negative regulation of smooth muscle cell proliferation	6	1.26582	6.76259e-05	3593, 3458, 4846, 3486, 3488, 1312	459	14	13528	12.6312	0.219898	0.000495547	0.124439
GO:0045940	positive regulation of steroid metabolic process	6	1.26582	6.76259e-05	3458, 183, 185, 7124, 335, 348	459	14	13528	12.6312	0.219898	0.000495547	0.124439
GO:0045861	negative regulation of proteolysis	7	1.47679	6.8498e-05	3481, 5104, 7076, 3416, 3630, 7078, 3586, 7057	459	22	13528	9.3777	0.222392	0.000500936	0.126043
GO:0019059	initiation of viral infection	7	1.47679	6.8498e-05	11060, 920, 1234, 59272, 11059, 83737, 3383	459	22	13528	9.3777	0.222392	0.000500936	0.126043
GO:0060284	regulation of cell development	20	4.21941	6.95194e-05	811, 596, 1286, 5970, 5468, 1906, 7157, 348, 7042, 3481, 7040, 8829, 2247, 6696, 7424, 3486, 7077, 7049, 3630, 7043, 2048	459	205	13528	2.87539	0.225304	0.000507394	0.127921
GO:0042476	odontogenesis	10	2.1097	7.40793e-05	2066, 7042, 1435, 7040, 2249, 93, 1277, 10468, 1278, 7043	459	54	13528	5.45792	0.238168	0.000539595	0.136307
GO:0070167	regulation of biomineral formation	8	1.68776	7.85739e-05	7040, 5167, 93, 92, 90, 197, 154, 7043	459	32	13528	7.36819	0.250639	0.000571193	0.144571
GO:0050672	negative regulation of lymphocyte proliferation	8	1.68776	7.85739e-05	7040, 3620, 83737, 3586, 3559, 836, 3558, 1493	459	32	13528	7.36819	0.250639	0.000571193	0.144571
GO:0070664	negative regulation of leukocyte proliferation	8	1.68776	7.85739e-05	7040, 3620, 83737, 3586, 3559, 836, 3558, 1493	459	32	13528	7.36819	0.250639	0.000571193	0.144571
GO:0006970	response to osmotic stress	8	1.68776	7.85739e-05	366, 7098, 183, 1956, 7124, 624, 6870, 7157	459	32	13528	7.36819	0.250639	0.000571193	0.144571
GO:0032945	negative regulation of mononuclear cell proliferation	8	1.68776	7.85739e-05	7040, 3620, 83737, 3586, 3559, 836, 3558, 1493	459	32	13528	7.36819	0.250639	0.000571193	0.144571
GO:0006800	oxygen and reactive oxygen species metabolic process	11	2.32068	7.88102e-05	59272, 6647, 596, 6648, 183, 6649, 4843, 185, 4353, 1543, 1535	459	67	13528	4.83881	0.251289	0.000571778	0.145006
GO:0007217	tachykinin receptor signaling pathway	5	1.05485	8.14519e-05	6869, 6863, 6866, 6865, 6870	459	8	13528	18.4205	0.258517	0.000589774	0.149863
GO:0001935	endothelial cell proliferation	5	1.05485	8.14519e-05	3162, 4843, 796, 4323, 335	459	8	13528	18.4205	0.258517	0.000589774	0.149863
GO:0060396	growth hormone receptor signaling pathway	5	1.05485	8.14519e-05	6774, 6776, 2690, 5295, 3717	459	8	13528	18.4205	0.258517	0.000589774	0.149863
GO:0010543	regulation of platelet activation	5	1.05485	8.14519e-05	6403, 4846, 5155, 7099, 348	459	8	13528	18.4205	0.258517	0.000589774	0.149863
GO:0010575	positive regulation vascular endothelial growth factor production	5	1.05485	8.14519e-05	3572, 136, 3091, 3553, 3552	459	8	13528	18.4205	0.258517	0.000589774	0.149863
GO:0031327	negative regulation of cellular biosynthetic process	38	8.01688	8.17564e-05	5167, 6774, 2167, 7124, 1028, 4734, 3625, 3623, 3624, 5465, 3481, 7040, 1991, 7421, 2247, 11059, 10468, 3630, 7376, 7043, 811, 5155, 9370, 3488, 476, 796, 6256, 5468, 7157, 1906, 51738, 1909, 8805, 1839, 4790, 1815, 2022, 3586, 3569	459	561	13528	1.99637	0.259346	0.000590813	0.150422
GO:0006641	triglyceride metabolic process	9	1.89873	8.29486e-05	4023, 338, 3572, 7376, 3991, 1071, 350, 348, 3990	459	43	13528	6.16872	0.262582	0.000598249	0.152615
GO:0007190	activation of adenylate cyclase activity	10	2.1097	8.59589e-05	7253, 1909, 2492, 136, 2776, 1394, 796, 2778, 155, 154	459	55	13528	5.35868	0.270689	0.000618739	0.158149
GO:0010332	response to gamma radiation	7	1.47679	9.0043e-05	3570, 596, 6648, 9021, 6347, 5591, 7157	459	23	13528	8.96997	0.281545	0.00064686	0.165657
GO:0032652	regulation of interleukin-1 production	7	1.47679	9.0043e-05	51738, 3458, 2149, 64127, 796, 335, 3717	459	23	13528	8.96997	0.281545	0.00064686	0.165657
GO:0045941	positive regulation of transcription	38	8.01688	9.21323e-05	6774, 2149, 5970, 7124, 3479, 3624, 154, 2068, 5465, 3458, 7040, 7422, 2247, 367, 7376, 7046, 7043, 3558, 94, 90, 3091, 6256, 2100, 5468, 7157, 7132, 8805, 406, 6776, 3565, 4790, 3567, 2022, 5591, 3586, 3569, 4609, 5594	459	564	13528	1.98575	0.287037	0.000660574	0.169498
GO:0051960	regulation of nervous system development	19	4.00844	9.2648e-05	811, 596, 1286, 5970, 5021, 3479, 5468, 1950, 7157, 348, 51738, 3458, 7040, 8829, 2247, 6696, 7424, 7077, 2048	459	192	13528	2.91658	0.288386	0.000662976	0.170446
GO:0042306	regulation of protein import into nucleus	9	1.89873	9.8419e-05	7040, 5588, 2316, 7124, 3586, 7046, 999, 3717, 7043	459	44	13528	6.02852	0.303308	0.00070289	0.181054
GO:0046627	negative regulation of insulin receptor signaling pathway	6	1.26582	9.86269e-05	5167, 5970, 3667, 9021, 3553, 197	459	15	13528	11.7891	0.30384	0.000703007	0.181436
GO:0002687	positive regulation of leukocyte migration	6	1.26582	9.86269e-05	3570, 7422, 3569, 7057, 3383, 2155	459	15	13528	11.7891	0.30384	0.000703007	0.181436
GO:0001938	positive regulation of endothelial cell proliferation	6	1.26582	9.86269e-05	7422, 5155, 3091, 6347, 2152, 5228	459	15	13528	11.7891	0.30384	0.000703007	0.181436
GO:0019724	B cell mediated immunity	10	2.1097	9.93973e-05	959, 355, 718, 725, 1191, 1401, 2207, 3426, 4153, 64127	459	56	13528	5.26299	0.305807	0.000707124	0.182852
GO:0045762	positive regulation of adenylate cyclase activity	10	2.1097	9.93973e-05	7253, 1909, 2492, 136, 2776, 1394, 796, 2778, 155, 154	459	56	13528	5.26299	0.305807	0.000707124	0.182852
GO:0002449	lymphocyte mediated immunity	11	2.32068	0.000115156	959, 355, 718, 725, 1191, 1401, 2207, 3426, 4153, 64127, 3383	459	70	13528	4.63143	0.344842	0.000817612	0.211813
GO:0002705	positive regulation of leukocyte mediated immunity	8	1.68776	0.000118441	3593, 718, 6891, 2207, 6776, 567, 3553, 64127	459	34	13528	6.93477	0.352697	0.000839303	0.217849
GO:0002708	positive regulation of lymphocyte mediated immunity	8	1.68776	0.000118441	3593, 718, 6891, 2207, 6776, 567, 3553, 64127	459	34	13528	6.93477	0.352697	0.000839303	0.217849
GO:0016032	viral reproduction	11	2.32068	0.000130052	11060, 920, 1234, 7040, 59272, 11059, 3643, 6347, 4734, 83737, 3383	459	71	13528	4.5662	0.379719	0.000919774	0.239181
GO:0002274	myeloid leukocyte activation	9	1.89873	0.000136558	1437, 1435, 7040, 7098, 7099, 3579, 7048, 7097, 3576	459	46	13528	5.76641	0.394364	0.000963914	0.251132
GO:0050764	regulation of phagocytosis	6	1.26582	0.000139484	811, 7040, 718, 9370, 197, 5806	459	16	13528	11.0523	0.400836	0.000982666	0.256506
GO:0030104	water homeostasis	6	1.26582	0.000139484	366, 3827, 23327, 3479, 1906, 1585	459	16	13528	11.0523	0.400836	0.000982666	0.256506
GO:0034381	lipoprotein particle clearance	6	1.26582	0.000139484	3162, 338, 9370, 335, 348, 3990	459	16	13528	11.0523	0.400836	0.000982666	0.256506
GO:0017038	protein import	15	3.16456	0.000139886	2147, 2923, 2149, 7124, 207, 7157, 3717, 7042, 3458, 7040, 134266, 2247, 406, 7043, 5594	459	131	13528	3.37474	0.401721	0.000983611	0.257244
GO:0044062	regulation of excretion	5	1.05485	0.000142693	6869, 183, 6863, 685, 185	459	9	13528	16.3738	0.407857	0.00100142	0.2624
GO:0001976	neurological system process involved in regulation of systemic arterial blood pressure	5	1.05485	0.000142693	59272, 6648, 183, 186, 796	459	9	13528	16.3738	0.407857	0.00100142	0.2624
GO:0051000	positive regulation of nitric-oxide synthase activity	5	1.05485	0.000142693	3481, 186, 3091, 3630, 207, 348	459	9	13528	16.3738	0.407857	0.00100142	0.2624
GO:0048009	insulin-like growth factor receptor signaling pathway	5	1.05485	0.000142693	3480, 3667, 2690, 207, 5295	459	9	13528	16.3738	0.407857	0.00100142	0.2624
GO:0051023	regulation of immunoglobulin secretion	5	1.05485	0.000142693	959, 5950, 7124, 3569, 3558	459	9	13528	16.3738	0.407857	0.00100142	0.2624
GO:0031638	zymogen activation	5	1.05485	0.000142693	2161, 2160, 3818, 4323, 350	459	9	13528	16.3738	0.407857	0.00100142	0.2624
GO:0032094	response to food	5	1.05485	0.000142693	3291, 2690, 9021, 1543, 207	459	9	13528	16.3738	0.407857	0.00100142	0.2624
GO:0060416	response to growth hormone stimulus	5	1.05485	0.000142693	6774, 6776, 2690, 5295, 3717	459	9	13528	16.3738	0.407857	0.00100142	0.2624
GO:0000186	activation of MAPKK activity	7	1.47679	0.000149137	2149, 2247, 1956, 2321, 1950, 7046, 3717	459	25	13528	8.25237	0.421705	0.00104463	0.274234
GO:0045669	positive regulation of osteoblast differentiation	7	1.47679	0.000149137	3570, 3572, 93, 92, 90, 2778, 3569	459	25	13528	8.25237	0.421705	0.00104463	0.274234
GO:0014805	smooth muscle adaptation	4	0.843882	0.00015035	3162, 4846, 3553, 1535	459	4	13528	29.4728	0.424276	0.00105112	0.276462
GO:0046880	regulation of follicle-stimulating hormone secretion	4	0.843882	0.00015035	10468, 3625, 3623, 3624	459	4	13528	29.4728	0.424276	0.00105112	0.276462
GO:0032800	receptor biosynthetic process	4	0.843882	0.00015035	59272, 7124, 3586, 5468	459	4	13528	29.4728	0.424276	0.00105112	0.276462
GO:0010523	negative regulation of calcium ion transport into cytosol	4	0.843882	0.00015035	7040, 596, 4842, 796	459	4	13528	29.4728	0.424276	0.00105112	0.276462
GO:0002548	monocyte chemotaxis	4	0.843882	0.00015035	3570, 5155, 6347, 3569	459	4	13528	29.4728	0.424276	0.00105112	0.276462
GO:0032277	negative regulation of gonadotropin secretion	4	0.843882	0.00015035	10468, 3625, 3623, 3624	459	4	13528	29.4728	0.424276	0.00105112	0.276462
GO:0046882	negative regulation of follicle-stimulating hormone secretion	4	0.843882	0.00015035	10468, 3625, 3623, 3624	459	4	13528	29.4728	0.424276	0.00105112	0.276462
GO:0032276	regulation of gonadotropin secretion	4	0.843882	0.00015035	10468, 3625, 3623, 3624	459	4	13528	29.4728	0.424276	0.00105112	0.276462
GO:0051919	positive regulation of fibrinolysis	4	0.843882	0.00015035	2161, 2160, 3818, 5340	459	4	13528	29.4728	0.424276	0.00105112	0.276462
GO:0034284	response to monosaccharide stimulus	9	1.89873	0.000159767	6198, 7040, 93, 5588, 5743, 1285, 9370, 7048, 7057	459	47	13528	5.64372	0.443847	0.0011148	0.293754
GO:0009746	response to hexose stimulus	9	1.89873	0.000159767	6198, 7040, 93, 5588, 5743, 1285, 9370, 7048, 7057	459	47	13528	5.64372	0.443847	0.0011148	0.293754
GO:0009743	response to carbohydrate stimulus	10	2.1097	0.000172076	338, 6198, 7040, 93, 5588, 5743, 1285, 9370, 7048, 7057	459	60	13528	4.91213	0.468429	0.00119837	0.316352
GO:0045785	positive regulation of cell adhesion	10	2.1097	0.000172076	7042, 3593, 6714, 1435, 3491, 2246, 6696, 7124, 3553, 7057	459	60	13528	4.91213	0.468429	0.00119837	0.316352
GO:0002366	leukocyte activation during immune response	8	1.68776	0.000173345	3593, 7098, 5336, 7099, 7097, 100, 7157, 3383	459	36	13528	6.5495	0.4709	0.00120491	0.318681
GO:0002263	cell activation during immune response	8	1.68776	0.000173345	3593, 7098, 5336, 7099, 7097, 100, 7157, 3383	459	36	13528	6.5495	0.4709	0.00120491	0.318681
GO:0045893	positive regulation of transcription, DNA-dependent	33	6.96203	0.000183171	6774, 2149, 5970, 7124, 3479, 3624, 154, 2068, 5465, 3458, 7040, 7422, 2247, 367, 7376, 7043, 3558, 3091, 6256, 2100, 5468, 7157, 7132, 406, 6776, 3565, 4790, 3567, 2022, 5591, 3586, 3569, 4609	459	477	13528	2.039	0.489654	0.00127077	0.336717
GO:0045793	positive regulation of cell size	9	1.89873	0.000186127	7042, 3481, 3581, 3484, 1839, 3630, 7046, 207, 1906, 3558	459	48	13528	5.52614	0.495163	0.00128883	0.342141
GO:0043086	negative regulation of catalytic activity	23	4.85232	0.000189085	1910, 4846, 2167, 2316, 1028, 5468, 207, 836, 7157, 335, 348, 7042, 51070, 3953, 3481, 1728, 1647, 729230, 3630, 3553, 1471, 4790, 1815, 2022	459	277	13528	2.4472	0.500618	0.00130684	0.347569
GO:0043200	response to amino acid stimulus	6	1.26582	0.000192133	4314, 6198, 4846, 5970, 6347, 7078	459	17	13528	10.4022	0.506179	0.0013254	0.353164
GO:0009636	response to toxin	10	2.1097	0.000195913	355, 1728, 6198, 596, 2052, 6532, 1543, 5444, 7046, 999	459	61	13528	4.8316	0.512986	0.00134893	0.3601
GO:0030182	neuron differentiation	31	6.54008	0.000202112	6285, 133, 6774, 1191, 57556, 1956, 7143, 1028, 4734, 8578, 7042, 3480, 7422, 1462, 7046, 2048, 6647, 596, 6648, 5588, 5923, 2776, 6256, 3717, 51738, 8828, 8829, 3952, 3569, 7054, 999	459	438	13528	2.08597	0.523949	0.00138898	0.371474
GO:0008286	insulin receptor signaling pathway	8	1.68776	0.000207634	3480, 3481, 3484, 6464, 3667, 3643, 3630, 207, 5295	459	37	13528	6.37249	0.533506	0.00142424	0.381604
GO:0006639	acylglycerol metabolic process	9	1.89873	0.000215957	4023, 338, 3572, 7376, 3991, 1071, 350, 348, 3990	459	49	13528	5.41337	0.54755	0.00147853	0.396872
GO:0051254	positive regulation of RNA metabolic process	33	6.96203	0.00021799	6774, 2149, 5970, 7124, 3479, 3624, 154, 2068, 5465, 3458, 7040, 7422, 2247, 367, 7376, 7043, 3558, 3091, 6256, 2100, 5468, 7157, 7132, 406, 6776, 3565, 4790, 3567, 2022, 5591, 3586, 3569, 4609	459	481	13528	2.02204	0.550917	0.00148967	0.400602
GO:0010558	negative regulation of macromolecule biosynthetic process	36	7.59494	0.000230907	5167, 6774, 2167, 7124, 1028, 4734, 3625, 3623, 3624, 5465, 7040, 1991, 7421, 2247, 11059, 10468, 7376, 7043, 811, 3570, 9370, 5196, 3690, 3488, 796, 6256, 5468, 1906, 7157, 51738, 8805, 1839, 4790, 2022, 3586, 3569	459	547	13528	1.93971	0.571724	0.00157494	0.424292
GO:0042113	B cell activation	11	2.32068	0.000231244	959, 7253, 7412, 596, 5336, 3565, 5591, 3586, 5295, 100, 7157	459	76	13528	4.2658	0.572255	0.00157432	0.42491
GO:0045123	cellular extravasation	5	1.05485	0.00023147	6403, 7412, 6401, 7124, 3684	459	10	13528	14.7364	0.57261	0.00157294	0.425325
GO:0043502	regulation of muscle adaptation	5	1.05485	0.00023147	6198, 4846, 183, 3572, 1906	459	10	13528	14.7364	0.57261	0.00157294	0.425325
GO:0032925	regulation of activin receptor signaling pathway	5	1.05485	0.00023147	93, 92, 91, 90, 3624	459	10	13528	14.7364	0.57261	0.00157294	0.425325
GO:0050829	defense response to Gram-negative bacterium	5	1.05485	0.00023147	6403, 3570, 7099, 4843, 3569	459	10	13528	14.7364	0.57261	0.00157294	0.425325
GO:0001953	negative regulation of cell-matrix adhesion	5	1.05485	0.00023147	94, 5295, 4323, 7057, 5921	459	10	13528	14.7364	0.57261	0.00157294	0.425325
GO:0042130	negative regulation of T cell proliferation	7	1.47679	0.00023535	7040, 3620, 83737, 3586, 3559, 836, 1493	459	27	13528	7.64109	0.578657	0.00159634	0.432439
GO:0001952	regulation of cell-matrix adhesion	7	1.47679	0.00023535	1435, 596, 94, 5295, 4323, 7057, 5921	459	27	13528	7.64109	0.578657	0.00159634	0.432439
GO:0006638	neutral lipid metabolic process	9	1.89873	0.000249596	4023, 338, 3572, 7376, 3991, 1071, 350, 348, 3990	459	50	13528	5.3051	0.600137	0.00168977	0.458559
GO:0010243	response to organic nitrogen	10	2.1097	0.000251866	4314, 6198, 4846, 5743, 5970, 5742, 5021, 6347, 1815, 7078	459	63	13528	4.67822	0.603457	0.00170199	0.46272
GO:0030879	mammary gland development	10	2.1097	0.000251866	2066, 8862, 3480, 7040, 5021, 3667, 6776, 3479, 4233, 7043	459	63	13528	4.67822	0.603457	0.00170199	0.46272
GO:0033993	response to lipid	6	1.26582	0.000258675	7040, 1956, 7049, 7048, 5468, 7046	459	18	13528	9.82426	0.61325	0.00174476	0.4752
GO:0030501	positive regulation of bone mineralization	6	1.26582	0.000258675	7040, 93, 92, 90, 154, 7043	459	18	13528	9.82426	0.61325	0.00174476	0.4752
GO:0055088	lipid homeostasis	9	1.89873	0.000287406	4023, 3481, 338, 2167, 3630, 5468, 1071, 335, 348, 3990	459	51	13528	5.20108	0.651984	0.00193484	0.52785
GO:0006662	glycerol ether metabolic process	9	1.89873	0.000287406	4023, 338, 3572, 7376, 3991, 1071, 350, 348, 3990	459	51	13528	5.20108	0.651984	0.00193484	0.52785
GO:0030888	regulation of B cell proliferation	7	1.47679	0.00029106	3596, 3565, 3567, 3586, 100, 836, 3558	459	28	13528	7.36819	0.656624	0.00195583	0.534543
GO:0002260	lymphocyte homeostasis	7	1.47679	0.00029106	355, 7040, 596, 6776, 3559, 207, 836	459	28	13528	7.36819	0.656624	0.00195583	0.534543
GO:0031341	regulation of cell killing	7	1.47679	0.00029106	3593, 3458, 4843, 6891, 6776, 567, 3383	459	28	13528	7.36819	0.656624	0.00195583	0.534543
GO:0014075	response to amine stimulus	8	1.68776	0.000292595	4314, 6198, 4846, 5970, 5021, 6347, 1815, 7078	459	39	13528	6.0457	0.658554	0.00196254	0.537354
GO:0030217	T cell differentiation	10	2.1097	0.000320461	3593, 920, 355, 7040, 596, 940, 6776, 5591, 7157, 3558	459	65	13528	4.53427	0.691774	0.00214536	0.588389
GO:0042063	gliogenesis	10	2.1097	0.000320461	2068, 7042, 6647, 183, 2247, 1956, 3479, 1462, 8521, 4323	459	65	13528	4.53427	0.691774	0.00214536	0.588389
GO:0044087	regulation of cellular component biogenesis	15	3.16456	0.000326831	2006, 94, 1191, 5588, 1286, 5021, 1906, 5921, 51738, 6869, 6863, 7046, 4323, 7057, 7043	459	142	13528	3.11332	0.698902	0.00218398	0.60005
GO:0042110	T cell activation	14	2.95359	0.00034037	920, 3593, 596, 940, 3684, 7157, 3383, 7040, 3481, 355, 6776, 3630, 5591, 100, 3558	459	126	13528	3.27475	0.71351	0.00227024	0.624835
GO:0045076	regulation of interleukin-2 biosynthetic process	6	1.26582	0.000341359	920, 5588, 940, 6776, 3553, 3552	459	19	13528	9.30719	0.714549	0.0022727	0.626644
GO:0034103	regulation of tissue remodeling	6	1.26582	0.000341359	7422, 6696, 197, 796, 1471, 4982	459	19	13528	9.30719	0.714549	0.0022727	0.626644
GO:0070169	positive regulation of biomineral formation	6	1.26582	0.000341359	7040, 93, 92, 90, 154, 7043	459	19	13528	9.30719	0.714549	0.0022727	0.626644
GO:0010907	positive regulation of glucose metabolic process	6	1.26582	0.000341359	3481, 3091, 3667, 3643, 3479, 3630, 207	459	19	13528	9.30719	0.714549	0.0022727	0.626644
GO:0006693	prostaglandin metabolic process	6	1.26582	0.000341359	4282, 5743, 5742, 10728, 1906, 7132	459	19	13528	9.30719	0.714549	0.0022727	0.626644
GO:0050927	positive regulation of positive chemotaxis	6	1.26582	0.000341359	7422, 3791, 177, 2152, 2155, 3576	459	19	13528	9.30719	0.714549	0.0022727	0.626644
GO:0050926	regulation of positive chemotaxis	6	1.26582	0.000341359	7422, 3791, 177, 2152, 2155, 3576	459	19	13528	9.30719	0.714549	0.0022727	0.626644
GO:0006692	prostanoid metabolic process	6	1.26582	0.000341359	4282, 5743, 5742, 10728, 1906, 7132	459	19	13528	9.30719	0.714549	0.0022727	0.626644
GO:0032846	positive regulation of homeostatic process	8	1.68776	0.000344459	1909, 6352, 6869, 2147, 6863, 6696, 6584, 197	459	40	13528	5.89455	0.717781	0.00228917	0.632319
GO:0010885	regulation of cholesterol storage	5	1.05485	0.000354036	5465, 4023, 338, 7376, 5468	459	11	13528	13.3967	0.727536	0.0023485	0.649844
GO:0046457	prostanoid biosynthetic process	5	1.05485	0.000354036	4282, 5743, 5742, 10728, 1906	459	11	13528	13.3967	0.727536	0.0023485	0.649844
GO:0051828	entry into other organism during symbiotic interaction	5	1.05485	0.000354036	11060, 59272, 11059, 83737, 3383	459	11	13528	13.3967	0.727536	0.0023485	0.649844
GO:0051806	entry into cell of other organism during symbiotic interaction	5	1.05485	0.000354036	11060, 59272, 11059, 83737, 3383	459	11	13528	13.3967	0.727536	0.0023485	0.649844
GO:0030260	entry into host cell	5	1.05485	0.000354036	11060, 59272, 11059, 83737, 3383	459	11	13528	13.3967	0.727536	0.0023485	0.649844
GO:0007567	parturition	5	1.05485	0.000354036	5021, 6347, 1394, 1543, 1392	459	11	13528	13.3967	0.727536	0.0023485	0.649844
GO:0042517	positive regulation of tyrosine phosphorylation of Stat3 protein	5	1.05485	0.000354036	3570, 3572, 2690, 3569, 3717	459	11	13528	13.3967	0.727536	0.0023485	0.649844
GO:0052126	movement in host environment	5	1.05485	0.000354036	11060, 59272, 11059, 83737, 3383	459	11	13528	13.3967	0.727536	0.0023485	0.649844
GO:0046718	entry of virus into host cell	5	1.05485	0.000354036	11060, 59272, 11059, 83737, 3383	459	11	13528	13.3967	0.727536	0.0023485	0.649844
GO:0001516	prostaglandin biosynthetic process	5	1.05485	0.000354036	4282, 5743, 5742, 10728, 1906	459	11	13528	13.3967	0.727536	0.0023485	0.649844
GO:0052192	movement in environment of other organism during symbiotic interaction	5	1.05485	0.000354036	11060, 59272, 11059, 83737, 3383	459	11	13528	13.3967	0.727536	0.0023485	0.649844
GO:0044409	entry into host	5	1.05485	0.000354036	11060, 59272, 11059, 83737, 3383	459	11	13528	13.3967	0.727536	0.0023485	0.649844
GO:0030199	collagen fibril organization	7	1.47679	0.00035661	7042, 1280, 1281, 1277, 1289, 1278, 7046	459	29	13528	7.11412	0.730101	0.0023613	0.654555
GO:0019933	cAMP-mediated signaling	12	2.53165	0.000357483	7253, 2492, 133, 136, 2316, 1395, 2776, 1394, 2778, 1815, 155, 154	459	95	13528	3.72288	0.730964	0.00236281	0.656151
GO:0002251	organ or tissue specific immune response	4	0.843882	0.000366407	3570, 4843, 64127, 3569	459	5	13528	23.5782	0.739641	0.00241739	0.67248
GO:0006704	glucocorticoid biosynthetic process	4	0.843882	0.000366407	3291, 1392, 1585, 1584	459	5	13528	23.5782	0.739641	0.00241739	0.67248
GO:0002246	healing during inflammatory response	4	0.843882	0.000366407	3162, 7040, 2149, 3091	459	5	13528	23.5782	0.739641	0.00241739	0.67248
GO:0010871	negative regulation of receptor biosynthetic process	4	0.843882	0.000366407	5465, 9370, 3690, 5468	459	5	13528	23.5782	0.739641	0.00241739	0.67248
GO:0034391	regulation of smooth muscle cell apoptosis	4	0.843882	0.000366407	3593, 3458, 3479, 350	459	5	13528	23.5782	0.739641	0.00241739	0.67248
GO:0050932	regulation of pigment cell differentiation	4	0.843882	0.000366407	596, 4254, 2776, 2767	459	5	13528	23.5782	0.739641	0.00241739	0.67248
GO:0043171	peptide catabolic process	4	0.843882	0.000366407	1889, 1636, 3416, 11093	459	5	13528	23.5782	0.739641	0.00241739	0.67248
GO:0045634	regulation of melanocyte differentiation	4	0.843882	0.000366407	596, 4254, 2776, 2767	459	5	13528	23.5782	0.739641	0.00241739	0.67248
GO:0060627	regulation of vesicle-mediated transport	12	2.53165	0.000391708	811, 3162, 7040, 718, 2247, 136, 6401, 9370, 23327, 7376, 197, 5806	459	96	13528	3.6841	0.762749	0.00257949	0.718758
GO:0048705	skeletal system morphogenesis	13	2.74262	0.00040388	1280, 7040, 4313, 2249, 93, 1490, 1277, 7048, 2690, 2778, 7046, 4609, 7043	459	112	13528	3.42095	0.773123	0.0026548	0.741013
GO:0006869	lipid transport	15	3.16456	0.000405149	5950, 338, 1191, 80831, 1071, 5468, 350, 335, 3990, 348, 5465, 1636, 1815, 624, 4018	459	145	13528	3.04891	0.774178	0.00265837	0.743334
GO:0033043	regulation of organelle organization	19	4.00844	0.000425535	2006, 4049, 5588, 7039, 685, 940, 7124, 3479, 3552, 1950, 1906, 5921, 3481, 6869, 6863, 3643, 3630, 3553, 4609, 9475	459	217	13528	2.58056	0.790472	0.002787	0.780598
GO:0045088	regulation of innate immune response	9	1.89873	0.000429782	3593, 3481, 7098, 7099, 5970, 6776, 3630, 64127, 7097, 51752	459	54	13528	4.91213	0.793715	0.00280977	0.788359
GO:0016064	immunoglobulin mediated immune response	9	1.89873	0.000429782	959, 718, 725, 1191, 1401, 2207, 3426, 4153, 64127	459	54	13528	4.91213	0.793715	0.00280977	0.788359
GO:0050707	regulation of cytokine secretion	7	1.47679	0.000433164	3458, 3481, 7124, 3630, 64127, 3552, 3586, 335	459	30	13528	6.87698	0.796263	0.00282682	0.79454
GO:0033365	protein localization in organelle	15	3.16456	0.000434585	2147, 2923, 2149, 7124, 207, 7157, 3717, 7042, 3458, 7040, 134266, 2247, 406, 7043, 5594	459	146	13528	3.02802	0.797324	0.00283105	0.797137
GO:0009792	embryonic development ending in birth or egg hatching	25	5.27426	0.000439375	5950, 338, 1889, 2068, 367, 7049, 7048, 1543, 7046, 100, 7043, 1280, 94, 92, 91, 3091, 90, 2778, 7157, 1906, 1909, 5335, 1277, 5591, 999	459	334	13528	2.20605	0.800858	0.00285715	0.805889
GO:0048678	response to axon injury	6	1.26582	0.00044258	6647, 596, 6648, 1462, 6256, 3717	459	20	13528	8.84183	0.803189	0.00287288	0.811745
GO:0032651	regulation of interleukin-1 beta production	6	1.26582	0.00044258	51738, 3458, 2149, 64127, 335, 3717	459	20	13528	8.84183	0.803189	0.00287288	0.811745
GO:0031330	negative regulation of cellular catabolic process	6	1.26582	0.00044258	3481, 7076, 3630, 1471, 7078, 3586, 207	459	20	13528	8.84183	0.803189	0.00287288	0.811745
GO:0060349	bone morphogenesis	6	1.26582	0.00044258	1280, 7040, 1277, 2690, 2778, 7043	459	20	13528	8.84183	0.803189	0.00287288	0.811745
GO:0022405	hair cycle process	8	1.68776	0.000470214	2068, 7042, 596, 5743, 5970, 91, 10468, 207	459	42	13528	5.61386	0.822189	0.00304664	0.862222
GO:0001942	hair follicle development	8	1.68776	0.000470214	2068, 7042, 596, 5743, 5970, 91, 10468, 207	459	42	13528	5.61386	0.822189	0.00304664	0.862222
GO:0050868	negative regulation of T cell activation	8	1.68776	0.000470214	7040, 3566, 3620, 83737, 3586, 3559, 836, 1493	459	42	13528	5.61386	0.822189	0.00304664	0.862222
GO:0022404	molting cycle process	8	1.68776	0.000470214	2068, 7042, 596, 5743, 5970, 91, 10468, 207	459	42	13528	5.61386	0.822189	0.00304664	0.862222
GO:0030307	positive regulation of cell growth	8	1.68776	0.000470214	7042, 3481, 3581, 3484, 1839, 3630, 7046, 207, 3558	459	42	13528	5.61386	0.822189	0.00304664	0.862222
GO:0006897	endocytosis	19	4.00844	0.000501634	10266, 1401, 197, 2690, 4734, 8578, 155, 348, 154, 929, 1991, 2207, 7804, 4153, 2868, 7048, 5806, 6550, 7057	459	220	13528	2.54538	0.841573	0.00324422	0.919584
GO:0010324	membrane invagination	19	4.00844	0.000501634	10266, 1401, 197, 2690, 4734, 8578, 155, 348, 154, 929, 1991, 2207, 7804, 4153, 2868, 7048, 5806, 6550, 7057	459	220	13528	2.54538	0.841573	0.00324422	0.919584
GO:0070302	regulation of stress-activated protein kinase signaling pathway	10	2.1097	0.000504227	7042, 7098, 7099, 875, 7124, 3553, 64127, 259, 207, 1906	459	69	13528	4.27142	0.843075	0.00325523	0.924317
GO:0007616	long-term memory	5	1.05485	0.000516902	6869, 6198, 6863, 5923, 1392	459	12	13528	12.2803	0.850215	0.00333109	0.947448
GO:0051482	elevation of cytosolic calcium ion concentration during G-protein signaling, coupled to IP3 second messenger (phospholipase C activating)	5	1.05485	0.000516902	1909, 2149, 185, 796, 1906	459	12	13528	12.2803	0.850215	0.00333109	0.947448
GO:0010888	negative regulation of lipid storage	5	1.05485	0.000516902	5465, 1401, 7376, 3690, 5468	459	12	13528	12.2803	0.850215	0.00333109	0.947448
GO:0043500	muscle adaptation	5	1.05485	0.000516902	3162, 6198, 4846, 3553, 1535	459	12	13528	12.2803	0.850215	0.00333109	0.947448
GO:0060389	pathway-restricted SMAD protein phosphorylation	5	1.05485	0.000516902	7042, 7040, 7049, 7048, 7046	459	12	13528	12.2803	0.850215	0.00333109	0.947448
GO:0070228	regulation of lymphocyte apoptosis	5	1.05485	0.000516902	3620, 3586, 100, 4609, 3558	459	12	13528	12.2803	0.850215	0.00333109	0.947448
GO:0006809	nitric oxide biosynthetic process	5	1.05485	0.000516902	1728, 4846, 4843, 4842, 207	459	12	13528	12.2803	0.850215	0.00333109	0.947448
GO:0031102	neuron projection regeneration	5	1.05485	0.000516902	596, 133, 1462, 6256, 3717	459	12	13528	12.2803	0.850215	0.00333109	0.947448
GO:0006575	cellular amino acid derivative metabolic process	16	3.37553	0.000518627	6647, 6648, 2690, 3620, 1312, 1071, 6999, 3990, 335, 7042, 2952, 6776, 1543, 1815, 5444, 7054	459	166	13528	2.84075	0.851161	0.00333634	0.950594
GO:0008637	apoptotic mitochondrial changes	7	1.47679	0.000521953	596, 6648, 1191, 207, 836, 7157, 4609	459	31	13528	6.65514	0.852969	0.00335183	0.956664
GO:0019058	viral infectious cycle	8	1.68776	0.000545516	11060, 920, 1234, 59272, 11059, 6347, 83737, 3383	459	43	13528	5.48331	0.865162	0.00349681	0.999646
GO:0002541	activation of plasma proteins involved in acute inflammatory response	8	1.68776	0.000545516	718, 725, 1191, 1401, 3426, 4153, 2152, 3075	459	43	13528	5.48331	0.865162	0.00349681	0.999646
GO:0042633	hair cycle	8	1.68776	0.000545516	2068, 7042, 596, 5743, 5970, 91, 10468, 207	459	43	13528	5.48331	0.865162	0.00349681	0.999646
GO:0042303	molting cycle	8	1.68776	0.000545516	2068, 7042, 596, 5743, 5970, 91, 10468, 207	459	43	13528	5.48331	0.865162	0.00349681	0.999646
GO:0016044	membrane organization	27	5.6962	0.000564094	10266, 1956, 5104, 197, 4734, 155, 8578, 154, 1991, 3320, 7804, 2207, 1289, 4153, 7048, 5806, 596, 6647, 1401, 2690, 3308, 7157, 348, 929, 2868, 7057, 6550	459	381	13528	2.08862	0.874058	0.00360942	1.03352
GO:0009409	response to cold	6	1.26582	0.000564863	133, 183, 3606, 5468, 155, 154	459	21	13528	8.42079	0.874414	0.00360805	1.03493
GO:0001659	temperature homeostasis	6	1.26582	0.000564863	3356, 6774, 3553, 3552, 155, 154	459	21	13528	8.42079	0.874414	0.00360805	1.03493
GO:0070304	positive regulation of stress-activated protein kinase signaling pathway	6	1.26582	0.000564863	7042, 7098, 7099, 7124, 3553, 64127	459	21	13528	8.42079	0.874414	0.00360805	1.03493
GO:0045923	positive regulation of fatty acid metabolic process	6	1.26582	0.000564863	5465, 183, 3667, 9370, 7376, 5468	459	21	13528	8.42079	0.874414	0.00360805	1.03493
GO:0032845	negative regulation of homeostatic process	6	1.26582	0.000564863	7040, 596, 7422, 4842, 796, 4982	459	21	13528	8.42079	0.874414	0.00360805	1.03493
GO:0046889	positive regulation of lipid biosynthetic process	6	1.26582	0.000564863	3458, 3481, 183, 7124, 7376, 3630, 207	459	21	13528	8.42079	0.874414	0.00360805	1.03493
GO:0001836	release of cytochrome c from mitochondria	6	1.26582	0.000564863	596, 6648, 1191, 836, 7157, 4609	459	21	13528	8.42079	0.874414	0.00360805	1.03493
GO:0007188	G-protein signaling, coupled to cAMP nucleotide second messenger	11	2.32068	0.000578315	7253, 2492, 136, 2316, 1395, 2776, 1394, 2778, 1815, 155, 154	459	85	13528	3.81412	0.88047	0.00368743	1.05945
GO:0001933	negative regulation of protein amino acid phosphorylation	7	1.47679	0.000624271	7040, 5167, 3486, 3643, 624, 2022, 3558	459	32	13528	6.44717	0.899041	0.00397306	1.14318
GO:0022407	regulation of cell-cell adhesion	6	1.26582	0.000710853	7040, 7124, 9370, 3553, 100, 3717	459	22	13528	8.03803	0.926552	0.00451522	1.30075
GO:0046824	positive regulation of nucleocytoplasmic transport	6	1.26582	0.000710853	5588, 2316, 7124, 3553, 4734, 999	459	22	13528	8.03803	0.926552	0.00451522	1.30075
GO:0008633	activation of pro-apoptotic gene products	6	1.26582	0.000710853	355, 596, 5599, 356, 207, 4609	459	22	13528	8.03803	0.926552	0.00451522	1.30075
GO:0043525	positive regulation of neuron apoptosis	6	1.26582	0.000710853	7042, 1728, 4049, 2908, 7124, 7157	459	22	13528	8.03803	0.926552	0.00451522	1.30075
GO:0002483	antigen processing and presentation of endogenous peptide antigen	4	0.843882	0.000714387	6891, 6892, 51752, 64167	459	6	13528	19.6485	0.9275	0.00452979	1.30718
GO:0045986	negative regulation of smooth muscle contraction	4	0.843882	0.000714387	6647, 136, 796, 154	459	6	13528	19.6485	0.9275	0.00452979	1.30718
GO:0051797	regulation of hair follicle development	4	0.843882	0.000714387	7042, 7124, 10468, 3624	459	6	13528	19.6485	0.9275	0.00452979	1.30718
GO:0002544	chronic inflammatory response	4	0.843882	0.000714387	6352, 7124, 3553, 7057	459	6	13528	19.6485	0.9275	0.00452979	1.30718
GO:0010634	positive regulation of epithelial cell migration	4	0.843882	0.000714387	7042, 6869, 6863, 3091	459	6	13528	19.6485	0.9275	0.00452979	1.30718
GO:0048521	negative regulation of behavior	4	0.843882	0.000714387	51738, 1991, 2100, 1392	459	6	13528	19.6485	0.9275	0.00452979	1.30718
GO:0010875	positive regulation of cholesterol efflux	4	0.843882	0.000714387	9370, 7376, 5444, 348	459	6	13528	19.6485	0.9275	0.00452979	1.30718
GO:0042634	regulation of hair cycle	4	0.843882	0.000714387	7042, 7124, 10468, 3624	459	6	13528	19.6485	0.9275	0.00452979	1.30718
GO:0019885	antigen processing and presentation of endogenous peptide antigen via MHC class I	4	0.843882	0.000714387	6891, 6892, 51752, 64167	459	6	13528	19.6485	0.9275	0.00452979	1.30718
GO:0050901	leukocyte tethering or rolling	4	0.843882	0.000714387	6403, 7412, 6401, 7124	459	6	13528	19.6485	0.9275	0.00452979	1.30718
GO:0032230	positive regulation of synaptic transmission, GABAergic	4	0.843882	0.000714387	2066, 6869, 6863, 5021	459	6	13528	19.6485	0.9275	0.00452979	1.30718
GO:0032735	positive regulation of interleukin-12 production	4	0.843882	0.000714387	959, 3458, 64127, 3620	459	6	13528	19.6485	0.9275	0.00452979	1.30718
GO:0009749	response to glucose stimulus	8	1.68776	0.000724768	6198, 7040, 93, 5588, 1285, 9370, 7048, 7057	459	45	13528	5.2396	0.930213	0.00458756	1.32605
GO:0055067	monovalent inorganic cation homeostasis	8	1.68776	0.000724768	1910, 183, 4306, 23327, 1906, 6550, 7157, 1585	459	45	13528	5.2396	0.930213	0.00458756	1.32605
GO:0032107	regulation of response to nutrient levels	5	1.05485	0.000726764	5465, 51738, 8805, 4852, 3952	459	13	13528	11.3357	0.930723	0.00459226	1.32968
GO:0034612	response to tumor necrosis factor	5	1.05485	0.000726764	6352, 6401, 9370, 3643, 836	459	13	13528	11.3357	0.930723	0.00459226	1.32968
GO:0032104	regulation of response to extracellular stimulus	5	1.05485	0.000726764	5465, 51738, 8805, 4852, 3952	459	13	13528	11.3357	0.930723	0.00459226	1.32968
GO:0045822	negative regulation of heart contraction	5	1.05485	0.000726764	6863, 186, 476, 3717, 3558	459	13	13528	11.3357	0.930723	0.00459226	1.32968
GO:0045191	regulation of isotype switching	5	1.05485	0.000726764	3458, 7040, 3565, 3586, 3558	459	13	13528	11.3357	0.930723	0.00459226	1.32968
GO:0046209	nitric oxide metabolic process	5	1.05485	0.000726764	1728, 4846, 4843, 4842, 207	459	13	13528	11.3357	0.930723	0.00459226	1.32968
GO:0045995	regulation of embryonic development	5	1.05485	0.000726764	284217, 7124, 9370, 3643, 3553	459	13	13528	11.3357	0.930723	0.00459226	1.32968
GO:0014033	neural crest cell differentiation	7	1.47679	0.000741476	1909, 1910, 4254, 8828, 3091, 90, 1906	459	33	13528	6.2518	0.934369	0.004677	1.35643
GO:0006939	smooth muscle contraction	7	1.47679	0.000741476	1909, 1910, 6869, 183, 3827, 624, 1906	459	33	13528	6.2518	0.934369	0.004677	1.35643
GO:0014032	neural crest cell development	7	1.47679	0.000741476	1909, 1910, 4254, 8828, 3091, 90, 1906	459	33	13528	6.2518	0.934369	0.004677	1.35643
GO:0051952	regulation of amine transport	7	1.47679	0.000741476	3356, 4049, 183, 5742, 5021, 7124, 1815	459	33	13528	6.2518	0.934369	0.004677	1.35643
GO:0032409	regulation of transporter activity	7	1.47679	0.000741476	11060, 3481, 5336, 3643, 3630, 1815, 5444, 154	459	33	13528	6.2518	0.934369	0.004677	1.35643
GO:0006913	nucleocytoplasmic transport	15	3.16456	0.000843888	811, 2147, 2923, 2149, 7124, 207, 7157, 3717, 7042, 3458, 7040, 2247, 406, 7043, 5594	459	156	13528	2.83392	0.954954	0.00531241	1.5424
GO:0002573	myeloid leukocyte differentiation	7	1.47679	0.000874983	1437, 1435, 7040, 4318, 7124, 7048, 5468	459	34	13528	6.06792	0.959818	0.00549829	1.5988
GO:0042755	eating behavior	6	1.26582	0.000883301	3953, 6869, 6774, 3952, 5021, 7054	459	23	13528	7.68855	0.961028	0.00554095	1.61388
GO:0050715	positive regulation of cytokine secretion	6	1.26582	0.000883301	3458, 3481, 7124, 3630, 64127, 3552, 3586	459	23	13528	7.68855	0.961028	0.00554095	1.61388
GO:0001974	blood vessel remodeling	6	1.26582	0.000883301	4846, 7422, 183, 4843, 1636, 186	459	23	13528	7.68855	0.961028	0.00554095	1.61388
GO:0043009	chordate embryonic development	24	5.06329	0.000909038	5950, 1280, 338, 94, 1889, 92, 91, 90, 3091, 2778, 1906, 7157, 1909, 2068, 5335, 367, 1277, 7049, 7048, 5591, 7046, 100, 999, 7043	459	331	13528	2.137	0.964546	0.00569229	1.66054
GO:0001701	in utero embryonic development	16	3.37553	0.000952871	338, 94, 91, 3091, 90, 7157, 1906, 1909, 2068, 5335, 367, 7049, 7046, 100, 999, 7043	459	176	13528	2.67934	0.969821	0.00595593	1.73994
GO:0051169	nuclear transport	15	3.16456	0.000956226	811, 2147, 2923, 2149, 7124, 207, 7157, 3717, 7042, 3458, 7040, 2247, 406, 7043, 5594	459	158	13528	2.79805	0.970191	0.0059667	1.74602
GO:0051789	response to protein stimulus	12	2.53165	0.000987052	920, 3458, 355, 7040, 3491, 596, 3320, 3303, 2908, 2161, 3643, 3308	459	107	13528	3.30536	0.973384	0.00614811	1.80182
GO:0016049	cell growth	9	1.89873	0.000989566	7042, 7040, 596, 5155, 367, 7049, 2261, 3249, 7043	459	61	13528	4.34844	0.973629	0.00615329	1.80637
GO:0030100	regulation of endocytosis	9	1.89873	0.000989566	811, 7040, 718, 6401, 9370, 23327, 7376, 197, 5806	459	61	13528	4.34844	0.973629	0.00615329	1.80637
GO:0009651	response to salt stress	5	1.05485	0.000990419	183, 7124, 624, 6870, 7157	459	14	13528	10.526	0.973711	0.00614818	1.80792
GO:0043526	neuroprotection	5	1.05485	0.000990419	2690, 2099, 2100, 1392, 3717	459	14	13528	10.526	0.973711	0.00614818	1.80792
GO:0030279	negative regulation of ossification	5	1.05485	0.000990419	7040, 596, 5167, 197, 154	459	14	13528	10.526	0.973711	0.00614818	1.80792
GO:0045069	regulation of viral genome replication	5	1.05485	0.000990419	6352, 596, 940, 7124, 3576	459	14	13528	10.526	0.973711	0.00614818	1.80792
GO:0032885	regulation of polysaccharide biosynthetic process	5	1.05485	0.000990419	3481, 5167, 3667, 3643, 3630, 207	459	14	13528	10.526	0.973711	0.00614818	1.80792
GO:0005979	regulation of glycogen biosynthetic process	5	1.05485	0.000990419	3481, 5167, 3667, 3643, 3630, 207	459	14	13528	10.526	0.973711	0.00614818	1.80792
GO:0035265	organ growth	5	1.05485	0.000990419	7042, 596, 93, 7049, 6256	459	14	13528	10.526	0.973711	0.00614818	1.80792
GO:0030728	ovulation	5	1.05485	0.000990419	3953, 4846, 183, 5743, 3952	459	14	13528	10.526	0.973711	0.00614818	1.80792
GO:0010962	regulation of glucan biosynthetic process	5	1.05485	0.000990419	3481, 5167, 3667, 3643, 3630, 207	459	14	13528	10.526	0.973711	0.00614818	1.80792
GO:0007263	nitric oxide mediated signal transduction	5	1.05485	0.000990419	183, 186, 2983, 23576, 348	459	14	13528	10.526	0.973711	0.00614818	1.80792
GO:0033135	regulation of peptidyl-serine phosphorylation	5	1.05485	0.000990419	3458, 7040, 596, 624, 3569	459	14	13528	10.526	0.973711	0.00614818	1.80792
GO:0048145	regulation of fibroblast proliferation	7	1.47679	0.00102627	4049, 6648, 183, 5155, 685, 3479, 7157	459	35	13528	5.89455	0.976957	0.00635936	1.87277
GO:0044242	cellular lipid catabolic process	10	2.1097	0.00102912	4023, 338, 3032, 5335, 5336, 3030, 3952, 9370, 3991, 3990	459	76	13528	3.878	0.977197	0.00636628	1.87794
GO:0008203	cholesterol metabolic process	11	2.32068	0.00108022	3953, 338, 3952, 3565, 6256, 3991, 1071, 8578, 335, 348, 3990	459	92	13528	3.52392	0.981102	0.00667026	1.97031
GO:0031343	positive regulation of cell killing	6	1.26582	0.00108505	3593, 3458, 4843, 6891, 6776, 567	459	24	13528	7.36819	0.981435	0.00668876	1.97903
GO:0050873	brown fat cell differentiation	6	1.26582	0.00108505	5997, 2167, 9370, 5468, 155, 154	459	24	13528	7.36819	0.981435	0.00668876	1.97903
GO:0043933	macromolecular complex subunit organization	41	8.64979	0.00108647	4023, 338, 4353, 2316, 7450, 6891, 6892, 1071, 2288, 284, 335, 3990, 154, 2068, 3480, 7040, 3320, 2244, 3416, 811, 6714, 6648, 9370, 308, 64127, 3308, 2243, 7157, 7132, 348, 4282, 51738, 355, 8805, 183, 185, 3667, 3643, 1535, 4609, 999	459	710	13528	1.70195	0.981531	0.00668627	1.9816
GO:0006631	fatty acid metabolic process	17	3.5865	0.00115461	4023, 240, 2167, 5743, 5742, 9370, 2690, 1906, 7132, 3990, 4282, 5465, 3032, 3030, 3952, 6776, 10728	459	198	13528	2.53049	0.985624	0.00709247	2.10463
GO:0031175	neuron projection development	20	4.21941	0.00115985	6285, 133, 596, 1191, 57556, 1956, 5923, 7143, 6256, 4734, 8578, 3717, 51738, 3480, 8828, 8829, 1462, 3569, 999, 2048	459	256	13528	2.30256	0.985898	0.0071127	2.11409
GO:0055072	iron ion homeostasis	7	1.47679	0.00119685	3162, 3240, 6647, 6648, 1356, 4057, 4609	459	36	13528	5.73082	0.987692	0.00732665	2.18083
GO:0045821	positive regulation of glycolysis	4	0.843882	0.00121879	3481, 3091, 3643, 3479, 3630	459	7	13528	16.8416	0.988645	0.00744814	2.22038
GO:0032373	positive regulation of sterol transport	4	0.843882	0.00121879	9370, 7376, 5444, 348	459	7	13528	16.8416	0.988645	0.00744814	2.22038
GO:0034372	very-low-density lipoprotein particle remodeling	4	0.843882	0.00121879	4023, 1071, 348, 3990	459	7	13528	16.8416	0.988645	0.00744814	2.22038
GO:0003085	negative regulation of systemic arterial blood pressure	4	0.843882	0.00121879	6648, 186, 155, 154	459	7	13528	16.8416	0.988645	0.00744814	2.22038
GO:0032376	positive regulation of cholesterol transport	4	0.843882	0.00121879	9370, 7376, 5444, 348	459	7	13528	16.8416	0.988645	0.00744814	2.22038
GO:0033160	positive regulation of protein import into nucleus, translocation	4	0.843882	0.00121879	7040, 7046, 3717, 7043	459	7	13528	16.8416	0.988645	0.00744814	2.22038
GO:0050665	hydrogen peroxide biosynthetic process	4	0.843882	0.00121879	6647, 6648, 1543, 1535	459	7	13528	16.8416	0.988645	0.00744814	2.22038
GO:0006700	C21-steroid hormone biosynthetic process	4	0.843882	0.00121879	133, 2247, 1585, 1584	459	7	13528	16.8416	0.988645	0.00744814	2.22038
GO:0003084	positive regulation of systemic arterial blood pressure	4	0.843882	0.00121879	3291, 183, 2022, 1585	459	7	13528	16.8416	0.988645	0.00744814	2.22038
GO:0014065	phosphoinositide 3-kinase cascade	4	0.843882	0.00121879	3480, 3667, 5295, 1906	459	7	13528	16.8416	0.988645	0.00744814	2.22038
GO:0007435	salivary gland morphogenesis	4	0.843882	0.00121879	7042, 7040, 1956, 7043	459	7	13528	16.8416	0.988645	0.00744814	2.22038
GO:0055078	sodium ion homeostasis	4	0.843882	0.00121879	183, 4306, 23327, 1585	459	7	13528	16.8416	0.988645	0.00744814	2.22038
GO:0031952	regulation of protein amino acid autophosphorylation	4	0.843882	0.00121879	3481, 5167, 7424, 3630, 2022	459	7	13528	16.8416	0.988645	0.00744814	2.22038
GO:0010873	positive regulation of cholesterol esterification	4	0.843882	0.00121879	183, 185, 335, 348	459	7	13528	16.8416	0.988645	0.00744814	2.22038
GO:0019217	regulation of fatty acid metabolic process	8	1.68776	0.00122135	5465, 3481, 183, 3667, 9370, 7376, 3630, 5468, 207	459	49	13528	4.81188	0.988751	0.0074513	2.22498
GO:0051055	negative regulation of lipid biosynthetic process	5	1.05485	0.00131471	6647, 5155, 476, 4790, 348	459	15	13528	9.82426	0.99202	0.00800569	2.39313
GO:0032881	regulation of polysaccharide metabolic process	5	1.05485	0.00131471	3481, 5167, 3667, 3643, 3630, 207	459	15	13528	9.82426	0.99202	0.00800569	2.39313
GO:0032369	negative regulation of lipid transport	5	1.05485	0.00131471	7376, 3690, 4790, 207, 7057	459	15	13528	9.82426	0.99202	0.00800569	2.39313
GO:0045124	regulation of bone resorption	5	1.05485	0.00131471	7422, 6696, 197, 796, 4982	459	15	13528	9.82426	0.99202	0.00800569	2.39313
GO:0046850	regulation of bone remodeling	5	1.05485	0.00131471	7422, 6696, 197, 796, 4982	459	15	13528	9.82426	0.99202	0.00800569	2.39313
GO:0050777	negative regulation of immune response	6	1.26582	0.00131903	7042, 3481, 1281, 7040, 3630, 259, 1493	459	25	13528	7.07346	0.992146	0.00801863	2.4009
GO:0001910	regulation of leukocyte mediated cytotoxicity	6	1.26582	0.00131903	3593, 4843, 6891, 6776, 567, 3383	459	25	13528	7.07346	0.992146	0.00801863	2.4009
GO:0016054	organic acid catabolic process	12	2.53165	0.00133625	4846, 3032, 3030, 4843, 3952, 4842, 875, 9370, 3620, 5444, 6999, 23576	459	111	13528	3.18625	0.992627	0.00810953	2.43188
GO:0046395	carboxylic acid catabolic process	12	2.53165	0.00133625	4846, 3032, 3030, 4843, 3952, 4842, 875, 9370, 3620, 5444, 6999, 23576	459	111	13528	3.18625	0.992627	0.00810953	2.43188
GO:0019722	calcium-mediated signaling	7	1.47679	0.00138831	4049, 185, 1956, 6401, 7124, 1906, 3576	459	37	13528	5.57593	0.993912	0.0084105	2.52549
GO:0046328	regulation of JNK cascade	9	1.89873	0.00150784	7098, 7099, 875, 7124, 3553, 64127, 259, 207, 1906	459	65	13528	4.08084	0.996077	0.00911683	2.74009
GO:0045580	regulation of T cell differentiation	8	1.68776	0.00155328	6647, 6776, 3566, 7048, 3559, 100, 3558, 1493	459	51	13528	4.62318	0.996681	0.00937508	2.82156
GO:0008277	regulation of G-protein coupled receptor protein signaling pathway	8	1.68776	0.00155328	5997, 10266, 1889, 2868, 155, 100, 1906, 154	459	51	13528	4.62318	0.996681	0.00937508	2.82156
GO:0050994	regulation of lipid catabolic process	6	1.26582	0.00158823	5465, 3481, 7124, 3667, 3553, 3630, 207	459	26	13528	6.80141	0.997081	0.00956943	2.88416
GO:0000904	cell morphogenesis involved in differentiation	19	4.00844	0.00165466	6285, 6647, 596, 57556, 3091, 3082, 7143, 2335, 6256, 3717, 7042, 3480, 7040, 8828, 8829, 7049, 80781, 1462, 2048	459	244	13528	2.29501	0.997714	0.00995171	3.00306
GO:0022612	gland morphogenesis	5	1.05485	0.00170645	7042, 7040, 596, 1956, 7043	459	16	13528	9.21024	0.99811	0.0102451	3.09566
GO:0043691	reverse cholesterol transport	5	1.05485	0.00170645	1191, 1071, 335, 348, 3990	459	16	13528	9.21024	0.99811	0.0102451	3.09566
GO:0042089	cytokine biosynthetic process	5	1.05485	0.00170645	1215, 3593, 3606, 940, 3565	459	16	13528	9.21024	0.99811	0.0102451	3.09566
GO:0050709	negative regulation of protein secretion	5	1.05485	0.00170645	3481, 7124, 3630, 1815, 3586, 335	459	16	13528	9.21024	0.99811	0.0102451	3.09566
GO:0045598	regulation of fat cell differentiation	5	1.05485	0.00170645	5167, 6648, 9370, 5468, 207	459	16	13528	9.21024	0.99811	0.0102451	3.09566
GO:0002757	immune response-activating signal transduction	8	1.68776	0.00174361	7098, 5336, 7099, 919, 5970, 64127, 7097, 5594	459	52	13528	4.53427	0.998352	0.0104501	3.16206
GO:0031649	heat generation	4	0.843882	0.0019012	3553, 3552, 155, 154	459	8	13528	14.7364	0.999077	0.0113716	3.44314
GO:0002902	regulation of B cell apoptosis	4	0.843882	0.0019012	3586, 100, 4609, 3558	459	8	13528	14.7364	0.999077	0.0113716	3.44314
GO:0003078	regulation of natriuresis	4	0.843882	0.0019012	6869, 183, 6863, 185	459	8	13528	14.7364	0.999077	0.0113716	3.44314
GO:0032098	regulation of appetite	4	0.843882	0.0019012	5465, 51738, 4852, 3952	459	8	13528	14.7364	0.999077	0.0113716	3.44314
GO:0010714	positive regulation of collagen metabolic process	4	0.843882	0.0019012	7040, 2147, 2149, 7043	459	8	13528	14.7364	0.999077	0.0113716	3.44314
GO:0031958	corticosteroid receptor signaling pathway	4	0.843882	0.0019012	811, 2908, 4734, 3717	459	8	13528	14.7364	0.999077	0.0113716	3.44314
GO:0032095	regulation of response to food	4	0.843882	0.0019012	5465, 51738, 4852, 3952	459	8	13528	14.7364	0.999077	0.0113716	3.44314
GO:0006527	arginine catabolic process	4	0.843882	0.0019012	4846, 4843, 4842, 23576	459	8	13528	14.7364	0.999077	0.0113716	3.44314
GO:0045346	regulation of MHC class II biosynthetic process	4	0.843882	0.0019012	3458, 5196, 3565, 3586	459	8	13528	14.7364	0.999077	0.0113716	3.44314
GO:0045939	negative regulation of steroid metabolic process	4	0.843882	0.0019012	6647, 476, 4790, 348	459	8	13528	14.7364	0.999077	0.0113716	3.44314
GO:0033032	regulation of myeloid cell apoptosis	4	0.843882	0.0019012	596, 9370, 6776, 350	459	8	13528	14.7364	0.999077	0.0113716	3.44314
GO:0019883	antigen processing and presentation of endogenous antigen	4	0.843882	0.0019012	6891, 6892, 51752, 64167	459	8	13528	14.7364	0.999077	0.0113716	3.44314
GO:0032967	positive regulation of collagen biosynthetic process	4	0.843882	0.0019012	7040, 2147, 2149, 7043	459	8	13528	14.7364	0.999077	0.0113716	3.44314
GO:0010894	negative regulation of steroid biosynthetic process	4	0.843882	0.0019012	6647, 476, 4790, 348	459	8	13528	14.7364	0.999077	0.0113716	3.44314
GO:0019433	triglyceride catabolic process	4	0.843882	0.0019012	4023, 338, 3991, 3990	459	8	13528	14.7364	0.999077	0.0113716	3.44314
GO:0060343	trabecula formation	4	0.843882	0.0019012	5950, 4313, 1277, 7049	459	8	13528	14.7364	0.999077	0.0113716	3.44314
GO:0010872	regulation of cholesterol esterification	4	0.843882	0.0019012	183, 185, 335, 348	459	8	13528	14.7364	0.999077	0.0113716	3.44314
GO:0010660	regulation of muscle cell apoptosis	4	0.843882	0.0019012	3593, 3458, 3479, 350	459	8	13528	14.7364	0.999077	0.0113716	3.44314
GO:0006111	regulation of gluconeogenesis	4	0.843882	0.0019012	3481, 3952, 2908, 9370, 3630	459	8	13528	14.7364	0.999077	0.0113716	3.44314
GO:0001889	liver development	8	1.68776	0.00195156	6648, 5970, 3082, 7450, 7049, 1543, 6256, 100	459	53	13528	4.44872	0.999233	0.0116524	3.5328
GO:0006518	peptide metabolic process	8	1.68776	0.00195156	6647, 6648, 1889, 2952, 1636, 6892, 3416, 11093	459	53	13528	4.44872	0.999233	0.0116524	3.5328
GO:0045444	fat cell differentiation	8	1.68776	0.00195156	5997, 2167, 9370, 3643, 51752, 5468, 155, 154	459	53	13528	4.44872	0.999233	0.0116524	3.5328
GO:0042391	regulation of membrane potential	13	2.74262	0.00197632	596, 6647, 6648, 9370, 2776, 2767, 1906, 51738, 2068, 6869, 7040, 6863, 1815	459	134	13528	2.8593	0.9993	0.0117803	3.57685
GO:0070271	protein complex biogenesis	31	6.54008	0.00204515	7450, 6891, 2316, 6892, 284, 2288, 154, 2068, 3480, 7040, 3320, 2244, 3416, 811, 6714, 6648, 9370, 308, 64127, 3308, 2243, 7157, 7132, 4282, 355, 8805, 3667, 3643, 1535, 4609, 999	459	505	13528	1.80922	0.999457	0.0121688	3.69922
GO:0006461	protein complex assembly	31	6.54008	0.00204515	7450, 6891, 2316, 6892, 284, 2288, 154, 2068, 3480, 7040, 3320, 2244, 3416, 811, 6714, 6648, 9370, 308, 64127, 3308, 2243, 7157, 7132, 4282, 355, 8805, 3667, 3643, 1535, 4609, 999	459	505	13528	1.80922	0.999457	0.0121688	3.69922
GO:0007423	sensory organ development	18	3.79747	0.00206149	5950, 1280, 6647, 596, 6774, 1889, 1956, 1906, 7042, 7040, 7422, 356, 1289, 1543, 7054, 4609, 7043, 2048	459	229	13528	2.31664	0.999488	0.0122457	3.72824
GO:0051224	negative regulation of protein transport	7	1.47679	0.00210438	11060, 3481, 2316, 7124, 3630, 1815, 3586, 335	459	40	13528	5.15773	0.999563	0.012479	3.80441
GO:0010578	regulation of adenylate cyclase activity involved in G-protein signaling	7	1.47679	0.00210438	7253, 2492, 136, 2776, 2778, 155, 154	459	40	13528	5.15773	0.999563	0.012479	3.80441
GO:0007189	activation of adenylate cyclase activity by G-protein signaling pathway	7	1.47679	0.00210438	7253, 2492, 136, 2776, 2778, 155, 154	459	40	13528	5.15773	0.999563	0.012479	3.80441
GO:0010579	positive regulation of adenylate cyclase activity by G-protein signaling pathway	7	1.47679	0.00210438	7253, 2492, 136, 2776, 2778, 155, 154	459	40	13528	5.15773	0.999563	0.012479	3.80441
GO:0046330	positive regulation of JNK cascade	5	1.05485	0.00217239	7098, 7099, 7124, 3553, 64127	459	17	13528	8.66846	0.99966	0.0128594	3.92504
GO:0070555	response to interleukin-1	5	1.05485	0.00217239	6714, 5970, 6401, 2690, 3554	459	17	13528	8.66846	0.99966	0.0128594	3.92504
GO:0002221	pattern recognition receptor signaling pathway	5	1.05485	0.00217239	7098, 7099, 5970, 64127, 7097	459	17	13528	8.66846	0.99966	0.0128594	3.92504
GO:0042516	regulation of tyrosine phosphorylation of Stat3 protein	5	1.05485	0.00217239	3570, 3572, 2690, 3569, 3717	459	17	13528	8.66846	0.99966	0.0128594	3.92504
GO:0042107	cytokine metabolic process	5	1.05485	0.00217239	1215, 3593, 3606, 940, 3565	459	17	13528	8.66846	0.99966	0.0128594	3.92504
GO:0042177	negative regulation of protein catabolic process	5	1.05485	0.00217239	5970, 2316, 7076, 7078, 3586	459	17	13528	8.66846	0.99966	0.0128594	3.92504
GO:0006919	activation of caspase activity	8	1.68776	0.00217821	2147, 2149, 1285, 6772, 7124, 2152, 7157, 4609	459	54	13528	4.36634	0.999667	0.0128729	3.93535
GO:0016125	sterol metabolic process	11	2.32068	0.00219872	3953, 338, 3952, 3565, 6256, 3991, 1071, 8578, 335, 348, 3990	459	101	13528	3.20991	0.999691	0.0129726	3.97171
GO:0035270	endocrine system development	9	1.89873	0.00222111	3570, 1191, 2908, 1081, 7046, 1392, 3569, 999, 335	459	69	13528	3.84427	0.999716	0.013083	4.01138
GO:0007173	epidermal growth factor receptor signaling pathway	6	1.26582	0.00224454	6714, 7040, 1956, 6464, 1839, 1950	459	28	13528	6.31559	0.999739	0.0131991	4.05286
GO:0000902	cell morphogenesis	24	5.06329	0.00235322	6285, 2811, 6647, 133, 596, 284217, 1191, 57556, 1956, 3082, 3091, 7143, 2335, 6256, 3717, 7042, 3480, 7040, 8828, 8829, 7049, 80781, 1462, 2048	459	356	13528	1.98693	0.999825	0.0138124	4.2451
GO:0051259	protein oligomerization	15	3.16456	0.00239383	6648, 7450, 9370, 64127, 308, 284, 7157, 7132, 4282, 3480, 355, 3667, 3416, 3643, 999	459	174	13528	2.54076	0.999849	0.014027	4.31685
GO:0052547	regulation of peptidase activity	10	2.1097	0.00246889	2147, 2149, 1285, 6772, 7124, 1471, 2152, 7157, 4609, 999	459	86	13528	3.42707	0.999886	0.0144412	4.44932
GO:0009416	response to light stimulus	13	2.74262	0.00253037	1843, 2068, 3593, 5950, 596, 5599, 1991, 1956, 5970, 4734, 207, 836, 7157	459	138	13528	2.77642	0.999909	0.014775	4.55768
GO:0080135	regulation of cellular response to stress	11	2.32068	0.00254329	7042, 7098, 6696, 7099, 875, 7124, 3553, 64127, 259, 207, 1906	459	103	13528	3.14758	0.999913	0.0148265	4.58044
GO:0048641	regulation of skeletal muscle tissue development	6	1.26582	0.00263786	6198, 596, 3486, 1286, 90, 154	459	29	13528	6.09781	0.999939	0.0153499	4.74687
GO:0010522	regulation of calcium ion transport into cytosol	6	1.26582	0.00263786	1909, 7040, 2147, 596, 4842, 796	459	29	13528	6.09781	0.999939	0.0153499	4.74687
GO:0008543	fibroblast growth factor receptor signaling pathway	6	1.26582	0.00263786	2249, 2246, 2247, 1490, 2264, 2261	459	29	13528	6.09781	0.999939	0.0153499	4.74687
GO:0045807	positive regulation of endocytosis	6	1.26582	0.00263786	811, 718, 6401, 23327, 197, 5806	459	29	13528	6.09781	0.999939	0.0153499	4.74687
GO:0006958	complement activation, classical pathway	6	1.26582	0.00263786	718, 725, 1191, 1401, 3426, 4153	459	29	13528	6.09781	0.999939	0.0153499	4.74687
GO:0018105	peptidyl-serine phosphorylation	6	1.26582	0.00263786	3458, 596, 7048, 5591, 7046, 207	459	29	13528	6.09781	0.999939	0.0153499	4.74687
GO:0045165	cell fate commitment	13	2.74262	0.00268701	2066, 596, 3791, 2264, 5468, 7157, 836, 7042, 2246, 2247, 8521, 7046, 5591	459	139	13528	2.75645	0.999949	0.0156093	4.83326
GO:0006605	protein targeting	17	3.5865	0.00268966	811, 2147, 2923, 2149, 7124, 4734, 207, 7157, 3717, 7042, 3458, 7040, 134266, 2247, 406, 5594, 7043	459	215	13528	2.3304	0.999949	0.0156	4.83792
GO:0002764	immune response-regulating signal transduction	8	1.68776	0.00269201	7098, 5336, 7099, 919, 5970, 64127, 7097, 5594	459	56	13528	4.2104	0.99995	0.015589	4.84205
GO:0006956	complement activation	7	1.47679	0.00271694	718, 725, 1191, 1401, 3426, 4153, 3075	459	42	13528	4.91213	0.999954	0.0157076	4.88583
GO:0043270	positive regulation of ion transport	7	1.47679	0.00271694	1909, 3596, 2147, 2149, 5336, 207, 154	459	42	13528	4.91213	0.999954	0.0157076	4.88583
GO:0051591	response to cAMP	7	1.47679	0.00271694	1843, 3570, 5837, 6772, 5970, 1277, 7056	459	42	13528	4.91213	0.999954	0.0157076	4.88583
GO:0046717	acid secretion	5	1.05485	0.00271917	51738, 1636, 5021, 624, 1815	459	18	13528	8.18688	0.999955	0.0156957	4.88975
GO:0001937	negative regulation of endothelial cell proliferation	5	1.05485	0.00271917	51738, 2022, 350, 7057, 348	459	18	13528	8.18688	0.999955	0.0156957	4.88975
GO:0002285	lymphocyte activation during immune response	5	1.05485	0.00271917	3593, 5336, 100, 7157, 3383	459	18	13528	8.18688	0.999955	0.0156957	4.88975
GO:0001837	epithelial to mesenchymal transition	5	1.05485	0.00271917	7042, 7040, 3082, 3091, 7049	459	18	13528	8.18688	0.999955	0.0156957	4.88975
GO:0002718	regulation of cytokine production during immune response	5	1.05485	0.00271917	3162, 2207, 7124, 3586, 335	459	18	13528	8.18688	0.999955	0.0156957	4.88975
GO:0007212	dopamine receptor signaling pathway	5	1.05485	0.00271917	2316, 2776, 2767, 2778, 1815	459	18	13528	8.18688	0.999955	0.0156957	4.88975
GO:0045646	regulation of erythrocyte differentiation	5	1.05485	0.00271917	92, 91, 3091, 6776, 3624	459	18	13528	8.18688	0.999955	0.0156957	4.88975
GO:0018107	peptidyl-threonine phosphorylation	5	1.05485	0.00271917	596, 5599, 91, 7048, 7046	459	18	13528	8.18688	0.999955	0.0156957	4.88975
GO:0019915	lipid storage	5	1.05485	0.00271917	5167, 7124, 6776, 3553, 335	459	18	13528	8.18688	0.999955	0.0156957	4.88975
GO:0050869	negative regulation of B cell activation	5	1.05485	0.00271917	355, 3586, 3623, 836, 3624	459	18	13528	8.18688	0.999955	0.0156957	4.88975
GO:0052173	response to defenses of other organism during symbiotic interaction	4	0.843882	0.00278045	7040, 7098, 7099, 7097	459	9	13528	13.099	0.999964	0.016022	4.9973
GO:0044269	glycerol ether catabolic process	4	0.843882	0.00278045	4023, 338, 3991, 3990	459	9	13528	13.099	0.999964	0.016022	4.9973
GO:0044003	modification by symbiont of host morphology or physiology	4	0.843882	0.00278045	7098, 7099, 3643, 7097	459	9	13528	13.099	0.999964	0.016022	4.9973
GO:0010717	regulation of epithelial to mesenchymal transition	4	0.843882	0.00278045	7042, 7040, 7049, 7043	459	9	13528	13.099	0.999964	0.016022	4.9973
GO:0045671	negative regulation of osteoclast differentiation	4	0.843882	0.00278045	7098, 7099, 3565, 796	459	9	13528	13.099	0.999964	0.016022	4.9973
GO:0033574	response to testosterone stimulus	4	0.843882	0.00278045	1843, 6198, 3643, 2100	459	9	13528	13.099	0.999964	0.016022	4.9973
GO:0075136	response to host	4	0.843882	0.00278045	7040, 7098, 7099, 7097	459	9	13528	13.099	0.999964	0.016022	4.9973
GO:0051044	positive regulation of membrane protein ectodomain proteolysis	4	0.843882	0.00278045	3458, 7124, 3553, 348	459	9	13528	13.099	0.999964	0.016022	4.9973
GO:0045830	positive regulation of isotype switching	4	0.843882	0.00278045	3458, 7040, 3565, 3558	459	9	13528	13.099	0.999964	0.016022	4.9973
GO:0019934	cGMP-mediated signaling	4	0.843882	0.00278045	183, 4843, 186, 348	459	9	13528	13.099	0.999964	0.016022	4.9973
GO:0046461	neutral lipid catabolic process	4	0.843882	0.00278045	4023, 338, 3991, 3990	459	9	13528	13.099	0.999964	0.016022	4.9973
GO:0032874	positive regulation of stress-activated MAPK cascade	4	0.843882	0.00278045	7042, 7099, 3553, 64127	459	9	13528	13.099	0.999964	0.016022	4.9973
GO:0045911	positive regulation of DNA recombination	4	0.843882	0.00278045	3458, 7040, 3565, 3558	459	9	13528	13.099	0.999964	0.016022	4.9973
GO:0034405	response to fluid shear stress	4	0.843882	0.00278045	7040, 4846, 207, 7043	459	9	13528	13.099	0.999964	0.016022	4.9973
GO:0033002	muscle cell proliferation	4	0.843882	0.00278045	7042, 183, 7049, 6256	459	9	13528	13.099	0.999964	0.016022	4.9973
GO:0046464	acylglycerol catabolic process	4	0.843882	0.00278045	4023, 338, 3991, 3990	459	9	13528	13.099	0.999964	0.016022	4.9973
GO:0052200	response to host defenses	4	0.843882	0.00278045	7040, 7098, 7099, 7097	459	9	13528	13.099	0.999964	0.016022	4.9973
GO:0010869	regulation of receptor biosynthetic process	4	0.843882	0.00278045	5465, 9370, 3690, 5468	459	9	13528	13.099	0.999964	0.016022	4.9973
GO:0034370	triglyceride-rich lipoprotein particle remodeling	4	0.843882	0.00278045	4023, 1071, 348, 3990	459	9	13528	13.099	0.999964	0.016022	4.9973
GO:0033158	regulation of protein import into nucleus, translocation	4	0.843882	0.00278045	7040, 7046, 3717, 7043	459	9	13528	13.099	0.999964	0.016022	4.9973
GO:0006112	energy reserve metabolic process	7	1.47679	0.00306906	3953, 3572, 3952, 5837, 2778, 207, 155	459	43	13528	4.79789	0.999987	0.0176452	5.50226
GO:0045667	regulation of osteoblast differentiation	7	1.47679	0.00306906	3570, 3572, 93, 92, 90, 2778, 3569	459	43	13528	4.79789	0.999987	0.0176452	5.50226
GO:0032663	regulation of interleukin-2 production	6	1.26582	0.00307879	920, 5588, 940, 6776, 3553, 3552	459	30	13528	5.89455	0.999988	0.0176731	5.51925
GO:0046620	regulation of organ growth	6	1.26582	0.00307879	5950, 6647, 183, 2247, 7048, 1081	459	30	13528	5.89455	0.999988	0.0176731	5.51925
GO:0032649	regulation of interferon-gamma production	6	1.26582	0.00307879	3593, 7098, 3606, 64127, 3623, 3624	459	30	13528	5.89455	0.999988	0.0176731	5.51925
GO:0003007	heart morphogenesis	9	1.89873	0.00317579	7042, 5950, 1280, 7049, 1289, 3643, 2022, 6256, 7054	459	73	13528	3.63363	0.999992	0.0181973	5.68837
GO:0051129	negative regulation of cellular component organization	13	2.74262	0.00320482	7040, 94, 8829, 1191, 6696, 9370, 7049, 7376, 1471, 4323, 7057, 2048, 335	459	142	13528	2.69821	0.999992	0.0183338	5.73893
GO:0002218	activation of innate immune response	5	1.05485	0.00335325	7098, 7099, 5970, 64127, 7097	459	19	13528	7.75599	0.999996	0.0191463	5.99702
GO:0048008	platelet-derived growth factor receptor signaling pathway	5	1.05485	0.00335325	6714, 7422, 5155, 5327, 3717	459	19	13528	7.75599	0.999996	0.0191463	5.99702
GO:0002758	innate immune response-activating signal transduction	5	1.05485	0.00335325	7098, 7099, 5970, 64127, 7097	459	19	13528	7.75599	0.999996	0.0191463	5.99702
GO:0002035	brain renin-angiotensin system	3	0.632911	0.00335425	59272, 183, 186	459	3	13528	29.4728	0.999996	0.0191223	5.99876
GO:0032927	positive regulation of activin receptor signaling pathway	3	0.632911	0.00335425	93, 92, 91	459	3	13528	29.4728	0.999996	0.0191223	5.99876
GO:0046628	positive regulation of insulin receptor signaling pathway	3	0.632911	0.00335425	6714, 3481, 3667, 3630	459	3	13528	29.4728	0.999996	0.0191223	5.99876
GO:0010470	regulation of gastrulation	3	0.632911	0.00335425	7124, 9370, 3553	459	3	13528	29.4728	0.999996	0.0191223	5.99876
GO:0048643	positive regulation of skeletal muscle tissue development	3	0.632911	0.00335425	6198, 596, 154	459	3	13528	29.4728	0.999996	0.0191223	5.99876
GO:0070102	interleukin-6-mediated signaling pathway	3	0.632911	0.00335425	3570, 6774, 3569	459	3	13528	29.4728	0.999996	0.0191223	5.99876
GO:0030730	sequestering of triglyceride	3	0.632911	0.00335425	5167, 7124, 3553	459	3	13528	29.4728	0.999996	0.0191223	5.99876
GO:0003072	renal control of peripheral vascular resistance involved in regulation of systemic arterial blood pressure	3	0.632911	0.00335425	183, 185, 186	459	3	13528	29.4728	0.999996	0.0191223	5.99876
GO:0060559	positive regulation of calcidiol 1-monooxygenase activity	3	0.632911	0.00335425	3458, 7124, 3553	459	3	13528	29.4728	0.999996	0.0191223	5.99876
GO:0070587	regulation of cell-cell adhesion involved in gastrulation	3	0.632911	0.00335425	7124, 9370, 3553	459	3	13528	29.4728	0.999996	0.0191223	5.99876
GO:0002034	regulation of blood vessel size by renin-angiotensin	3	0.632911	0.00335425	183, 185, 186	459	3	13528	29.4728	0.999996	0.0191223	5.99876
GO:0006925	inflammatory cell apoptosis	3	0.632911	0.00335425	3458, 355, 356	459	3	13528	29.4728	0.999996	0.0191223	5.99876
GO:0002248	connective tissue replacement during inflammatory response	3	0.632911	0.00335425	7040, 2149, 3091	459	3	13528	29.4728	0.999996	0.0191223	5.99876
GO:0034114	regulation of heterotypic cell-cell adhesion	3	0.632911	0.00335425	7124, 9370, 3553	459	3	13528	29.4728	0.999996	0.0191223	5.99876
GO:0032278	positive regulation of gonadotropin secretion	3	0.632911	0.00335425	3625, 3623, 3624	459	3	13528	29.4728	0.999996	0.0191223	5.99876
GO:0046881	positive regulation of follicle-stimulating hormone secretion	3	0.632911	0.00335425	3625, 3623, 3624	459	3	13528	29.4728	0.999996	0.0191223	5.99876
GO:0060137	maternal process involved in parturition	3	0.632911	0.00335425	5021, 6347, 1543	459	3	13528	29.4728	0.999996	0.0191223	5.99876
GO:0032943	mononuclear cell proliferation	7	1.47679	0.00345416	959, 7040, 596, 1636, 3586, 3684, 7157	459	44	13528	4.68885	0.999997	0.0196568	6.1721
GO:0070661	leukocyte proliferation	7	1.47679	0.00345416	959, 7040, 596, 1636, 3586, 3684, 7157	459	44	13528	4.68885	0.999997	0.0196568	6.1721
GO:0051216	cartilage development	9	1.89873	0.00345803	51738, 1280, 2249, 1490, 1277, 2690, 2778, 4322, 1906	459	74	13528	3.58453	0.999997	0.0196483	6.17882
GO:0002455	humoral immune response mediated by circulating immunoglobulin	6	1.26582	0.00357049	718, 725, 1191, 1401, 3426, 4153	459	31	13528	5.70441	0.999998	0.0202506	6.37357
GO:0043900	regulation of multi-organism process	6	1.26582	0.00357049	3458, 4843, 940, 5021, 64127, 100	459	31	13528	5.70441	0.999998	0.0202506	6.37357
GO:0046456	icosanoid biosynthetic process	6	1.26582	0.00357049	4282, 240, 5743, 5742, 10728, 1906	459	31	13528	5.70441	0.999998	0.0202506	6.37357
GO:0042446	hormone biosynthetic process	6	1.26582	0.00357049	133, 3291, 2247, 1392, 1585, 1584	459	31	13528	5.70441	0.999998	0.0202506	6.37357
GO:0010952	positive regulation of peptidase activity	8	1.68776	0.00363111	2147, 2149, 1285, 6772, 7124, 2152, 7157, 4609	459	59	13528	3.99631	0.999998	0.0205597	6.47838
GO:0043280	positive regulation of caspase activity	8	1.68776	0.00363111	2147, 2149, 1285, 6772, 7124, 2152, 7157, 4609	459	59	13528	3.99631	0.999998	0.0205597	6.47838
GO:0009615	response to virus	11	2.32068	0.00384316	6352, 3458, 596, 3459, 7098, 6772, 5970, 7124, 1543, 3460, 3569	459	109	13528	2.97432	0.999999	0.0217161	6.84416
GO:0010829	negative regulation of glucose transport	4	0.843882	0.00387287	4049, 5167, 7124, 3553	459	10	13528	11.7891	0.999999	0.0218489	6.8953
GO:0031103	axon regeneration	4	0.843882	0.00387287	596, 1462, 6256, 3717	459	10	13528	11.7891	0.999999	0.0218489	6.8953
GO:0070227	lymphocyte apoptosis	4	0.843882	0.00387287	355, 3559, 207, 4609	459	10	13528	11.7891	0.999999	0.0218489	6.8953
GO:0042534	regulation of tumor necrosis factor biosynthetic process	4	0.843882	0.00387287	51738, 7099, 943, 3586	459	10	13528	11.7891	0.999999	0.0218489	6.8953
GO:0051930	regulation of sensory perception of pain	4	0.843882	0.00387287	1910, 2149, 3586, 154	459	10	13528	11.7891	0.999999	0.0218489	6.8953
GO:0042088	T-helper 1 type immune response	4	0.843882	0.00387287	3593, 7422, 7099, 3606	459	10	13528	11.7891	0.999999	0.0218489	6.8953
GO:0045725	positive regulation of glycogen biosynthetic process	4	0.843882	0.00387287	3481, 3667, 3643, 3630, 207	459	10	13528	11.7891	0.999999	0.0218489	6.8953
GO:0051931	regulation of sensory perception	4	0.843882	0.00387287	1910, 2149, 3586, 154	459	10	13528	11.7891	0.999999	0.0218489	6.8953
GO:0034104	negative regulation of tissue remodeling	4	0.843882	0.00387287	7422, 796, 1471, 4982	459	10	13528	11.7891	0.999999	0.0218489	6.8953
GO:0032872	regulation of stress-activated MAPK cascade	4	0.843882	0.00387287	7042, 7099, 3553, 64127	459	10	13528	11.7891	0.999999	0.0218489	6.8953
GO:0033138	positive regulation of peptidyl-serine phosphorylation	4	0.843882	0.00387287	3458, 7040, 596, 3569	459	10	13528	11.7891	0.999999	0.0218489	6.8953
GO:0002690	positive regulation of leukocyte chemotaxis	4	0.843882	0.00387287	3570, 3569, 7057, 2155	459	10	13528	11.7891	0.999999	0.0218489	6.8953
GO:0032891	negative regulation of organic acid transport	4	0.843882	0.00387287	4049, 7124, 207, 7057	459	10	13528	11.7891	0.999999	0.0218489	6.8953
GO:0002886	regulation of myeloid leukocyte mediated immunity	4	0.843882	0.00387287	3162, 718, 136, 2207	459	10	13528	11.7891	0.999999	0.0218489	6.8953
GO:0008544	epidermis development	15	3.16456	0.00397674	1281, 596, 5743, 91, 5970, 207, 836, 7042, 2068, 5465, 1490, 1277, 1289, 10468, 1278	459	184	13528	2.40267	1	0.0223951	7.07389
GO:0010212	response to ionizing radiation	8	1.68776	0.00399374	3570, 596, 6648, 9021, 6347, 5591, 7157, 7056	459	60	13528	3.9297	1	0.0224556	7.10309
GO:0048265	response to pain	5	1.05485	0.00408092	1910, 6869, 6863, 796, 1312	459	20	13528	7.36819	1	0.0229061	7.25269
GO:0019439	aromatic compound catabolic process	5	1.05485	0.00408092	2052, 3620, 1543, 5444, 6999	459	20	13528	7.36819	1	0.0229061	7.25269
GO:0030890	positive regulation of B cell proliferation	5	1.05485	0.00408092	3596, 3565, 3567, 100, 3558	459	20	13528	7.36819	1	0.0229061	7.25269
GO:0001655	urogenital system development	11	2.32068	0.00410341	5950, 596, 183, 93, 5972, 185, 1636, 367, 90, 7046, 5228	459	110	13528	2.94728	1	0.022996	7.29124
GO:0019233	sensory perception of pain	6	1.26582	0.00411609	3356, 3593, 6869, 6863, 796, 5594	459	32	13528	5.52614	1	0.0230314	7.31298
GO:0060021	palate development	6	1.26582	0.00411609	1280, 93, 7049, 7048, 7046, 7043	459	32	13528	5.52614	1	0.0230314	7.31298
GO:0045582	positive regulation of T cell differentiation	6	1.26582	0.00411609	6776, 3566, 7048, 3559, 100, 3558	459	32	13528	5.52614	1	0.0230314	7.31298
GO:0045089	positive regulation of innate immune response	7	1.47679	0.00433062	3593, 7098, 7099, 5970, 6776, 64127, 7097	459	46	13528	4.48499	1	0.0241829	7.67991
GO:0032989	cellular component morphogenesis	25	5.27426	0.00447316	6285, 2811, 133, 1191, 284217, 57556, 1956, 3082, 2335, 7143, 2068, 7042, 3480, 7040, 7049, 80781, 1462, 2048, 6647, 596, 3091, 6256, 3717, 8828, 8829	459	397	13528	1.85597	1	0.0249328	7.92296
GO:0006690	icosanoid metabolic process	7	1.47679	0.00482568	4282, 240, 5743, 5742, 10728, 1906, 7132	459	47	13528	4.38956	1	0.0268352	8.52142
GO:0001912	positive regulation of leukocyte mediated cytotoxicity	5	1.05485	0.00490822	3593, 4843, 6891, 6776, 567	459	21	13528	7.01733	1	0.0272478	8.66102
GO:0018210	peptidyl-threonine modification	5	1.05485	0.00490822	596, 5599, 91, 7048, 7046	459	21	13528	7.01733	1	0.0272478	8.66102
GO:0050792	regulation of viral reproduction	5	1.05485	0.00490822	6352, 596, 940, 7124, 3576	459	21	13528	7.01733	1	0.0272478	8.66102
GO:0022604	regulation of cell morphogenesis	12	2.53165	0.00491146	7042, 7040, 7422, 8829, 6696, 7049, 3791, 2335, 2048, 5921, 7043, 348	459	131	13528	2.6998	1	0.0272246	8.6665
GO:0043281	regulation of caspase activity	9	1.89873	0.0051721	2147, 2149, 1285, 6772, 7124, 2152, 7157, 4609, 999	459	79	13528	3.35766	1	0.028609	9.10595
GO:0007320	insemination	4	0.843882	0.00519243	6869, 6863, 92, 5021	459	11	13528	10.7174	1	0.0286771	9.14014
GO:0044058	regulation of digestive system process	4	0.843882	0.00519243	3952, 5021, 6584, 335	459	11	13528	10.7174	1	0.0286771	9.14014
GO:0002478	antigen processing and presentation of exogenous peptide antigen	4	0.843882	0.00519243	6891, 2207, 6892, 567	459	11	13528	10.7174	1	0.0286771	9.14014
GO:0002688	regulation of leukocyte chemotaxis	4	0.843882	0.00519243	3570, 3569, 7057, 2155	459	11	13528	10.7174	1	0.0286771	9.14014
GO:0048070	regulation of pigmentation during development	4	0.843882	0.00519243	596, 4254, 2776, 2767	459	11	13528	10.7174	1	0.0286771	9.14014
GO:0045648	positive regulation of erythrocyte differentiation	4	0.843882	0.00519243	92, 91, 3091, 3624	459	11	13528	10.7174	1	0.0286771	9.14014
GO:0032370	positive regulation of lipid transport	4	0.843882	0.00519243	9370, 7376, 5444, 348	459	11	13528	10.7174	1	0.0286771	9.14014
GO:0043330	response to exogenous dsRNA	4	0.843882	0.00519243	7098, 6772, 64127, 5594	459	11	13528	10.7174	1	0.0286771	9.14014
GO:0006909	phagocytosis	7	1.47679	0.00536111	929, 1991, 1401, 2207, 4153, 5806, 7057	459	48	13528	4.29811	1	0.0295529	9.42338
GO:0032582	negative regulation of gene-specific transcription	7	1.47679	0.00536111	5465, 7421, 1028, 4790, 2022, 6256, 5468	459	48	13528	4.29811	1	0.0295529	9.42338
GO:0006636	unsaturated fatty acid biosynthetic process	6	1.26582	0.00538141	4282, 240, 5743, 5742, 10728, 1906	459	34	13528	5.20108	1	0.0296191	9.45742
GO:0006576	biogenic amine metabolic process	10	2.1097	0.00554364	7042, 3620, 1815, 5444, 1071, 1312, 7054, 6999, 335, 3990	459	97	13528	3.03843	1	0.0304552	9.72894
GO:0051235	maintenance of location	8	1.68776	0.0057245	811, 5167, 2923, 2316, 7124, 3553, 3586, 348	459	64	13528	3.6841	1	0.031389	10.0307
GO:0007157	heterophilic cell adhesion	5	1.05485	0.00584097	6403, 7412, 3678, 6401, 3383	459	22	13528	6.69836	1	0.0319716	10.2246
GO:0002027	regulation of heart rate	5	1.05485	0.00584097	6863, 186, 6870, 100, 1906	459	22	13528	6.69836	1	0.0319716	10.2246
GO:0031589	cell-substrate adhesion	10	2.1097	0.00592694	1281, 3674, 596, 183, 7010, 1490, 7450, 2335, 3690, 11093	459	98	13528	3.00743	1	0.0323877	10.3674
GO:0034101	erythrocyte homeostasis	7	1.47679	0.00593875	2068, 3162, 7422, 7049, 7076, 3623, 3624	459	49	13528	4.2104	1	0.0324033	10.387
GO:0045621	positive regulation of lymphocyte differentiation	6	1.26582	0.00610727	6776, 3566, 7048, 3559, 100, 3558	459	35	13528	5.05247	1	0.0332608	10.6663
GO:0016337	cell-cell adhesion	19	4.00844	0.00611731	959, 1003, 1280, 6714, 596, 1956, 7010, 6401, 7124, 796, 3684, 3383, 6403, 7412, 4973, 2249, 3678, 1490, 999	459	276	13528	2.02892	1	0.0332656	10.6829
GO:0007292	female gamete generation	8	1.68776	0.0062334	3953, 4846, 2492, 596, 183, 5743, 3952, 1082	459	65	13528	3.62742	1	0.0338381	10.8748
GO:0052548	regulation of endopeptidase activity	9	1.89873	0.00647393	2147, 2149, 1285, 6772, 7124, 2152, 7157, 4609, 999	459	82	13528	3.23482	1	0.0350731	11.2712
GO:0042092	T-helper 2 type immune response	3	0.632911	0.00655815	3606, 3565, 3586	459	4	13528	22.1046	1	0.0354705	11.4096
GO:0033033	negative regulation of myeloid cell apoptosis	3	0.632911	0.00655815	596, 6776, 350	459	4	13528	22.1046	1	0.0354705	11.4096
GO:0051045	negative regulation of membrane protein ectodomain proteolysis	3	0.632911	0.00655815	7076, 7078, 3586	459	4	13528	22.1046	1	0.0354705	11.4096
GO:0014742	positive regulation of muscle hypertrophy	3	0.632911	0.00655815	183, 3572, 1906	459	4	13528	22.1046	1	0.0354705	11.4096
GO:0032609	interferon-gamma production	3	0.632911	0.00655815	3593, 7099, 3606	459	4	13528	22.1046	1	0.0354705	11.4096
GO:0051798	positive regulation of hair follicle development	3	0.632911	0.00655815	7042, 7124, 10468	459	4	13528	22.1046	1	0.0354705	11.4096
GO:0060397	JAK-STAT cascade involved in growth hormone signaling pathway	3	0.632911	0.00655815	6774, 6776, 3717	459	4	13528	22.1046	1	0.0354705	11.4096
GO:0031943	regulation of glucocorticoid metabolic process	3	0.632911	0.00655815	2908, 10273, 476	459	4	13528	22.1046	1	0.0354705	11.4096
GO:0030656	regulation of vitamin metabolic process	3	0.632911	0.00655815	3458, 7124, 4790	459	4	13528	22.1046	1	0.0354705	11.4096
GO:0070472	regulation of uterine smooth muscle contraction	3	0.632911	0.00655815	6869, 5021, 6870	459	4	13528	22.1046	1	0.0354705	11.4096
GO:0010940	positive regulation of necrotic cell death	3	0.632911	0.00655815	355, 356, 7124	459	4	13528	22.1046	1	0.0354705	11.4096
GO:0010713	negative regulation of collagen metabolic process	3	0.632911	0.00655815	3570, 1471, 3569	459	4	13528	22.1046	1	0.0354705	11.4096
GO:0033860	regulation of NAD(P)H oxidase activity	3	0.632911	0.00655815	3481, 183, 185, 3630	459	4	13528	22.1046	1	0.0354705	11.4096
GO:0002437	inflammatory response to antigenic stimulus	3	0.632911	0.00655815	7124, 3553, 3559	459	4	13528	22.1046	1	0.0354705	11.4096
GO:0031639	plasminogen activation	3	0.632911	0.00655815	2160, 3818, 350	459	4	13528	22.1046	1	0.0354705	11.4096
GO:0070723	response to cholesterol	3	0.632911	0.00655815	7040, 7048, 7046	459	4	13528	22.1046	1	0.0354705	11.4096
GO:0070474	positive regulation of uterine smooth muscle contraction	3	0.632911	0.00655815	6869, 5021, 6870	459	4	13528	22.1046	1	0.0354705	11.4096
GO:0002739	regulation of cytokine secretion during immune response	3	0.632911	0.00655815	7124, 3586, 335	459	4	13528	22.1046	1	0.0354705	11.4096
GO:0002740	negative regulation of cytokine secretion during immune response	3	0.632911	0.00655815	7124, 3586, 335	459	4	13528	22.1046	1	0.0354705	11.4096
GO:0034383	low-density lipoprotein particle clearance	3	0.632911	0.00655815	3162, 338, 9370	459	4	13528	22.1046	1	0.0354705	11.4096
GO:0060556	regulation of vitamin D biosynthetic process	3	0.632911	0.00655815	3458, 7124, 4790	459	4	13528	22.1046	1	0.0354705	11.4096
GO:0051450	myoblast proliferation	3	0.632911	0.00655815	3082, 3479, 4233	459	4	13528	22.1046	1	0.0354705	11.4096
GO:0045844	positive regulation of striated muscle development	3	0.632911	0.00655815	6198, 596, 154	459	4	13528	22.1046	1	0.0354705	11.4096
GO:0048636	positive regulation of muscle development	3	0.632911	0.00655815	6198, 596, 154	459	4	13528	22.1046	1	0.0354705	11.4096
GO:0010613	positive regulation of cardiac muscle hypertrophy	3	0.632911	0.00655815	183, 3572, 1906	459	4	13528	22.1046	1	0.0354705	11.4096
GO:0007262	STAT protein nuclear translocation	3	0.632911	0.00655815	2147, 2149, 3717	459	4	13528	22.1046	1	0.0354705	11.4096
GO:0044252	negative regulation of multicellular organismal metabolic process	3	0.632911	0.00655815	3570, 1471, 3569	459	4	13528	22.1046	1	0.0354705	11.4096
GO:0010544	negative regulation of platelet activation	3	0.632911	0.00655815	4846, 5155, 348	459	4	13528	22.1046	1	0.0354705	11.4096
GO:0051606	detection of stimulus	11	2.32068	0.00672168	5950, 6869, 6648, 7098, 6863, 7099, 64127, 796, 2022, 4609, 7043	459	118	13528	2.74746	1	0.0362884	11.6777
GO:0001542	ovulation from ovarian follicle	4	0.843882	0.00675094	3953, 4846, 183, 3952	459	12	13528	9.82426	1	0.0363906	11.7256
GO:0046503	glycerolipid catabolic process	4	0.843882	0.00675094	4023, 338, 3991, 3990	459	12	13528	9.82426	1	0.0363906	11.7256
GO:0006110	regulation of glycolysis	4	0.843882	0.00675094	3481, 3091, 3643, 3479, 3630	459	12	13528	9.82426	1	0.0363906	11.7256
GO:0032350	regulation of hormone metabolic process	4	0.843882	0.00675094	2908, 3091, 10273, 476	459	12	13528	9.82426	1	0.0363906	11.7256
GO:0014823	response to activity	4	0.843882	0.00675094	6648, 183, 3643, 6347	459	12	13528	9.82426	1	0.0363906	11.7256
GO:0045932	negative regulation of muscle contraction	4	0.843882	0.00675094	6647, 136, 796, 154	459	12	13528	9.82426	1	0.0363906	11.7256
GO:0008207	C21-steroid hormone metabolic process	4	0.843882	0.00675094	133, 2247, 1585, 1584	459	12	13528	9.82426	1	0.0363906	11.7256
GO:0007431	salivary gland development	4	0.843882	0.00675094	7042, 7040, 1956, 7043	459	12	13528	9.82426	1	0.0363906	11.7256
GO:0050766	positive regulation of phagocytosis	4	0.843882	0.00675094	811, 718, 197, 5806	459	12	13528	9.82426	1	0.0363906	11.7256
GO:0001755	neural crest cell migration	5	1.05485	0.00688469	1910, 4254, 8828, 3091, 90	459	23	13528	6.40712	1	0.0370464	11.9442
GO:0045727	positive regulation of translation	5	1.05485	0.00688469	940, 7124, 3569, 7057, 5594	459	23	13528	6.40712	1	0.0370464	11.9442
GO:0030030	cell projection organization	23	4.85232	0.00719031	6285, 6647, 133, 596, 5155, 1191, 57556, 1956, 5923, 7143, 6256, 4734, 207, 8578, 3717, 51738, 3480, 8828, 8829, 1462, 3569, 999, 2048	459	368	13528	1.84205	1	0.0386082	12.4418
GO:0033559	unsaturated fatty acid metabolic process	7	1.47679	0.00722808	4282, 240, 5743, 5742, 10728, 1906, 7132	459	51	13528	4.04528	1	0.0387513	12.5031
GO:0043524	negative regulation of neuron apoptosis	7	1.47679	0.00722808	6647, 596, 6648, 183, 2149, 5921, 7043	459	51	13528	4.04528	1	0.0387513	12.5031
GO:0030301	cholesterol transport	6	1.26582	0.00776036	338, 1191, 1071, 335, 348, 3990	459	37	13528	4.77937	1	0.0414955	13.3628
GO:0015918	sterol transport	6	1.26582	0.00776036	338, 1191, 1071, 335, 348, 3990	459	37	13528	4.77937	1	0.0414955	13.3628
GO:0031214	biomineral formation	6	1.26582	0.00776036	2068, 5167, 6696, 5743, 1277, 4322	459	37	13528	4.77937	1	0.0414955	13.3628
GO:0007398	ectoderm development	15	3.16456	0.00785362	1281, 596, 5743, 91, 5970, 207, 836, 7042, 2068, 5465, 1490, 1277, 1289, 10468, 1278	459	199	13528	2.22157	1	0.0419247	13.5126
GO:0046777	protein amino acid autophosphorylation	9	1.89873	0.00801009	3480, 8805, 1956, 91, 3643, 7046, 4233, 207, 3717	459	85	13528	3.12065	1	0.0426834	13.7634
GO:0033238	regulation of cellular amine metabolic process	4	0.843882	0.00855819	3481, 3630, 1815, 1312, 6870	459	13	13528	9.06854	1	0.0454832	14.6365
GO:0046697	decidualization	4	0.843882	0.00855819	51738, 7421, 6696, 5743	459	13	13528	9.06854	1	0.0454832	14.6365
GO:0050995	negative regulation of lipid catabolic process	4	0.843882	0.00855819	3481, 7124, 3553, 3630, 207	459	13	13528	9.06854	1	0.0454832	14.6365
GO:0042993	positive regulation of transcription factor import into nucleus	4	0.843882	0.00855819	5588, 2316, 7124, 999	459	13	13528	9.06854	1	0.0454832	14.6365
GO:0048820	hair follicle maturation	4	0.843882	0.00855819	2068, 7042, 5743, 207	459	13	13528	9.06854	1	0.0454832	14.6365
GO:0002021	response to dietary excess	4	0.843882	0.00855819	3952, 155, 154, 348	459	13	13528	9.06854	1	0.0454832	14.6365
GO:0051354	negative regulation of oxidoreductase activity	4	0.843882	0.00855819	51070, 3481, 3630, 4790, 2022	459	13	13528	9.06854	1	0.0454832	14.6365
GO:0006525	arginine metabolic process	4	0.843882	0.00855819	4846, 4843, 4842, 23576	459	13	13528	9.06854	1	0.0454832	14.6365
GO:0045072	regulation of interferon-gamma biosynthetic process	4	0.843882	0.00855819	3593, 7098, 3623, 3624	459	13	13528	9.06854	1	0.0454832	14.6365
GO:0010720	positive regulation of cell development	8	1.68776	0.00861121	7042, 7040, 596, 7424, 5970, 5468, 2048, 7043	459	69	13528	3.41713	1	0.0456938	14.7205
GO:0055092	sterol homeostasis	6	1.26582	0.0086934	338, 2167, 1071, 335, 348, 3990	459	38	13528	4.65359	1	0.0460553	14.8506
GO:0042632	cholesterol homeostasis	6	1.26582	0.0086934	338, 2167, 1071, 335, 348, 3990	459	38	13528	4.65359	1	0.0460553	14.8506
GO:0010001	glial cell differentiation	7	1.47679	0.00870837	2068, 6647, 183, 2247, 1956, 3479, 8521	459	53	13528	3.89263	1	0.0460669	14.8742
GO:0046486	glycerolipid metabolic process	13	2.74262	0.0090625	338, 4023, 3572, 3991, 1071, 350, 3990, 348, 335, 7376, 5444, 5295, 5329	459	162	13528	2.3651	1	0.0478345	15.4324
GO:0007265	Ras protein signal transduction	10	2.1097	0.00921137	6714, 2247, 6464, 5595, 3479, 1278, 11186, 5594, 335, 348	459	105	13528	2.80693	1	0.0485351	15.666
GO:0006801	superoxide metabolic process	5	1.05485	0.00932568	6647, 6648, 6649, 4843, 1535	459	25	13528	5.89455	1	0.049055	15.845
GO:0042743	hydrogen peroxide metabolic process	5	1.05485	0.00932568	6647, 6648, 4353, 1543, 1535	459	25	13528	5.89455	1	0.049055	15.845
GO:0048730	epidermis morphogenesis	5	1.05485	0.00932568	7042, 596, 1277, 10468, 1278	459	25	13528	5.89455	1	0.049055	15.845
GO:0050680	negative regulation of epithelial cell proliferation	5	1.05485	0.00932568	7042, 7040, 7049, 1028, 2100	459	25	13528	5.89455	1	0.049055	15.845
GO:0015833	peptide transport	7	1.47679	0.00952464	51738, 93, 3952, 6891, 6890, 3569, 1906	459	54	13528	3.82054	1	0.0500086	16.1556
GO:0018209	peptidyl-serine modification	6	1.26582	0.0097012	3458, 596, 7048, 5591, 7046, 207	459	39	13528	4.53427	1	0.0508437	16.4304
GO:0007160	cell-matrix adhesion	9	1.89873	0.0104649	1281, 3674, 596, 183, 7010, 1490, 2335, 3690, 11093	459	89	13528	2.98039	1	0.0546777	17.609
GO:0010862	positive regulation of pathway-restricted SMAD protein phosphorylation	4	0.843882	0.0106221	7040, 2022, 7046, 7043	459	14	13528	8.42079	1	0.0554019	17.8498
GO:0032410	negative regulation of transporter activity	4	0.843882	0.0106221	11060, 3643, 1815, 154	459	14	13528	8.42079	1	0.0554019	17.8498
GO:0045744	negative regulation of G-protein coupled receptor protein signaling pathway	4	0.843882	0.0106221	2868, 155, 100, 154	459	14	13528	8.42079	1	0.0554019	17.8498
GO:0048844	artery morphogenesis	4	0.843882	0.0106221	338, 2022, 7046, 348	459	14	13528	8.42079	1	0.0554019	17.8498
GO:0019884	antigen processing and presentation of exogenous antigen	4	0.843882	0.0106221	6891, 2207, 6892, 567	459	14	13528	8.42079	1	0.0554019	17.8498
GO:0010939	regulation of necrotic cell death	3	0.632911	0.010686	355, 356, 7124	459	5	13528	17.6837	1	0.0556487	17.9473
GO:0033015	tetrapyrrole catabolic process	3	0.632911	0.010686	3162, 3163, 259	459	5	13528	17.6837	1	0.0556487	17.9473
GO:0045650	negative regulation of macrophage differentiation	3	0.632911	0.010686	9370, 3623, 3624	459	5	13528	17.6837	1	0.0556487	17.9473
GO:0042541	hemoglobin biosynthetic process	3	0.632911	0.010686	3091, 3623, 3624	459	5	13528	17.6837	1	0.0556487	17.9473
GO:0052167	modulation by symbiont of host innate immunity	3	0.632911	0.010686	7098, 7099, 7097	459	5	13528	17.6837	1	0.0556487	17.9473
GO:0002282	microglial cell activation during immune response	3	0.632911	0.010686	7098, 7099, 7097	459	5	13528	17.6837	1	0.0556487	17.9473
GO:0002666	positive regulation of T cell tolerance induction	3	0.632911	0.010686	7048, 3620, 83737	459	5	13528	17.6837	1	0.0556487	17.9473
GO:0052166	positive regulation by symbiont of host innate immunity	3	0.632911	0.010686	7098, 7099, 7097	459	5	13528	17.6837	1	0.0556487	17.9473
GO:0032695	negative regulation of interleukin-12 production	3	0.632911	0.010686	64127, 3586, 7057	459	5	13528	17.6837	1	0.0556487	17.9473
GO:0043618	regulation of transcription from RNA polymerase II promoter in response to stress	3	0.632911	0.010686	3162, 3091, 4734	459	5	13528	17.6837	1	0.0556487	17.9473
GO:0052555	positive regulation by organism of immune response of other organism during symbiotic interaction	3	0.632911	0.010686	7098, 7099, 7097	459	5	13528	17.6837	1	0.0556487	17.9473
GO:0006883	cellular sodium ion homeostasis	3	0.632911	0.010686	183, 4306, 23327	459	5	13528	17.6837	1	0.0556487	17.9473
GO:0052552	modulation by organism of immune response of other organism during symbiotic interaction	3	0.632911	0.010686	7098, 7099, 7097	459	5	13528	17.6837	1	0.0556487	17.9473
GO:0051895	negative regulation of focal adhesion formation	3	0.632911	0.010686	94, 4323, 7057	459	5	13528	17.6837	1	0.0556487	17.9473
GO:0002664	regulation of T cell tolerance induction	3	0.632911	0.010686	7048, 3620, 83737	459	5	13528	17.6837	1	0.0556487	17.9473
GO:0006924	activation-induced cell death of T cells	3	0.632911	0.010686	355, 3559, 207	459	5	13528	17.6837	1	0.0556487	17.9473
GO:0052305	positive regulation by organism of innate immunity in other organism during symbiotic interaction	3	0.632911	0.010686	7098, 7099, 7097	459	5	13528	17.6837	1	0.0556487	17.9473
GO:0032964	collagen biosynthetic process	3	0.632911	0.010686	1281, 1277, 1289	459	5	13528	17.6837	1	0.0556487	17.9473
GO:0052556	positive regulation by symbiont of host immune response	3	0.632911	0.010686	7098, 7099, 7097	459	5	13528	17.6837	1	0.0556487	17.9473
GO:0007199	G-protein signaling, coupled to cGMP nucleotide second messenger	3	0.632911	0.010686	183, 4843, 186	459	5	13528	17.6837	1	0.0556487	17.9473
GO:0042713	sperm ejaculation	3	0.632911	0.010686	6869, 92, 5021	459	5	13528	17.6837	1	0.0556487	17.9473
GO:0003100	regulation of systemic arterial blood pressure by endothelin	3	0.632911	0.010686	4846, 1889, 1906	459	5	13528	17.6837	1	0.0556487	17.9473
GO:0043620	regulation of transcription in response to stress	3	0.632911	0.010686	3162, 3091, 4734	459	5	13528	17.6837	1	0.0556487	17.9473
GO:0002360	T cell lineage commitment	3	0.632911	0.010686	596, 5591, 7157	459	5	13528	17.6837	1	0.0556487	17.9473
GO:0052306	modulation by organism of innate immunity in other organism during symbiotic interaction	3	0.632911	0.010686	7098, 7099, 7097	459	5	13528	17.6837	1	0.0556487	17.9473
GO:0045348	positive regulation of MHC class II biosynthetic process	3	0.632911	0.010686	3458, 3565, 3586	459	5	13528	17.6837	1	0.0556487	17.9473
GO:0003032	detection of oxygen	3	0.632911	0.010686	6648, 2022, 7043	459	5	13528	17.6837	1	0.0556487	17.9473
GO:0006787	porphyrin catabolic process	3	0.632911	0.010686	3162, 3163, 259	459	5	13528	17.6837	1	0.0556487	17.9473
GO:0051024	positive regulation of immunoglobulin secretion	3	0.632911	0.010686	5950, 3569, 3558	459	5	13528	17.6837	1	0.0556487	17.9473
GO:0052553	modulation by symbiont of host immune response	3	0.632911	0.010686	7098, 7099, 7097	459	5	13528	17.6837	1	0.0556487	17.9473
GO:0002326	B cell lineage commitment	3	0.632911	0.010686	596, 5591, 7157	459	5	13528	17.6837	1	0.0556487	17.9473
GO:0070231	T cell apoptosis	3	0.632911	0.010686	355, 3559, 207	459	5	13528	17.6837	1	0.0556487	17.9473
GO:0000018	regulation of DNA recombination	5	1.05485	0.0107325	3458, 7040, 3565, 3586, 3558	459	26	13528	5.66784	1	0.0558066	18.0183
GO:0035303	regulation of dephosphorylation	5	1.05485	0.0107325	7042, 3458, 7040, 186, 3717	459	26	13528	5.66784	1	0.0558066	18.0183
GO:0048066	pigmentation during development	5	1.05485	0.0107325	1910, 596, 6648, 2776, 2767	459	26	13528	5.66784	1	0.0558066	18.0183
GO:0009791	post-embryonic development	8	1.68776	0.0115961	2068, 338, 596, 6648, 93, 2776, 2778, 7046	459	73	13528	3.22989	1	0.0601001	19.326
GO:0046661	male sex differentiation	8	1.68776	0.0115961	5950, 596, 92, 367, 6776, 197, 2288, 3623	459	73	13528	3.22989	1	0.0601001	19.326
GO:0007586	digestion	9	1.89873	0.0118828	51738, 5950, 59272, 7421, 4852, 1636, 5021, 1506, 12	459	91	13528	2.91489	1	0.0614621	19.7558
GO:0010553	negative regulation of specific transcription from RNA polymerase II promoter	6	1.26582	0.0119518	5465, 7421, 4790, 2022, 6256, 5468	459	41	13528	4.31309	1	0.0617234	19.8589
GO:0007618	mating	5	1.05485	0.0122693	6869, 6863, 92, 5021, 7054	459	27	13528	5.45792	1	0.0632318	20.3318
GO:0033077	T cell differentiation in the thymus	5	1.05485	0.0122693	355, 596, 6776, 5591, 7157	459	27	13528	5.45792	1	0.0632318	20.3318
GO:0034330	cell junction organization	7	1.47679	0.0122991	7042, 7040, 596, 3678, 2335, 3690, 7043	459	57	13528	3.61946	1	0.0632927	20.376
GO:0001893	maternal placenta development	4	0.843882	0.012949	51738, 7421, 6696, 5743	459	15	13528	7.8594	1	0.0664523	21.3351
GO:0032677	regulation of interleukin-8 production	4	0.843882	0.012949	3570, 1991, 7099, 796	459	15	13528	7.8594	1	0.0664523	21.3351
GO:0007620	copulation	4	0.843882	0.012949	6869, 6863, 92, 5021	459	15	13528	7.8594	1	0.0664523	21.3351
GO:0001649	osteoblast differentiation	6	1.26582	0.0131998	3481, 6696, 3486, 1277, 3479, 3488, 3630	459	42	13528	4.2104	1	0.0676092	21.7023
GO:0033189	response to vitamin A	6	1.26582	0.0131998	1843, 5950, 3490, 1543, 6256, 5468	459	42	13528	4.2104	1	0.0676092	21.7023
GO:0030518	steroid hormone receptor signaling pathway	7	1.47679	0.0133381	811, 2908, 367, 4734, 2099, 2100, 3717	459	58	13528	3.55706	1	0.0682032	21.9042
GO:0048469	cell maturation	8	1.68776	0.0133405	2068, 7422, 5972, 2776, 3791, 7076, 1028, 5468	459	75	13528	3.14376	1	0.0681211	21.9077
GO:0015908	fatty acid transport	5	1.05485	0.0139401	5465, 1636, 624, 1815, 5468	459	28	13528	5.26299	1	0.0709943	22.7769
GO:0048568	embryonic organ development	13	2.74262	0.0141258	1280, 5950, 6647, 7422, 3091, 7048, 2778, 7046, 7054, 100, 1906, 4609, 7043	459	172	13528	2.22759	1	0.0718126	23.0441
GO:0010551	regulation of specific transcription from RNA polymerase II promoter	9	1.89873	0.0142679	5465, 7421, 7376, 4790, 2022, 6256, 5591, 5468, 7157	459	94	13528	2.82186	1	0.072414	23.2482
GO:0043473	pigmentation	7	1.47679	0.014437	1910, 596, 6648, 2776, 2767, 7054, 4609	459	59	13528	3.49677	1	0.0731457	23.4902
GO:0030218	erythrocyte differentiation	6	1.26582	0.0145327	2068, 7422, 7049, 7076, 3623, 3624	459	43	13528	4.11248	1	0.0735152	23.6269
GO:0016042	lipid catabolic process	13	2.74262	0.0147311	4023, 338, 29124, 9370, 3991, 8578, 3990, 348, 3032, 5335, 3030, 5336, 3952	459	173	13528	2.21472	1	0.0743861	23.9095
GO:0006936	muscle contraction	12	2.53165	0.0149713	1909, 1910, 6869, 6198, 10911, 183, 6865, 5021, 3827, 2767, 624, 1906	459	153	13528	2.31159	1	0.0754575	24.2502
GO:0051260	protein homooligomerization	9	1.89873	0.0151354	4282, 355, 6648, 7450, 9370, 3416, 308, 284, 999	459	95	13528	2.79216	1	0.0761547	24.4822
GO:0010769	regulation of cell morphogenesis involved in differentiation	8	1.68776	0.0152657	7042, 7040, 8829, 6696, 7049, 2048, 7043, 348	459	77	13528	3.06211	1	0.0766854	24.666
GO:0048706	embryonic skeletal system development	8	1.68776	0.0152657	5950, 1280, 92, 1277, 7048, 2778, 7046, 7043	459	77	13528	3.06211	1	0.0766854	24.666
GO:0043471	regulation of cellular carbohydrate catabolic process	4	0.843882	0.0155434	3481, 3091, 3643, 3479, 3630	459	16	13528	7.36819	1	0.0779294	25.0562
GO:0045446	endothelial cell differentiation	4	0.843882	0.0155434	183, 3791, 80781, 2022	459	16	13528	7.36819	1	0.0779294	25.0562
GO:0043470	regulation of carbohydrate catabolic process	4	0.843882	0.0155434	3481, 3091, 3643, 3479, 3630	459	16	13528	7.36819	1	0.0779294	25.0562
GO:0060350	endochondral bone morphogenesis	4	0.843882	0.0155434	1280, 1277, 2690, 2778	459	16	13528	7.36819	1	0.0779294	25.0562
GO:0048639	positive regulation of developmental growth	4	0.843882	0.0155434	6198, 3643, 7048, 154	459	16	13528	7.36819	1	0.0779294	25.0562
GO:0045620	negative regulation of lymphocyte differentiation	4	0.843882	0.0155434	3566, 3623, 3624, 1493	459	16	13528	7.36819	1	0.0779294	25.0562
GO:0052510	positive regulation by organism of defense response of other organism during symbiotic interaction	3	0.632911	0.0156718	7098, 7099, 7097	459	6	13528	14.7364	1	0.0784457	25.236
GO:0010887	negative regulation of cholesterol storage	3	0.632911	0.0156718	5465, 7376, 5468	459	6	13528	14.7364	1	0.0784457	25.236
GO:0010611	regulation of cardiac muscle hypertrophy	3	0.632911	0.0156718	183, 3572, 1906	459	6	13528	14.7364	1	0.0784457	25.236
GO:0048304	positive regulation of isotype switching to IgG isotypes	3	0.632911	0.0156718	3458, 3565, 3558	459	6	13528	14.7364	1	0.0784457	25.236
GO:0070613	regulation of protein processing	3	0.632911	0.0156718	2161, 3818, 7057	459	6	13528	14.7364	1	0.0784457	25.236
GO:0060351	cartilage development involved in endochondral bone morphogenesis	3	0.632911	0.0156718	1280, 1277, 2690	459	6	13528	14.7364	1	0.0784457	25.236
GO:0008228	opsonization	3	0.632911	0.0156718	1401, 4153, 5806	459	6	13528	14.7364	1	0.0784457	25.236
GO:0052031	modulation by symbiont of host defense response	3	0.632911	0.0156718	7098, 7099, 7097	459	6	13528	14.7364	1	0.0784457	25.236
GO:0060390	regulation of SMAD protein nuclear translocation	3	0.632911	0.0156718	7040, 7046, 7043	459	6	13528	14.7364	1	0.0784457	25.236
GO:0052572	response to host immune response	3	0.632911	0.0156718	7098, 7099, 7097	459	6	13528	14.7364	1	0.0784457	25.236
GO:0060391	positive regulation of SMAD protein nuclear translocation	3	0.632911	0.0156718	7040, 7046, 7043	459	6	13528	14.7364	1	0.0784457	25.236
GO:0010953	regulation of protein maturation by peptide bond cleavage	3	0.632911	0.0156718	2161, 3818, 7057	459	6	13528	14.7364	1	0.0784457	25.236
GO:0045672	positive regulation of osteoclast differentiation	3	0.632911	0.0156718	6352, 1435, 2778	459	6	13528	14.7364	1	0.0784457	25.236
GO:0052509	positive regulation by symbiont of host defense response	3	0.632911	0.0156718	7098, 7099, 7097	459	6	13528	14.7364	1	0.0784457	25.236
GO:0052564	response to immune response of other organism during symbiotic interaction	3	0.632911	0.0156718	7098, 7099, 7097	459	6	13528	14.7364	1	0.0784457	25.236
GO:0014061	regulation of norepinephrine secretion	3	0.632911	0.0156718	183, 5742, 5021	459	6	13528	14.7364	1	0.0784457	25.236
GO:0045651	positive regulation of macrophage differentiation	3	0.632911	0.0156718	1435, 5196, 796	459	6	13528	14.7364	1	0.0784457	25.236
GO:0051918	negative regulation of fibrinolysis	3	0.632911	0.0156718	350, 7057, 5340	459	6	13528	14.7364	1	0.0784457	25.236
GO:0052255	modulation by organism of defense response of other organism during symbiotic interaction	3	0.632911	0.0156718	7098, 7099, 7097	459	6	13528	14.7364	1	0.0784457	25.236
GO:0043588	skin development	5	1.05485	0.0157485	2068, 1281, 1277, 1289, 1278	459	29	13528	5.08151	1	0.0787107	25.3432
GO:0015758	glucose transport	5	1.05485	0.0157485	1909, 3481, 5473, 3630, 207, 1906	459	29	13528	5.08151	1	0.0787107	25.3432
GO:0019226	transmission of nerve impulse	21	4.43038	0.0158922	6647, 4852, 1286, 4842, 5021, 1312, 1392, 348, 3356, 51738, 2068, 1728, 7040, 10911, 6863, 2247, 6532, 5327, 1815, 7054, 5594	459	350	13528	1.76837	1	0.0792981	25.5436
GO:0030509	BMP signaling pathway	6	1.26582	0.0159531	93, 92, 90, 7049, 10468, 2022	459	44	13528	4.01901	1	0.0794849	25.6284
GO:0051348	negative regulation of transferase activity	9	1.89873	0.0160404	3481, 1647, 2167, 3553, 3630, 1028, 5468, 207, 836, 348	459	96	13528	2.76307	1	0.0797982	25.7498
GO:0006790	sulfur metabolic process	10	2.1097	0.0160796	6647, 5167, 6648, 2952, 4524, 875, 6776, 2690, 3479, 3990	459	115	13528	2.56285	1	0.0798792	25.8042
GO:0009310	amine catabolic process	8	1.68776	0.0162989	4846, 4843, 4842, 875, 3620, 1312, 6999, 23576	459	78	13528	3.02285	1	0.0808239	26.1081
GO:0048598	embryonic morphogenesis	19	4.00844	0.0173485	5950, 1280, 6647, 93, 1889, 92, 90, 2776, 2778, 1906, 7157, 2249, 7424, 7048, 7046, 4322, 7054, 4609, 7043	459	307	13528	1.82405	1	0.085728	27.5463
GO:0006633	fatty acid biosynthetic process	8	1.68776	0.0173807	4282, 4023, 240, 5743, 5742, 10728, 1906, 3990	459	79	13528	2.98458	1	0.0857671	27.59
GO:0046879	hormone secretion	6	1.26582	0.017463	51738, 93, 3952, 1081, 3569, 1906	459	45	13528	3.9297	1	0.086044	27.7016
GO:0008645	hexose transport	5	1.05485	0.0176977	1909, 3481, 5473, 3630, 207, 1906	459	30	13528	4.91213	1	0.0870429	28.0189
GO:0042990	regulation of transcription factor import into nucleus	5	1.05485	0.0176977	5588, 2316, 7124, 3586, 999	459	30	13528	4.91213	1	0.0870429	28.0189
GO:0065003	macromolecular complex assembly	34	7.173	0.0179444	338, 7450, 6891, 2316, 6892, 2288, 284, 335, 154, 2068, 3480, 7040, 3320, 2244, 3416, 811, 6714, 6648, 9370, 308, 64127, 3308, 2243, 7157, 7132, 348, 4282, 355, 8805, 3667, 3643, 1535, 4609, 999	459	665	13528	1.50688	1	0.0880951	28.3511
GO:0032890	regulation of organic acid transport	4	0.843882	0.0184086	4049, 7124, 207, 7057	459	17	13528	6.93477	1	0.090169	28.9721
GO:0035094	response to nicotine	4	0.843882	0.0184086	3953, 3162, 6869, 596	459	17	13528	6.93477	1	0.090169	28.9721
GO:0032732	positive regulation of interleukin-1 production	4	0.843882	0.0184086	3458, 64127, 796, 3717	459	17	13528	6.93477	1	0.090169	28.9721
GO:0042310	vasoconstriction	4	0.843882	0.0184086	1909, 1910, 183, 1906	459	17	13528	6.93477	1	0.090169	28.9721
GO:0051004	regulation of lipoprotein lipase activity	4	0.843882	0.0184086	186, 7376, 350, 3717	459	17	13528	6.93477	1	0.090169	28.9721
GO:0032228	regulation of synaptic transmission, GABAergic	4	0.843882	0.0184086	2066, 6869, 6863, 5021	459	17	13528	6.93477	1	0.090169	28.9721
GO:0060393	regulation of pathway-restricted SMAD protein phosphorylation	4	0.843882	0.0184086	7040, 2022, 7046, 7043	459	17	13528	6.93477	1	0.090169	28.9721
GO:0042307	positive regulation of protein import into nucleus	4	0.843882	0.0184086	5588, 2316, 7124, 999	459	17	13528	6.93477	1	0.090169	28.9721
GO:0002053	positive regulation of mesenchymal cell proliferation	4	0.843882	0.0184086	7422, 3667, 3791, 7048	459	17	13528	6.93477	1	0.090169	28.9721
GO:0007005	mitochondrion organization	11	2.32068	0.0188722	4846, 596, 134266, 6648, 1191, 3320, 3308, 207, 836, 7157, 4609	459	138	13528	2.34928	1	0.0922305	29.5872
GO:0007623	circadian rhythm	6	1.26582	0.0190645	51738, 1956, 406, 1392, 100, 6550	459	46	13528	3.84427	1	0.0930112	29.8408
GO:0006879	cellular iron ion homeostasis	5	1.05485	0.0197906	3240, 6647, 1356, 4057, 4609	459	31	13528	4.75367	1	0.0962848	30.7909
GO:0015749	monosaccharide transport	5	1.05485	0.0197906	1909, 3481, 5473, 3630, 207, 1906	459	31	13528	4.75367	1	0.0962848	30.7909
GO:0030815	negative regulation of cAMP metabolic process	3	0.632911	0.021453	1909, 1815, 1906	459	7	13528	12.6312	1	0.103885	32.9204
GO:0051489	regulation of filopodium assembly	3	0.632911	0.021453	5588, 7046, 7043	459	7	13528	12.6312	1	0.103885	32.9204
GO:0060037	pharyngeal system development	3	0.632911	0.021453	1889, 90, 7046	459	7	13528	12.6312	1	0.103885	32.9204
GO:0070229	negative regulation of lymphocyte apoptosis	3	0.632911	0.021453	3620, 100, 3558	459	7	13528	12.6312	1	0.103885	32.9204
GO:0014855	striated muscle cell proliferation	3	0.632911	0.021453	7042, 7049, 6256	459	7	13528	12.6312	1	0.103885	32.9204
GO:0010770	positive regulation of cell morphogenesis involved in differentiation	3	0.632911	0.021453	7042, 7040, 7043	459	7	13528	12.6312	1	0.103885	32.9204
GO:0051968	positive regulation of synaptic transmission, glutamatergic	3	0.632911	0.021453	5743, 1956, 5021	459	7	13528	12.6312	1	0.103885	32.9204
GO:0045599	negative regulation of fat cell differentiation	3	0.632911	0.021453	5167, 6648, 9370	459	7	13528	12.6312	1	0.103885	32.9204
GO:0060419	heart growth	3	0.632911	0.021453	7042, 7049, 6256	459	7	13528	12.6312	1	0.103885	32.9204
GO:0055017	cardiac muscle tissue growth	3	0.632911	0.021453	7042, 7049, 6256	459	7	13528	12.6312	1	0.103885	32.9204
GO:0043206	fibril organization	3	0.632911	0.021453	1281, 1289, 1471	459	7	13528	12.6312	1	0.103885	32.9204
GO:0010718	positive regulation of epithelial to mesenchymal transition	3	0.632911	0.021453	7042, 7040, 7043	459	7	13528	12.6312	1	0.103885	32.9204
GO:0060038	cardiac muscle cell proliferation	3	0.632911	0.021453	7042, 7049, 6256	459	7	13528	12.6312	1	0.103885	32.9204
GO:0001885	endothelial cell development	3	0.632911	0.021453	183, 80781, 2022	459	7	13528	12.6312	1	0.103885	32.9204
GO:0042921	glucocorticoid receptor signaling pathway	3	0.632911	0.021453	811, 2908, 4734	459	7	13528	12.6312	1	0.103885	32.9204
GO:0030818	negative regulation of cAMP biosynthetic process	3	0.632911	0.021453	1909, 1815, 1906	459	7	13528	12.6312	1	0.103885	32.9204
GO:0010922	positive regulation of phosphatase activity	3	0.632911	0.021453	3458, 186, 3717	459	7	13528	12.6312	1	0.103885	32.9204
GO:0001774	microglial cell activation	3	0.632911	0.021453	7098, 7099, 7097	459	7	13528	12.6312	1	0.103885	32.9204
GO:0022401	adaptation of signaling pathway	3	0.632911	0.021453	2868, 155, 154	459	7	13528	12.6312	1	0.103885	32.9204
GO:0051491	positive regulation of filopodium assembly	3	0.632911	0.021453	5588, 7046, 7043	459	7	13528	12.6312	1	0.103885	32.9204
GO:0014743	regulation of muscle hypertrophy	3	0.632911	0.021453	183, 3572, 1906	459	7	13528	12.6312	1	0.103885	32.9204
GO:0030949	positive regulation of vascular endothelial growth factor receptor signaling pathway	3	0.632911	0.021453	7422, 2321, 3091	459	7	13528	12.6312	1	0.103885	32.9204
GO:0002643	regulation of tolerance induction	3	0.632911	0.021453	7048, 3620, 83737	459	7	13528	12.6312	1	0.103885	32.9204
GO:0002645	positive regulation of tolerance induction	3	0.632911	0.021453	7048, 3620, 83737	459	7	13528	12.6312	1	0.103885	32.9204
GO:0045084	positive regulation of interleukin-12 biosynthetic process	3	0.632911	0.021453	3458, 7099, 5970	459	7	13528	12.6312	1	0.103885	32.9204
GO:0010889	regulation of sequestering of triglyceride	3	0.632911	0.021453	5465, 4023, 5468	459	7	13528	12.6312	1	0.103885	32.9204
GO:0002029	desensitization of G-protein coupled receptor protein signaling pathway	3	0.632911	0.021453	2868, 155, 154	459	7	13528	12.6312	1	0.103885	32.9204
GO:0048701	embryonic cranial skeleton morphogenesis	4	0.843882	0.0215465	7048, 2778, 7046, 7043	459	18	13528	6.5495	1	0.104183	33.0384
GO:0032024	positive regulation of insulin secretion	4	0.843882	0.0215465	51738, 5950, 11132, 3717	459	18	13528	6.5495	1	0.104183	33.0384
GO:0010921	regulation of phosphatase activity	4	0.843882	0.0215465	7042, 3458, 186, 3717	459	18	13528	6.5495	1	0.104183	33.0384
GO:0010464	regulation of mesenchymal cell proliferation	4	0.843882	0.0215465	7422, 3667, 3791, 7048	459	18	13528	6.5495	1	0.104183	33.0384
GO:0009593	detection of chemical stimulus	5	1.05485	0.0220298	6648, 7099, 64127, 2022, 7043	459	32	13528	4.60512	1	0.106277	33.6447
GO:0051346	negative regulation of hydrolase activity	6	1.26582	0.0225501	7042, 3953, 4846, 1471, 7157, 335	459	48	13528	3.6841	1	0.108532	34.2916
GO:0010721	negative regulation of cell development	6	1.26582	0.0225501	7040, 8829, 6696, 7049, 7157, 2048	459	48	13528	3.6841	1	0.108532	34.2916
GO:0006357	regulation of transcription from RNA polymerase II promoter	36	7.59494	0.0225603	6774, 5970, 7124, 3479, 1028, 4734, 3624, 154, 2068, 5465, 7040, 7422, 7421, 2247, 367, 10468, 7376, 7043, 3558, 811, 6648, 3091, 6256, 2100, 5468, 7157, 7132, 3162, 406, 6776, 3565, 4790, 2022, 5591, 3569, 4609	459	727	13528	1.45945	1	0.108439	34.3043
GO:0002504	antigen processing and presentation of peptide or polysaccharide antigen via MHC class II	5	1.05485	0.0244175	3113, 3117, 3119, 2207, 3123	459	33	13528	4.46557	1	0.116777	36.565
GO:0007569	cell aging	5	1.05485	0.0244175	6647, 596, 2022, 5054, 7157	459	33	13528	4.46557	1	0.116777	36.565
GO:0009914	hormone transport	6	1.26582	0.0244377	51738, 93, 3952, 1081, 3569, 1906	459	49	13528	3.60891	1	0.116719	36.5892
GO:0051966	regulation of synaptic transmission, glutamatergic	4	0.843882	0.0249578	3356, 5743, 1956, 5021	459	19	13528	6.20479	1	0.118926	37.2087
GO:0035272	exocrine system development	4	0.843882	0.0249578	7042, 7040, 1956, 7043	459	19	13528	6.20479	1	0.118926	37.2087
GO:0050433	regulation of catecholamine secretion	4	0.843882	0.0249578	3356, 183, 5742, 5021	459	19	13528	6.20479	1	0.118926	37.2087
GO:0007268	synaptic transmission	18	3.79747	0.0253629	4852, 1286, 4842, 5021, 1312, 1392, 348, 51738, 3356, 1728, 6863, 10911, 2247, 6532, 5327, 1815, 7054, 5594	459	298	13528	1.78023	1	0.120604	37.6873
GO:0050767	regulation of neurogenesis	12	2.53165	0.0257148	811, 7040, 596, 8829, 6696, 7424, 5970, 7077, 5468, 7157, 2048, 348	459	166	13528	2.13056	1	0.122036	38.1003
GO:0015718	monocarboxylic acid transport	6	1.26582	0.0264241	366, 5465, 1636, 624, 1815, 5468	459	50	13528	3.53673	1	0.125066	38.9247
GO:0022600	digestive system process	5	1.05485	0.0269557	51738, 5950, 7421, 5021, 12	459	34	13528	4.33423	1	0.127285	39.5358
GO:0009063	cellular amino acid catabolic process	7	1.47679	0.0272676	4846, 4843, 4842, 875, 3620, 6999, 23576	459	68	13528	3.03396	1	0.128515	39.8917
GO:0001508	regulation of action potential	7	1.47679	0.0272676	2068, 6869, 7040, 6647, 6863, 2776, 2767	459	68	13528	3.03396	1	0.128515	39.8917
GO:0010608	posttranscriptional regulation of gene expression	14	2.95359	0.0275205	811, 596, 940, 2316, 7124, 3488, 7133, 207, 335, 7422, 5591, 3569, 7057, 5594	459	211	13528	1.95554	1	0.129479	40.1788
GO:0048302	regulation of isotype switching to IgG isotypes	3	0.632911	0.0279702	3458, 3565, 3558	459	8	13528	11.0523	1	0.131312	40.6861
GO:0010224	response to UV-B	3	0.632911	0.0279702	3593, 596, 5970	459	8	13528	11.0523	1	0.131312	40.6861
GO:0002281	macrophage activation during immune response	3	0.632911	0.0279702	7098, 7099, 7097	459	8	13528	11.0523	1	0.131312	40.6861
GO:0031998	regulation of fatty acid beta-oxidation	3	0.632911	0.0279702	5465, 3667, 207	459	8	13528	11.0523	1	0.131312	40.6861
GO:0030803	negative regulation of cyclic nucleotide biosynthetic process	3	0.632911	0.0279702	1909, 1815, 1906	459	8	13528	11.0523	1	0.131312	40.6861
GO:0030809	negative regulation of nucleotide biosynthetic process	3	0.632911	0.0279702	1909, 1815, 1906	459	8	13528	11.0523	1	0.131312	40.6861
GO:0030800	negative regulation of cyclic nucleotide metabolic process	3	0.632911	0.0279702	1909, 1815, 1906	459	8	13528	11.0523	1	0.131312	40.6861
GO:0048147	negative regulation of fibroblast proliferation	3	0.632911	0.0279702	4049, 6648, 7157	459	8	13528	11.0523	1	0.131312	40.6861
GO:0070328	triglyceride homeostasis	3	0.632911	0.0279702	4023, 1071, 3990	459	8	13528	11.0523	1	0.131312	40.6861
GO:0045075	regulation of interleukin-12 biosynthetic process	3	0.632911	0.0279702	3458, 7099, 5970	459	8	13528	11.0523	1	0.131312	40.6861
GO:0055093	response to hyperoxia	3	0.632911	0.0279702	4846, 6648, 1543	459	8	13528	11.0523	1	0.131312	40.6861
GO:0045779	negative regulation of bone resorption	3	0.632911	0.0279702	7422, 796, 4982	459	8	13528	11.0523	1	0.131312	40.6861
GO:0008347	glial cell migration	3	0.632911	0.0279702	7042, 1462, 4323	459	8	13528	11.0523	1	0.131312	40.6861
GO:0030431	sleep	3	0.632911	0.0279702	3356, 3606, 5021	459	8	13528	11.0523	1	0.131312	40.6861
GO:0042756	drinking behavior	3	0.632911	0.0279702	59272, 183, 5972	459	8	13528	11.0523	1	0.131312	40.6861
GO:0046321	positive regulation of fatty acid oxidation	3	0.632911	0.0279702	5465, 3667, 5468	459	8	13528	11.0523	1	0.131312	40.6861
GO:0007184	SMAD protein nuclear translocation	3	0.632911	0.0279702	7042, 7040, 7043	459	8	13528	11.0523	1	0.131312	40.6861
GO:0046851	negative regulation of bone remodeling	3	0.632911	0.0279702	7422, 796, 4982	459	8	13528	11.0523	1	0.131312	40.6861
GO:0051893	regulation of focal adhesion formation	3	0.632911	0.0279702	94, 4323, 7057	459	8	13528	11.0523	1	0.131312	40.6861
GO:0051953	negative regulation of amine transport	3	0.632911	0.0279702	4049, 5742, 7124	459	8	13528	11.0523	1	0.131312	40.6861
GO:0046885	regulation of hormone biosynthetic process	3	0.632911	0.0279702	2908, 3091, 476	459	8	13528	11.0523	1	0.131312	40.6861
GO:0042053	regulation of dopamine metabolic process	3	0.632911	0.0279702	1815, 1312, 6870	459	8	13528	11.0523	1	0.131312	40.6861
GO:0032026	response to magnesium ion	3	0.632911	0.0279702	5336, 4982, 7057	459	8	13528	11.0523	1	0.131312	40.6861
GO:0009065	glutamine family amino acid catabolic process	4	0.843882	0.0286419	4846, 4843, 4842, 23576	459	20	13528	5.89455	1	0.134118	41.4362
GO:0033619	membrane protein proteolysis	4	0.843882	0.0286419	5588, 5970, 4790, 51752	459	20	13528	5.89455	1	0.134118	41.4362
GO:0042417	dopamine metabolic process	4	0.843882	0.0286419	7042, 1815, 1312, 7054	459	20	13528	5.89455	1	0.134118	41.4362
GO:0048592	eye morphogenesis	7	1.47679	0.0290444	5950, 7422, 6774, 356, 1289, 7054, 2048	459	69	13528	2.98999	1	0.135724	41.8814
GO:0048812	neuron projection morphogenesis	14	2.95359	0.0294105	6285, 133, 596, 57556, 1191, 1956, 7143, 6256, 3717, 3480, 8828, 8829, 1462, 2048	459	213	13528	1.93718	1	0.137164	42.2835
GO:0051705	behavioral interaction between organisms	5	1.05485	0.0296458	6869, 5021, 3553, 1815, 7054	459	35	13528	4.2104	1	0.138025	42.5406
GO:0008584	male gonad development	6	1.26582	0.0306986	5950, 596, 92, 367, 197, 3623	459	52	13528	3.4007	1	0.142454	43.6777
GO:0009755	hormone-mediated signaling	6	1.26582	0.0306986	51738, 5972, 2690, 2778, 2784, 3717	459	52	13528	3.4007	1	0.142454	43.6777
GO:0007229	integrin-mediated signaling pathway	7	1.47679	0.0308957	1281, 3674, 3678, 1490, 3690, 11093, 3684	459	70	13528	2.94728	1	0.143135	43.8882
GO:0046470	phosphatidylcholine metabolic process	4	0.843882	0.0325975	5444, 1071, 335, 3990	459	21	13528	5.61386	1	0.150331	45.675
GO:0015909	long-chain fatty acid transport	4	0.843882	0.0325975	1636, 624, 1815, 5468	459	21	13528	5.61386	1	0.150331	45.675
GO:0030101	natural killer cell activation	4	0.843882	0.0325975	3593, 3811, 6776, 3558	459	21	13528	5.61386	1	0.150331	45.675
GO:0046849	bone remodeling	4	0.843882	0.0325975	7040, 5167, 154, 7043	459	21	13528	5.61386	1	0.150331	45.675
GO:0033673	negative regulation of kinase activity	8	1.68776	0.0327767	3481, 1647, 2167, 3553, 3630, 1028, 207, 836, 348	459	90	13528	2.6198	1	0.150918	45.8599
GO:0043491	protein kinase B signaling cascade	3	0.632911	0.0351673	6198, 3667, 207	459	9	13528	9.82426	1	0.160974	48.2714
GO:0042447	hormone catabolic process	3	0.632911	0.0351673	1889, 1636, 3416	459	9	13528	9.82426	1	0.160974	48.2714
GO:0045540	regulation of cholesterol biosynthetic process	3	0.632911	0.0351673	338, 6647, 348	459	9	13528	9.82426	1	0.160974	48.2714
GO:0043011	myeloid dendritic cell differentiation	3	0.632911	0.0351673	1437, 7040, 7048	459	9	13528	9.82426	1	0.160974	48.2714
GO:0045912	negative regulation of carbohydrate metabolic process	3	0.632911	0.0351673	3481, 5167, 9370, 3630	459	9	13528	9.82426	1	0.160974	48.2714
GO:0010884	positive regulation of lipid storage	3	0.632911	0.0351673	4023, 338, 4790	459	9	13528	9.82426	1	0.160974	48.2714
GO:0002262	myeloid cell homeostasis	3	0.632911	0.0351673	3458, 6647, 3569	459	9	13528	9.82426	1	0.160974	48.2714
GO:0030826	regulation of cGMP biosynthetic process	3	0.632911	0.0351673	4846, 136, 348	459	9	13528	9.82426	1	0.160974	48.2714
GO:0014829	vascular smooth muscle contraction	3	0.632911	0.0351673	1909, 1910, 1906	459	9	13528	9.82426	1	0.160974	48.2714
GO:0022408	negative regulation of cell-cell adhesion	3	0.632911	0.0351673	7040, 9370, 3717	459	9	13528	9.82426	1	0.160974	48.2714
GO:0046325	negative regulation of glucose import	3	0.632911	0.0351673	4049, 5167, 7124	459	9	13528	9.82426	1	0.160974	48.2714
GO:0042069	regulation of catecholamine metabolic process	3	0.632911	0.0351673	1815, 1312, 6870	459	9	13528	9.82426	1	0.160974	48.2714
GO:0045684	positive regulation of epidermis development	3	0.632911	0.0351673	7042, 7124, 10468	459	9	13528	9.82426	1	0.160974	48.2714
GO:0008343	adult feeding behavior	3	0.632911	0.0351673	51738, 4852, 3952	459	9	13528	9.82426	1	0.160974	48.2714
GO:0001773	myeloid dendritic cell activation	3	0.632911	0.0351673	1437, 7040, 7048	459	9	13528	9.82426	1	0.160974	48.2714
GO:0010677	negative regulation of cellular carbohydrate metabolic process	3	0.632911	0.0351673	3481, 5167, 9370, 3630	459	9	13528	9.82426	1	0.160974	48.2714
GO:0030947	regulation of vascular endothelial growth factor receptor signaling pathway	3	0.632911	0.0351673	7422, 2321, 3091	459	9	13528	9.82426	1	0.160974	48.2714
GO:0021940	positive regulation of granule cell precursor proliferation	3	0.632911	0.0351673	2247, 3479, 1950	459	9	13528	9.82426	1	0.160974	48.2714
GO:0032769	negative regulation of monooxygenase activity	3	0.632911	0.0351673	51070, 4790, 2022	459	9	13528	9.82426	1	0.160974	48.2714
GO:0021936	regulation of granule cell precursor proliferation	3	0.632911	0.0351673	2247, 3479, 1950	459	9	13528	9.82426	1	0.160974	48.2714
GO:0001667	ameboidal cell migration	5	1.05485	0.0354866	1910, 4254, 8828, 3091, 90	459	37	13528	3.98281	1	0.162136	48.5856
GO:0008624	induction of apoptosis by extracellular signals	9	1.89873	0.0362865	355, 5599, 7421, 356, 7124, 5923, 7078, 1392, 836	459	112	13528	2.36835	1	0.165332	49.3651
GO:0043542	endothelial cell migration	4	0.843882	0.0368223	4846, 2247, 796, 335	459	22	13528	5.35868	1	0.167395	49.8809
GO:0048286	lung alveolus development	4	0.843882	0.0368223	7422, 3791, 100, 7043	459	22	13528	5.35868	1	0.167395	49.8809
GO:0045682	regulation of epidermis development	4	0.843882	0.0368223	7042, 7124, 10468, 3624	459	22	13528	5.35868	1	0.167395	49.8809
GO:0048562	embryonic organ morphogenesis	10	2.1097	0.0368471	5950, 1280, 6647, 7048, 2778, 7046, 7054, 1906, 4609, 7043	459	133	13528	2.216	1	0.167298	49.9047
GO:0051592	response to calcium ion	6	1.26582	0.0378826	1843, 1956, 2244, 4734, 2243, 7057	459	55	13528	3.21521	1	0.171447	50.887
GO:0016053	organic acid biosynthetic process	11	2.32068	0.0380141	4282, 4023, 1719, 240, 5743, 5742, 875, 3620, 10728, 1906, 3990	459	155	13528	2.09162	1	0.171791	51.0105
GO:0046394	carboxylic acid biosynthetic process	11	2.32068	0.0380141	4282, 4023, 1719, 240, 5743, 5742, 875, 3620, 10728, 1906, 3990	459	155	13528	2.09162	1	0.171791	51.0105
GO:0034613	cellular protein localization	22	4.64135	0.0401032	811, 2147, 2923, 10266, 2149, 1956, 6891, 7124, 2316, 4734, 207, 7157, 3717, 7042, 3458, 7040, 134266, 2247, 406, 9146, 5594, 7043	459	411	13528	1.57762	1	0.180286	52.9327
GO:0000082	G1/S transition of mitotic cell cycle	6	1.26582	0.0404869	596, 1956, 91, 90, 207, 3624	459	56	13528	3.1578	1	0.18166	53.2779
GO:0002793	positive regulation of peptide secretion	4	0.843882	0.0413129	51738, 5950, 11132, 3717	459	23	13528	5.1257	1	0.184851	54.013
GO:0007044	cell-substrate junction assembly	4	0.843882	0.0413129	596, 3678, 2335, 3690	459	23	13528	5.1257	1	0.184851	54.013
GO:0030004	cellular monovalent inorganic cation homeostasis	4	0.843882	0.0413129	183, 4306, 23327, 7157	459	23	13528	5.1257	1	0.184851	54.013
GO:0042058	regulation of epidermal growth factor receptor signaling pathway	4	0.843882	0.0413129	183, 7039, 6464, 1950	459	23	13528	5.1257	1	0.184851	54.013
GO:0051262	protein tetramerization	5	1.05485	0.0419458	3480, 6648, 3416, 3643, 7157	459	39	13528	3.77856	1	0.187233	54.5688
GO:0030072	peptide hormone secretion	5	1.05485	0.0419458	51738, 93, 3952, 3569, 1906	459	39	13528	3.77856	1	0.187233	54.5688
GO:0017015	regulation of transforming growth factor beta receptor signaling pathway	5	1.05485	0.0419458	7040, 1028, 2022, 7057, 7043	459	39	13528	3.77856	1	0.187233	54.5688
GO:0043583	ear development	8	1.68776	0.0420922	1280, 7040, 6647, 596, 1889, 1906, 4609, 7043	459	95	13528	2.48192	1	0.187611	54.6964
GO:0048729	tissue morphogenesis	12	2.53165	0.0425884	7042, 596, 183, 284217, 7424, 1277, 90, 7049, 10468, 1278, 6256, 5228	459	180	13528	1.96485	1	0.189418	55.1266
GO:0030325	adrenal gland development	3	0.632911	0.0429909	2908, 1392, 335	459	10	13528	8.84183	1	0.190836	55.4726
GO:0010460	positive regulation of heart rate	3	0.632911	0.0429909	6870, 100, 1906	459	10	13528	8.84183	1	0.190836	55.4726
GO:0048875	chemical homeostasis within a tissue	3	0.632911	0.0429909	2066, 7422, 3791	459	10	13528	8.84183	1	0.190836	55.4726
GO:0043266	regulation of potassium ion transport	3	0.632911	0.0429909	3356, 4846, 154	459	10	13528	8.84183	1	0.190836	55.4726
GO:0020027	hemoglobin metabolic process	3	0.632911	0.0429909	3091, 3623, 3624	459	10	13528	8.84183	1	0.190836	55.4726
GO:0030823	regulation of cGMP metabolic process	3	0.632911	0.0429909	4846, 136, 348	459	10	13528	8.84183	1	0.190836	55.4726
GO:0045980	negative regulation of nucleotide metabolic process	3	0.632911	0.0429909	1909, 1815, 1906	459	10	13528	8.84183	1	0.190836	55.4726
GO:0032411	positive regulation of transporter activity	3	0.632911	0.0429909	5336, 1815, 5444	459	10	13528	8.84183	1	0.190836	55.4726
GO:0043129	surfactant homeostasis	3	0.632911	0.0429909	2066, 7422, 3791	459	10	13528	8.84183	1	0.190836	55.4726
GO:0043403	skeletal muscle regeneration	3	0.632911	0.0429909	3479, 5329, 5328	459	10	13528	8.84183	1	0.190836	55.4726
GO:0003091	renal water homeostasis	3	0.632911	0.0429909	3827, 1906, 1585	459	10	13528	8.84183	1	0.190836	55.4726
GO:0050930	induction of positive chemotaxis	3	0.632911	0.0429909	7422, 177, 3576	459	10	13528	8.84183	1	0.190836	55.4726
GO:0014821	phasic smooth muscle contraction	3	0.632911	0.0429909	1910, 183, 1906	459	10	13528	8.84183	1	0.190836	55.4726
GO:0050710	negative regulation of cytokine secretion	3	0.632911	0.0429909	7124, 3586, 335	459	10	13528	8.84183	1	0.190836	55.4726
GO:0048708	astrocyte differentiation	3	0.632911	0.0429909	183, 1956, 8521	459	10	13528	8.84183	1	0.190836	55.4726
GO:0070727	cellular macromolecule localization	22	4.64135	0.0430951	811, 2147, 2923, 10266, 2149, 1956, 6891, 7124, 2316, 4734, 207, 7157, 3717, 7042, 3458, 7040, 134266, 2247, 406, 9146, 5594, 7043	459	414	13528	1.56619	1	0.191036	55.5618
GO:0001822	kidney development	8	1.68776	0.0441413	596, 183, 93, 5972, 185, 1636, 7046, 5228	459	96	13528	2.45606	1	0.195054	56.4478
GO:0046700	heterocycle catabolic process	7	1.47679	0.0460127	3162, 3163, 259, 3620, 1543, 6999, 100	459	77	13528	2.67934	1	0.202365	57.9913
GO:0009620	response to fungus	4	0.843882	0.0460655	7040, 7099, 7097, 5806	459	24	13528	4.91213	1	0.202341	58.0341
GO:0007276	gamete generation	21	4.43038	0.0479695	5950, 338, 4846, 6647, 596, 5104, 92, 5743, 90, 1082, 207, 3953, 5997, 6198, 7040, 2492, 183, 3952, 10468, 5591, 7046	459	395	13528	1.56691	1	0.209701	59.5499
GO:0051172	negative regulation of nitrogen compound metabolic process	26	5.48523	0.0482383	6774, 2167, 7124, 1028, 4734, 1312, 5465, 7040, 7421, 2247, 11059, 10468, 7376, 7043, 811, 796, 6256, 5468, 7157, 1906, 1909, 8805, 4790, 2022, 1815, 3586	459	519	13528	1.47648	1	0.210525	59.7596
GO:0043623	cellular protein complex assembly	11	2.32068	0.0488366	811, 6714, 7040, 3320, 2244, 2316, 1535, 2288, 3308, 2243, 154	459	162	13528	2.00124	1	0.21265	60.2228
GO:0051100	negative regulation of binding	6	1.26582	0.048938	3162, 2316, 64127, 155, 154, 3717	459	59	13528	2.99723	1	0.212806	60.3008
GO:0001570	vasculogenesis	5	1.05485	0.0490249	7422, 3791, 7048, 2022, 5921	459	41	13528	3.59424	1	0.212904	60.3675
GO:0002790	peptide secretion	5	1.05485	0.0490249	51738, 93, 3952, 3569, 1906	459	41	13528	3.59424	1	0.212904	60.3675
GO:0043331	response to dsRNA	4	0.843882	0.0510755	7098, 6772, 64127, 5594	459	25	13528	4.71564	1	0.220703	61.9118
GO:0006886	intracellular protein transport	20	4.21941	0.0512206	811, 2147, 2923, 10266, 2149, 6891, 7124, 4734, 207, 7157, 3717, 7042, 3458, 7040, 134266, 2247, 406, 9146, 5594, 7043	459	374	13528	1.57608	1	0.221018	62.0189
GO:0051881	regulation of mitochondrial membrane potential	3	0.632911	0.0513906	6647, 596, 6648	459	11	13528	8.03803	1	0.221429	62.144
GO:0060043	regulation of cardiac muscle cell proliferation	3	0.632911	0.0513906	5950, 2247, 7048	459	11	13528	8.03803	1	0.221429	62.144
GO:0042749	regulation of circadian sleep/wake cycle	3	0.632911	0.0513906	51738, 1392, 100	459	11	13528	8.03803	1	0.221429	62.144
GO:0050482	arachidonic acid secretion	3	0.632911	0.0513906	1636, 624, 1815	459	11	13528	8.03803	1	0.221429	62.144
GO:0045742	positive regulation of epidermal growth factor receptor signaling pathway	3	0.632911	0.0513906	183, 7039, 1950	459	11	13528	8.03803	1	0.221429	62.144
GO:0045187	regulation of circadian sleep/wake cycle, sleep	3	0.632911	0.0513906	51738, 1392, 100	459	11	13528	8.03803	1	0.221429	62.144
GO:0002714	positive regulation of B cell mediated immunity	3	0.632911	0.0513906	718, 2207, 64127	459	11	13528	8.03803	1	0.221429	62.144
GO:0010559	regulation of glycoprotein biosynthetic process	3	0.632911	0.0513906	596, 1839, 3643	459	11	13528	8.03803	1	0.221429	62.144
GO:0031663	lipopolysaccharide-mediated signaling pathway	3	0.632911	0.0513906	4846, 6772, 5594	459	11	13528	8.03803	1	0.221429	62.144
GO:0055021	regulation of cardiac muscle growth	3	0.632911	0.0513906	5950, 2247, 7048	459	11	13528	8.03803	1	0.221429	62.144
GO:0030238	male sex determination	3	0.632911	0.0513906	3480, 367, 3643	459	11	13528	8.03803	1	0.221429	62.144
GO:0002891	positive regulation of immunoglobulin mediated immune response	3	0.632911	0.0513906	718, 2207, 64127	459	11	13528	8.03803	1	0.221429	62.144
GO:0050891	multicellular organismal water homeostasis	3	0.632911	0.0513906	3827, 1906, 1585	459	11	13528	8.03803	1	0.221429	62.144
GO:0032309	icosanoid secretion	3	0.632911	0.0513906	1636, 624, 1815	459	11	13528	8.03803	1	0.221429	62.144
GO:0031623	receptor internalization	3	0.632911	0.0513906	2690, 2868, 4734	459	11	13528	8.03803	1	0.221429	62.144
GO:0022410	circadian sleep/wake cycle process	3	0.632911	0.0513906	51738, 1392, 100	459	11	13528	8.03803	1	0.221429	62.144
GO:0055024	regulation of cardiac muscle tissue development	3	0.632911	0.0513906	5950, 2247, 7048	459	11	13528	8.03803	1	0.221429	62.144
GO:0031647	regulation of protein stability	5	1.05485	0.0527959	811, 596, 2316, 5591, 335	459	42	13528	3.50866	1	0.226629	63.1634
GO:0046651	lymphocyte proliferation	5	1.05485	0.0527959	959, 596, 3586, 3684, 7157	459	42	13528	3.50866	1	0.226629	63.1634
GO:0042692	muscle cell differentiation	9	1.89873	0.0530938	3956, 183, 2149, 4842, 90, 3479, 6256, 8038, 5340	459	121	13528	2.19219	1	0.227523	63.3761
GO:0042157	lipoprotein metabolic process	7	1.47679	0.0536836	5465, 4973, 338, 80831, 5329, 335, 348	459	80	13528	2.57887	1	0.229538	63.7938
GO:0018149	peptide cross-linking	4	0.843882	0.0563376	1281, 2335, 2162, 7057	459	26	13528	4.53427	1	0.239429	65.6185
GO:0021782	glial cell development	4	0.843882	0.0563376	2068, 6647, 183, 1956	459	26	13528	4.53427	1	0.239429	65.6185
GO:0046677	response to antibiotic	4	0.843882	0.0563376	6347, 1543, 3716, 3717	459	26	13528	4.53427	1	0.239429	65.6185
GO:0048146	positive regulation of fibroblast proliferation	4	0.843882	0.0563376	183, 5155, 685, 3479	459	26	13528	4.53427	1	0.239429	65.6185
GO:0000737	DNA catabolic process, endonucleolytic	4	0.843882	0.0563376	2068, 6647, 836, 4609	459	26	13528	4.53427	1	0.239429	65.6185
GO:0022898	regulation of transmembrane transporter activity	4	0.843882	0.0563376	3481, 5336, 3630, 1815, 154	459	26	13528	4.53427	1	0.239429	65.6185
GO:0045786	negative regulation of cell cycle	7	1.47679	0.0564027	7040, 596, 1956, 3623, 836, 7157, 3624	459	81	13528	2.54703	1	0.239409	65.6621
GO:0034599	cellular response to oxidative stress	5	1.05485	0.0567204	3162, 6647, 6648, 4353, 3091	459	43	13528	3.42707	1	0.240347	65.8743
GO:0051329	interphase of mitotic cell cycle	8	1.68776	0.0602766	596, 1647, 1956, 91, 90, 1028, 207, 3624	459	103	13528	2.28915	1	0.253456	68.167
GO:0034375	high-density lipoprotein particle remodeling	3	0.632911	0.0603185	1071, 348, 3990	459	12	13528	7.36819	1	0.253334	68.1931
GO:0042745	circadian sleep/wake cycle	3	0.632911	0.0603185	51738, 1392, 100	459	12	13528	7.36819	1	0.253334	68.1931
GO:0046688	response to copper ion	3	0.632911	0.0603185	6647, 596, 6649	459	12	13528	7.36819	1	0.253334	68.1931
GO:0065005	protein-lipid complex assembly	3	0.632911	0.0603185	338, 335, 348	459	12	13528	7.36819	1	0.253334	68.1931
GO:0060420	regulation of heart growth	3	0.632911	0.0603185	5950, 2247, 7048	459	12	13528	7.36819	1	0.253334	68.1931
GO:0008354	germ cell migration	3	0.632911	0.0603185	7040, 5591, 7046	459	12	13528	7.36819	1	0.253334	68.1931
GO:0051496	positive regulation of stress fiber formation	3	0.632911	0.0603185	6869, 6863, 5588	459	12	13528	7.36819	1	0.253334	68.1931
GO:0001958	endochondral ossification	3	0.632911	0.0603185	1280, 1277, 2778	459	12	13528	7.36819	1	0.253334	68.1931
GO:0034377	plasma lipoprotein particle assembly	3	0.632911	0.0603185	338, 335, 348	459	12	13528	7.36819	1	0.253334	68.1931
GO:0050909	sensory perception of taste	5	1.05485	0.0607971	6339, 6338, 6337, 4852, 6340	459	44	13528	3.34918	1	0.254837	68.4901
GO:0034762	regulation of transmembrane transport	4	0.843882	0.0618461	3481, 5336, 3630, 1815, 154	459	27	13528	4.36634	1	0.258449	69.1318
GO:0042440	pigment metabolic process	5	1.05485	0.0650248	3162, 3163, 596, 259, 100	459	45	13528	3.27475	1	0.269851	71.0017
GO:0050768	negative regulation of neurogenesis	5	1.05485	0.0650248	7040, 8829, 6696, 7157, 2048	459	45	13528	3.27475	1	0.269851	71.0017
GO:0048167	regulation of synaptic plasticity	6	1.26582	0.0651647	183, 5743, 5327, 5923, 2048, 348	459	64	13528	2.76307	1	0.27007	71.0815
GO:0055114	oxidation reduction	30	6.32911	0.0665188	240, 4353, 8574, 3620, 2745, 2230, 1728, 3030, 1543, 2153, 2157, 4846, 6647, 6648, 3291, 6649, 4843, 5743, 5742, 4842, 6999, 1585, 1584, 3162, 1719, 3163, 4524, 1356, 1535, 7054	459	639	13528	1.3837	1	0.274699	71.8431
GO:0046136	positive regulation of vitamin metabolic process	2	0.421941	0.0665676	3458, 7124	459	2	13528	29.4728	1	0.274581	71.8702
GO:0060399	positive regulation of growth hormone receptor signaling pathway	2	0.421941	0.0665676	51738, 3717	459	2	13528	29.4728	1	0.274581	71.8702
GO:0010640	regulation of platelet-derived growth factor receptor signaling pathway	2	0.421941	0.0665676	2152, 2155	459	2	13528	29.4728	1	0.274581	71.8702
GO:0002477	antigen processing and presentation of exogenous peptide antigen via MHC class Ib	2	0.421941	0.0665676	6891, 567	459	2	13528	29.4728	1	0.274581	71.8702
GO:0031284	positive regulation of guanylate cyclase activity	2	0.421941	0.0665676	4846, 136	459	2	13528	29.4728	1	0.274581	71.8702
GO:0032342	aldosterone biosynthetic process	2	0.421941	0.0665676	1585, 1584	459	2	13528	29.4728	1	0.274581	71.8702
GO:0002428	antigen processing and presentation of peptide antigen via MHC class Ib	2	0.421941	0.0665676	6891, 567	459	2	13528	29.4728	1	0.274581	71.8702
GO:0010762	regulation of fibroblast migration	2	0.421941	0.0665676	7040, 7057	459	2	13528	29.4728	1	0.274581	71.8702
GO:0045066	regulatory T cell differentiation	2	0.421941	0.0665676	7040, 940	459	2	13528	29.4728	1	0.274581	71.8702
GO:0033210	leptin-mediated signaling pathway	2	0.421941	0.0665676	3953, 3952	459	2	13528	29.4728	1	0.274581	71.8702
GO:0014806	smooth muscle hyperplasia	2	0.421941	0.0665676	3162, 4846	459	2	13528	29.4728	1	0.274581	71.8702
GO:0001300	chronological cell aging	2	0.421941	0.0665676	2022, 5054	459	2	13528	29.4728	1	0.274581	71.8702
GO:0008212	mineralocorticoid metabolic process	2	0.421941	0.0665676	1585, 1584	459	2	13528	29.4728	1	0.274581	71.8702
GO:0032740	positive regulation of interleukin-17 production	2	0.421941	0.0665676	7040, 64127	459	2	13528	29.4728	1	0.274581	71.8702
GO:0006705	mineralocorticoid biosynthetic process	2	0.421941	0.0665676	1585, 1584	459	2	13528	29.4728	1	0.274581	71.8702
GO:0002254	kinin cascade	2	0.421941	0.0665676	2161, 3818	459	2	13528	29.4728	1	0.274581	71.8702
GO:0010763	positive regulation of fibroblast migration	2	0.421941	0.0665676	7040, 7057	459	2	13528	29.4728	1	0.274581	71.8702
GO:0070483	detection of hypoxia	2	0.421941	0.0665676	2022, 7043	459	2	13528	29.4728	1	0.274581	71.8702
GO:0034392	negative regulation of smooth muscle cell apoptosis	2	0.421941	0.0665676	3479, 350	459	2	13528	29.4728	1	0.274581	71.8702
GO:0002032	desensitization of G-protein coupled receptor protein signaling pathway by arrestin	2	0.421941	0.0665676	155, 154	459	2	13528	29.4728	1	0.274581	71.8702
GO:0045760	positive regulation of action potential	2	0.421941	0.0665676	6869, 6863	459	2	13528	29.4728	1	0.274581	71.8702
GO:0002384	hepatic immune response	2	0.421941	0.0665676	3570, 3569	459	2	13528	29.4728	1	0.274581	71.8702
GO:0032914	positive regulation of transforming growth factor-beta1 production	2	0.421941	0.0665676	10159, 7057	459	2	13528	29.4728	1	0.274581	71.8702
GO:0032660	regulation of interleukin-17 production	2	0.421941	0.0665676	7040, 64127	459	2	13528	29.4728	1	0.274581	71.8702
GO:0002003	angiotensin maturation	2	0.421941	0.0665676	5972, 10159	459	2	13528	29.4728	1	0.274581	71.8702
GO:0009814	defense response, incompatible interaction	2	0.421941	0.0665676	7040, 7132	459	2	13528	29.4728	1	0.274581	71.8702
GO:0060346	bone trabecula formation	2	0.421941	0.0665676	4313, 1277	459	2	13528	29.4728	1	0.274581	71.8702
GO:0002018	renin-angiotensin regulation of aldosterone production	2	0.421941	0.0665676	183, 185	459	2	13528	29.4728	1	0.274581	71.8702
GO:0002542	Factor XII activation	2	0.421941	0.0665676	2161, 3818	459	2	13528	29.4728	1	0.274581	71.8702
GO:0060363	cranial suture morphogenesis	2	0.421941	0.0665676	7040, 7043	459	2	13528	29.4728	1	0.274581	71.8702
GO:0034650	cortisol metabolic process	2	0.421941	0.0665676	1585, 1584	459	2	13528	29.4728	1	0.274581	71.8702
GO:0002439	chronic inflammatory response to antigenic stimulus	2	0.421941	0.0665676	7124, 3553	459	2	13528	29.4728	1	0.274581	71.8702
GO:0006788	heme oxidation	2	0.421941	0.0665676	3162, 3163	459	2	13528	29.4728	1	0.274581	71.8702
GO:0002353	plasma kallikrein-kinin cascade	2	0.421941	0.0665676	2161, 3818	459	2	13528	29.4728	1	0.274581	71.8702
GO:0042322	negative regulation of circadian sleep/wake cycle, REM sleep	2	0.421941	0.0665676	51738, 1392	459	2	13528	29.4728	1	0.274581	71.8702
GO:0034116	positive regulation of heterotypic cell-cell adhesion	2	0.421941	0.0665676	7124, 3553	459	2	13528	29.4728	1	0.274581	71.8702
GO:0051464	positive regulation of cortisol secretion	2	0.421941	0.0665676	51738, 1392	459	2	13528	29.4728	1	0.274581	71.8702
GO:0033864	positive regulation of NAD(P)H oxidase activity	2	0.421941	0.0665676	183, 185	459	2	13528	29.4728	1	0.274581	71.8702
GO:0002888	positive regulation of myeloid leukocyte mediated immunity	2	0.421941	0.0665676	718, 2207	459	2	13528	29.4728	1	0.274581	71.8702
GO:0060557	positive regulation of vitamin D biosynthetic process	2	0.421941	0.0665676	3458, 7124	459	2	13528	29.4728	1	0.274581	71.8702
GO:0007597	blood coagulation, intrinsic pathway	2	0.421941	0.0665676	2161, 350	459	2	13528	29.4728	1	0.274581	71.8702
GO:0034619	cellular chaperone-mediated protein complex assembly	2	0.421941	0.0665676	3320, 3308	459	2	13528	29.4728	1	0.274581	71.8702
GO:0010954	positive regulation of protein maturation by peptide bond cleavage	2	0.421941	0.0665676	2161, 3818	459	2	13528	29.4728	1	0.274581	71.8702
GO:0010766	negative regulation of sodium ion transport	2	0.421941	0.0665676	23327, 4734	459	2	13528	29.4728	1	0.274581	71.8702
GO:0034651	cortisol biosynthetic process	2	0.421941	0.0665676	1585, 1584	459	2	13528	29.4728	1	0.274581	71.8702
GO:0042095	interferon-gamma biosynthetic process	2	0.421941	0.0665676	3593, 3606	459	2	13528	29.4728	1	0.274581	71.8702
GO:0002005	angiotensin catabolic process in blood	2	0.421941	0.0665676	59272, 1636	459	2	13528	29.4728	1	0.274581	71.8702
GO:0000189	nuclear translocation of MAPK	2	0.421941	0.0665676	2247, 5594	459	2	13528	29.4728	1	0.274581	71.8702
GO:0002678	positive regulation of chronic inflammatory response	2	0.421941	0.0665676	136, 3620	459	2	13528	29.4728	1	0.274581	71.8702
GO:0031946	regulation of glucocorticoid biosynthetic process	2	0.421941	0.0665676	2908, 476	459	2	13528	29.4728	1	0.274581	71.8702
GO:0045918	negative regulation of cytolysis	2	0.421941	0.0665676	1437, 5196	459	2	13528	29.4728	1	0.274581	71.8702
GO:0002676	regulation of chronic inflammatory response	2	0.421941	0.0665676	136, 3620	459	2	13528	29.4728	1	0.274581	71.8702
GO:0043932	ossification involved in bone remodeling	2	0.421941	0.0665676	7040, 7043	459	2	13528	29.4728	1	0.274581	71.8702
GO:0033552	response to vitamin B3	2	0.421941	0.0665676	6347, 284	459	2	13528	29.4728	1	0.274581	71.8702
GO:0002481	antigen processing and presentation of exogenous protein antigen via MHC class Ib, TAP-dependent	2	0.421941	0.0665676	6891, 567	459	2	13528	29.4728	1	0.274581	71.8702
GO:0010755	regulation of plasminogen activation	2	0.421941	0.0665676	2161, 7057	459	2	13528	29.4728	1	0.274581	71.8702
GO:0010815	bradykinin catabolic process	2	0.421941	0.0665676	1889, 3416	459	2	13528	29.4728	1	0.274581	71.8702
GO:0031954	positive regulation of protein amino acid autophosphorylation	2	0.421941	0.0665676	3481, 7424, 3630	459	2	13528	29.4728	1	0.274581	71.8702
GO:0048012	hepatocyte growth factor receptor signaling pathway	2	0.421941	0.0665676	3082, 4233	459	2	13528	29.4728	1	0.274581	71.8702
GO:0010641	positive regulation of platelet-derived growth factor receptor signaling pathway	2	0.421941	0.0665676	2152, 2155	459	2	13528	29.4728	1	0.274581	71.8702
GO:0002691	regulation of cellular extravasation	2	0.421941	0.0665676	6403, 3383	459	2	13528	29.4728	1	0.274581	71.8702
GO:0060364	frontal suture morphogenesis	2	0.421941	0.0665676	7040, 7043	459	2	13528	29.4728	1	0.274581	71.8702
GO:0032341	aldosterone metabolic process	2	0.421941	0.0665676	1585, 1584	459	2	13528	29.4728	1	0.274581	71.8702
GO:0002019	regulation of renal output by angiotensin	2	0.421941	0.0665676	183, 1636	459	2	13528	29.4728	1	0.274581	71.8702
GO:0048633	positive regulation of skeletal muscle growth	2	0.421941	0.0665676	6198, 154	459	2	13528	29.4728	1	0.274581	71.8702
GO:0002017	regulation of blood volume by renal aldosterone	2	0.421941	0.0665676	3291, 1585	459	2	13528	29.4728	1	0.274581	71.8702
GO:0010811	positive regulation of cell-substrate adhesion	4	0.843882	0.0675949	1435, 3491, 6696, 7057	459	28	13528	4.2104	1	0.277995	72.4347
GO:0046320	regulation of fatty acid oxidation	4	0.843882	0.0675949	5465, 3667, 5468, 207	459	28	13528	4.2104	1	0.277995	72.4347
GO:0007595	lactation	4	0.843882	0.0675949	8862, 5021, 6776, 4233	459	28	13528	4.2104	1	0.277995	72.4347
GO:0006694	steroid biosynthetic process	7	1.47679	0.0680949	133, 3291, 2247, 1392, 1585, 335, 1584	459	85	13528	2.42717	1	0.279496	72.7057
GO:0051325	interphase	8	1.68776	0.0681681	596, 1647, 1956, 91, 90, 1028, 207, 3624	459	106	13528	2.22436	1	0.27946	72.7451
GO:0046546	development of primary male sexual characteristics	6	1.26582	0.0687307	5950, 596, 92, 367, 197, 3623	459	65	13528	2.72056	1	0.281177	73.0465
GO:0045730	respiratory burst	3	0.632911	0.0697295	3481, 5588, 3630, 1535	459	13	13528	6.80141	1	0.284442	73.5738
GO:0050996	positive regulation of lipid catabolic process	3	0.632911	0.0697295	5465, 3667, 3553	459	13	13528	6.80141	1	0.284442	73.5738
GO:0033198	response to ATP	3	0.632911	0.0697295	6402, 5336, 3553	459	13	13528	6.80141	1	0.284442	73.5738
GO:0042100	B cell proliferation	3	0.632911	0.0697295	959, 596, 3586	459	13	13528	6.80141	1	0.284442	73.5738
GO:0050706	regulation of interleukin-1 beta secretion	3	0.632911	0.0697295	3458, 64127, 335	459	13	13528	6.80141	1	0.284442	73.5738
GO:0048384	retinoic acid receptor signaling pathway	3	0.632911	0.0697295	4843, 7376, 6256	459	13	13528	6.80141	1	0.284442	73.5738
GO:0001759	induction of an organ	3	0.632911	0.0697295	2246, 2247, 2264	459	13	13528	6.80141	1	0.284442	73.5738
GO:0042554	superoxide anion generation	3	0.632911	0.0697295	6647, 6648, 1535	459	13	13528	6.80141	1	0.284442	73.5738
GO:0002286	T cell activation during immune response	3	0.632911	0.0697295	3593, 7157, 3383	459	13	13528	6.80141	1	0.284442	73.5738
GO:0048858	cell projection morphogenesis	14	2.95359	0.0731938	6285, 133, 596, 57556, 1191, 1956, 7143, 6256, 3717, 3480, 8828, 8829, 1462, 2048	459	245	13528	1.68416	1	0.296386	75.3282
GO:0033013	tetrapyrrole metabolic process	4	0.843882	0.0735771	3162, 3163, 259, 1543	459	29	13528	4.06521	1	0.297419	75.5154
GO:0006778	porphyrin metabolic process	4	0.843882	0.0735771	3162, 3163, 259, 1543	459	29	13528	4.06521	1	0.297419	75.5154
GO:0006469	negative regulation of protein kinase activity	7	1.47679	0.0744304	3481, 1647, 2167, 3553, 3630, 207, 836, 348	459	87	13528	2.37137	1	0.300089	75.9273
GO:0006006	glucose metabolic process	10	2.1097	0.0758099	51738, 5950, 3481, 3572, 3952, 5837, 7124, 9370, 3630, 207, 4609	459	153	13528	1.92632	1	0.304571	76.5794
GO:0001654	eye development	9	1.89873	0.0795194	7042, 5950, 7422, 6774, 356, 1289, 1543, 7054, 2048	459	132	13528	2.00951	1	0.317012	78.251
GO:0002224	toll-like receptor signaling pathway	3	0.632911	0.0795807	7098, 7099, 7097	459	14	13528	6.31559	1	0.316895	78.2777
GO:0032233	positive regulation of actin filament bundle formation	3	0.632911	0.0795807	6869, 6863, 5588	459	14	13528	6.31559	1	0.316895	78.2777
GO:0032731	positive regulation of interleukin-1 beta production	3	0.632911	0.0795807	3458, 64127, 3717	459	14	13528	6.31559	1	0.316895	78.2777
GO:0010171	body morphogenesis	3	0.632911	0.0795807	4313, 1277, 2778	459	14	13528	6.31559	1	0.316895	78.2777
GO:0045408	regulation of interleukin-6 biosynthetic process	3	0.632911	0.0795807	51738, 3458, 3553	459	14	13528	6.31559	1	0.316895	78.2777
GO:0046716	muscle maintenance	3	0.632911	0.0795807	6647, 3091, 5340	459	14	13528	6.31559	1	0.316895	78.2777
GO:0006949	syncytium formation	3	0.632911	0.0795807	4842, 8038, 30816	459	14	13528	6.31559	1	0.316895	78.2777
GO:0048512	circadian behavior	3	0.632911	0.0795807	51738, 1392, 100	459	14	13528	6.31559	1	0.316895	78.2777
GO:0030510	regulation of BMP signaling pathway	4	0.843882	0.079786	94, 92, 10272, 2022	459	30	13528	3.9297	1	0.317269	78.3667
GO:0002377	immunoglobulin production	4	0.843882	0.079786	959, 355, 64127, 5591	459	30	13528	3.9297	1	0.317269	78.3667
GO:0031344	regulation of cell projection organization	7	1.47679	0.0810905	8829, 6696, 5588, 7046, 2048, 7043, 348	459	89	13528	2.31808	1	0.321371	78.9244
GO:0008610	lipid biosynthetic process	17	3.5865	0.0828166	4023, 133, 240, 3291, 5743, 5742, 1392, 1585, 1906, 3990, 1584, 335, 4282, 2247, 1543, 10728, 5329	459	323	13528	1.5512	1	0.326863	79.6416
GO:0002440	production of molecular mediator of immune response	4	0.843882	0.086214	959, 355, 64127, 5591	459	31	13528	3.80294	1	0.337863	80.9862
GO:0042402	biogenic amine catabolic process	3	0.632911	0.0898318	3620, 1312, 6999	459	15	13528	5.89455	1	0.349418	82.3254
GO:0016486	peptide hormone processing	3	0.632911	0.0898318	1889, 5972, 10159	459	15	13528	5.89455	1	0.349418	82.3254
GO:0051279	regulation of release of sequestered calcium ion into cytosol	3	0.632911	0.0898318	1909, 7040, 2147	459	15	13528	5.89455	1	0.349418	82.3254
GO:0007176	regulation of epidermal growth factor receptor activity	3	0.632911	0.0898318	7039, 6464, 1950	459	15	13528	5.89455	1	0.349418	82.3254
GO:0050931	pigment cell differentiation	3	0.632911	0.0898318	1910, 596, 6648	459	15	13528	5.89455	1	0.349418	82.3254
GO:0050704	regulation of interleukin-1 secretion	3	0.632911	0.0898318	3458, 64127, 335	459	15	13528	5.89455	1	0.349418	82.3254
GO:0002711	positive regulation of T cell mediated immunity	3	0.632911	0.0898318	6891, 567, 3553	459	15	13528	5.89455	1	0.349418	82.3254
GO:0001662	behavioral fear response	3	0.632911	0.0898318	596, 1815, 2100	459	15	13528	5.89455	1	0.349418	82.3254
GO:0042116	macrophage activation	3	0.632911	0.0898318	7098, 7099, 7097	459	15	13528	5.89455	1	0.349418	82.3254
GO:0045806	negative regulation of endocytosis	3	0.632911	0.0898318	7040, 9370, 7376	459	15	13528	5.89455	1	0.349418	82.3254
GO:0002209	behavioral defense response	3	0.632911	0.0898318	596, 1815, 2100	459	15	13528	5.89455	1	0.349418	82.3254
GO:0048863	stem cell differentiation	4	0.843882	0.0928538	2068, 2249, 1636, 3479	459	32	13528	3.6841	1	0.358871	83.3752
GO:0051153	regulation of striated muscle cell differentiation	4	0.843882	0.0928538	596, 3486, 1286, 1906	459	32	13528	3.6841	1	0.358871	83.3752
GO:0007006	mitochondrial membrane organization	4	0.843882	0.0928538	596, 3320, 3308, 7157	459	32	13528	3.6841	1	0.358871	83.3752
GO:0032990	cell part morphogenesis	14	2.95359	0.0957985	6285, 133, 596, 57556, 1191, 1956, 7143, 6256, 3717, 3480, 8828, 8829, 1462, 2048	459	256	13528	1.61179	1	0.36795	84.3413
GO:0019953	sexual reproduction	22	4.64135	0.0966935	5950, 338, 4846, 6647, 596, 6774, 5104, 92, 5743, 90, 1082, 207, 3953, 5997, 6198, 7040, 2492, 183, 3952, 10468, 5591, 7046	459	458	13528	1.41572	1	0.370433	84.6242
GO:0032100	positive regulation of appetite	2	0.421941	0.0981743	51738, 4852	459	3	13528	19.6485	1	0.374752	85.0817
GO:0042511	positive regulation of tyrosine phosphorylation of Stat1 protein	2	0.421941	0.0981743	3458, 3572	459	3	13528	19.6485	1	0.374752	85.0817
GO:0050942	positive regulation of pigment cell differentiation	2	0.421941	0.0981743	596, 4254	459	3	13528	19.6485	1	0.374752	85.0817
GO:0051712	positive regulation of killing of cells of another organism	2	0.421941	0.0981743	3458, 4843	459	3	13528	19.6485	1	0.374752	85.0817
GO:0044266	multicellular organismal macromolecule catabolic process	2	0.421941	0.0981743	59272, 1636	459	3	13528	19.6485	1	0.374752	85.0817
GO:0045079	negative regulation of chemokine biosynthetic process	2	0.421941	0.0981743	1991, 3569	459	3	13528	19.6485	1	0.374752	85.0817
GO:0032097	positive regulation of response to food	2	0.421941	0.0981743	51738, 4852	459	3	13528	19.6485	1	0.374752	85.0817
GO:0046013	regulation of T cell homeostatic proliferation	2	0.421941	0.0981743	3559, 3558	459	3	13528	19.6485	1	0.374752	85.0817
GO:0044256	protein digestion	2	0.421941	0.0981743	59272, 1636	459	3	13528	19.6485	1	0.374752	85.0817
GO:0002385	mucosal immune response	2	0.421941	0.0981743	4843, 64127	459	3	13528	19.6485	1	0.374752	85.0817
GO:0048631	regulation of skeletal muscle growth	2	0.421941	0.0981743	6198, 154	459	3	13528	19.6485	1	0.374752	85.0817
GO:0002227	innate immune response in mucosa	2	0.421941	0.0981743	4843, 64127	459	3	13528	19.6485	1	0.374752	85.0817
GO:0001781	neutrophil apoptosis	2	0.421941	0.0981743	3458, 3569	459	3	13528	19.6485	1	0.374752	85.0817
GO:0060545	positive regulation of necroptosis	2	0.421941	0.0981743	356, 7124	459	3	13528	19.6485	1	0.374752	85.0817
GO:0034393	positive regulation of smooth muscle cell apoptosis	2	0.421941	0.0981743	3593, 3458	459	3	13528	19.6485	1	0.374752	85.0817
GO:0070141	response to UV-A	2	0.421941	0.0981743	1956, 207	459	3	13528	19.6485	1	0.374752	85.0817
GO:0060555	induction of necroptosis by extracellular signals	2	0.421941	0.0981743	356, 7124	459	3	13528	19.6485	1	0.374752	85.0817
GO:0046449	creatinine metabolic process	2	0.421941	0.0981743	6776, 2690	459	3	13528	19.6485	1	0.374752	85.0817
GO:0042508	tyrosine phosphorylation of Stat1 protein	2	0.421941	0.0981743	3458, 3717	459	3	13528	19.6485	1	0.374752	85.0817
GO:0014909	smooth muscle cell migration	2	0.421941	0.0981743	5327, 5328	459	3	13528	19.6485	1	0.374752	85.0817
GO:0045721	negative regulation of gluconeogenesis	2	0.421941	0.0981743	3481, 9370, 3630	459	3	13528	19.6485	1	0.374752	85.0817
GO:0046149	pigment catabolic process	2	0.421941	0.0981743	3162, 259	459	3	13528	19.6485	1	0.374752	85.0817
GO:0002866	positive regulation of acute inflammatory response to antigenic stimulus	2	0.421941	0.0981743	718, 2207	459	3	13528	19.6485	1	0.374752	85.0817
GO:0032516	positive regulation of phosphoprotein phosphatase activity	2	0.421941	0.0981743	186, 3717	459	3	13528	19.6485	1	0.374752	85.0817
GO:0050765	negative regulation of phagocytosis	2	0.421941	0.0981743	7040, 9370	459	3	13528	19.6485	1	0.374752	85.0817
GO:0045541	negative regulation of cholesterol biosynthetic process	2	0.421941	0.0981743	6647, 348	459	3	13528	19.6485	1	0.374752	85.0817
GO:0051549	positive regulation of keratinocyte migration	2	0.421941	0.0981743	4318, 1839	459	3	13528	19.6485	1	0.374752	85.0817
GO:0045077	negative regulation of interferon-gamma biosynthetic process	2	0.421941	0.0981743	3623, 3624	459	3	13528	19.6485	1	0.374752	85.0817
GO:0032224	positive regulation of synaptic transmission, cholinergic	2	0.421941	0.0981743	6869, 6863	459	3	13528	19.6485	1	0.374752	85.0817
GO:0032908	regulation of transforming growth factor-beta1 production	2	0.421941	0.0981743	10159, 7057	459	3	13528	19.6485	1	0.374752	85.0817
GO:0042510	regulation of tyrosine phosphorylation of Stat1 protein	2	0.421941	0.0981743	3458, 3572	459	3	13528	19.6485	1	0.374752	85.0817
GO:0045715	negative regulation of low-density lipoprotein receptor biosynthetic process	2	0.421941	0.0981743	9370, 3690	459	3	13528	19.6485	1	0.374752	85.0817
GO:0032691	negative regulation of interleukin-1 beta production	2	0.421941	0.0981743	51738, 335	459	3	13528	19.6485	1	0.374752	85.0817
GO:0002025	vasodilation by norepinephrine-epinephrine involved in regulation of systemic arterial blood pressure	2	0.421941	0.0981743	155, 154	459	3	13528	19.6485	1	0.374752	85.0817
GO:0060544	regulation of necroptosis	2	0.421941	0.0981743	356, 7124	459	3	13528	19.6485	1	0.374752	85.0817
GO:0042321	negative regulation of circadian sleep/wake cycle, sleep	2	0.421941	0.0981743	51738, 1392	459	3	13528	19.6485	1	0.374752	85.0817
GO:0042167	heme catabolic process	2	0.421941	0.0981743	3162, 259	459	3	13528	19.6485	1	0.374752	85.0817
GO:0044254	multicellular organismal protein catabolic process	2	0.421941	0.0981743	59272, 1636	459	3	13528	19.6485	1	0.374752	85.0817
GO:0014874	response to stimulus involved in regulation of muscle adaptation	2	0.421941	0.0981743	6198, 183	459	3	13528	19.6485	1	0.374752	85.0817
GO:0046007	negative regulation of activated T cell proliferation	2	0.421941	0.0981743	3620, 836	459	3	13528	19.6485	1	0.374752	85.0817
GO:0042754	negative regulation of circadian rhythm	2	0.421941	0.0981743	51738, 1392	459	3	13528	19.6485	1	0.374752	85.0817
GO:0051462	regulation of cortisol secretion	2	0.421941	0.0981743	51738, 1392	459	3	13528	19.6485	1	0.374752	85.0817
GO:0051387	negative regulation of nerve growth factor receptor signaling pathway	2	0.421941	0.0981743	183, 186	459	3	13528	19.6485	1	0.374752	85.0817
GO:0051547	regulation of keratinocyte migration	2	0.421941	0.0981743	4318, 1839	459	3	13528	19.6485	1	0.374752	85.0817
GO:0043902	positive regulation of multi-organism process	2	0.421941	0.0981743	3458, 4843	459	3	13528	19.6485	1	0.374752	85.0817
GO:0060267	positive regulation of respiratory burst	2	0.421941	0.0981743	3481, 3643, 3630	459	3	13528	19.6485	1	0.374752	85.0817
GO:0060553	induction of necroptosis	2	0.421941	0.0981743	356, 7124	459	3	13528	19.6485	1	0.374752	85.0817
GO:0060398	regulation of growth hormone receptor signaling pathway	2	0.421941	0.0981743	51738, 3717	459	3	13528	19.6485	1	0.374752	85.0817
GO:0060218	hemopoietic stem cell differentiation	2	0.421941	0.0981743	2068, 1636	459	3	13528	19.6485	1	0.374752	85.0817
GO:0010661	positive regulation of muscle cell apoptosis	2	0.421941	0.0981743	3593, 3458	459	3	13528	19.6485	1	0.374752	85.0817
GO:0006521	regulation of cellular amino acid metabolic process	2	0.421941	0.0981743	3481, 3630, 1312	459	3	13528	19.6485	1	0.374752	85.0817
GO:0033028	myeloid cell apoptosis	2	0.421941	0.0981743	3458, 3569	459	3	13528	19.6485	1	0.374752	85.0817
GO:0045636	positive regulation of melanocyte differentiation	2	0.421941	0.0981743	596, 4254	459	3	13528	19.6485	1	0.374752	85.0817
GO:0002885	positive regulation of hypersensitivity	2	0.421941	0.0981743	718, 2207	459	3	13528	19.6485	1	0.374752	85.0817
GO:0046813	virion attachment, binding of host cell surface receptor	2	0.421941	0.0981743	59272, 3383	459	3	13528	19.6485	1	0.374752	85.0817
GO:0032966	negative regulation of collagen biosynthetic process	2	0.421941	0.0981743	3570, 3569	459	3	13528	19.6485	1	0.374752	85.0817
GO:0060317	cardiac epithelial to mesenchymal transition	2	0.421941	0.0981743	7042, 7049	459	3	13528	19.6485	1	0.374752	85.0817
GO:0010459	negative regulation of heart rate	2	0.421941	0.0981743	6863, 186	459	3	13528	19.6485	1	0.374752	85.0817
GO:0048667	cell morphogenesis involved in neuron differentiation	12	2.53165	0.0985859	6285, 3480, 6647, 596, 8828, 8829, 57556, 7143, 1462, 6256, 2048, 3717	459	209	13528	1.69222	1	0.375684	85.2066
GO:0051291	protein heterooligomerization	5	1.05485	0.0986915	3480, 3667, 3416, 3643, 7132	459	52	13528	2.83392	1	0.375653	85.2385
GO:0048610	reproductive cellular process	10	2.1097	0.0994	5950, 6198, 7040, 2492, 596, 92, 90, 5591, 7046, 207	459	162	13528	1.81931	1	0.37751	85.4506
GO:0032526	response to retinoic acid	4	0.843882	0.0996974	1843, 5950, 3490, 6256	459	33	13528	3.57246	1	0.378076	85.5389
GO:0051928	positive regulation of calcium ion transport	4	0.843882	0.0996974	1909, 2147, 2149, 5336	459	33	13528	3.57246	1	0.378076	85.5389

## Sheet: BP_ENRICH_476_REVIGO
Order	term_ID	description	frequency	log10 p-value
127	GO:0008217	regulation of blood pressure	0.0001	-33.0101
231	GO:0032496	response to lipopolysaccharide	0.00014	-16.8268
224	GO:0030193	regulation of blood coagulation	5e-05	-16.684
222	GO:0050818	regulation of coagulation	5e-05	-16.6635
279	GO:0043434	response to peptide hormone	0.00013	-15.6819
215	GO:0048660	regulation of smooth muscle cell proliferation	3e-05	-15.3242
281	GO:0032868	response to insulin	0.0001	-13.5114
141	GO:0045765	regulation of angiogenesis	0.00011	-13.1612
28	GO:0070663	regulation of leukocyte proliferation	0.00011	-12.3862
213	GO:0031960	response to corticosteroid	4e-05	-12.214
265	GO:0045428	regulation of nitric oxide biosynthetic process	2e-05	-11.8447
237	GO:0043627	response to estrogen	6e-05	-11.8447
35	GO:0050670	regulation of lymphocyte proliferation	0.0001	-11.3468
12	GO:0007568	aging	0.00013	-11.3468
178	GO:0050730	regulation of peptidyl-tyrosine phosphorylation	0.00012	-11.1844
128	GO:0003073	regulation of systemic arterial blood pressure	5e-05	-11.0177
214	GO:0051384	response to glucocorticoid	4e-05	-10.9101
166	GO:0010743	regulation of macrophage derived foam cell differentiation	1e-05	-10.8962
174	GO:0050729	positive regulation of inflammatory response	5e-05	-10.8962
148	GO:0050886	endocrine process	4e-05	-10
72	GO:0031099	regeneration	5e-05	-9.9245
101	GO:0051341	regulation of oxidoreductase activity	4e-05	-9.8996
347	GO:0019229	regulation of vasoconstriction	4e-05	-9.8761
169	GO:0042035	regulation of cytokine biosynthetic process	6e-05	-9.284
61	GO:0019218	regulation of steroid metabolic process	5e-05	-8.1221
328	GO:0042698	ovulation cycle	6e-05	-8.0386
23	GO:0050863	regulation of T cell activation	0.00013	-7.9208
321	GO:0010594	regulation of endothelial cell migration	5e-05	-7.8996
319	GO:0001990	regulation of systemic arterial blood pressure by hormone	2e-05	-7.8539
21	GO:0051251	positive regulation of lymphocyte activation	0.00012	-7.8447
258	GO:0046427	positive regulation of JAK-STAT cascade	3e-05	-7.644
229	GO:0022602	ovulation cycle process	6e-05	-7.6003
290	GO:0051048	negative regulation of secretion	0.00012	-7.4283
304	GO:0050714	positive regulation of protein secretion	6e-05	-7.2218
338	GO:0002761	regulation of myeloid leukocyte differentiation	8e-05	-7.2218
125	GO:0003018	vascular process in circulatory system	0.00013	-7.0391
76	GO:0008361	regulation of cell size	7e-05	-6.9031
260	GO:0046425	regulation of JAK-STAT cascade	5e-05	-6.8665
106	GO:0051099	positive regulation of binding	6e-05	-6.8327
232	GO:0051091	positive regulation of sequence-specific DNA binding transcription factor activity	0.00013	-6.7932
267	GO:0030595	leukocyte chemotaxis	8e-05	-6.6925
303	GO:0043388	positive regulation of DNA binding	2e-05	-6.6819
329	GO:0040013	negative regulation of locomotion	0.00012	-6.6757
336	GO:0045927	positive regulation of growth	0.00011	-6.6364
109	GO:0060348	bone development	0.0001	-6.6144
173	GO:0050728	negative regulation of inflammatory response	5e-05	-6.5452
160	GO:0006940	regulation of smooth muscle contraction	4e-05	-6.5243
264	GO:0045840	positive regulation of mitosis	2e-05	-6.4976
168	GO:0051785	positive regulation of nuclear division	3e-05	-6.4976
299	GO:0045834	positive regulation of lipid metabolic process	6e-05	-6.4572
158	GO:0032642	regulation of chemokine production	4e-05	-6.3809
70	GO:0007259	JAK-STAT cascade	7e-05	-6.3625
307	GO:0042312	regulation of vasodilation	2e-05	-6.3458
91	GO:0051353	positive regulation of oxidoreductase activity	2e-05	-6.2725
95	GO:0044243	multicellular organismal catabolic process	2e-05	-6.2725
117	GO:0051098	regulation of binding	0.00013	-6.2255
170	GO:0042108	positive regulation of cytokine biosynthetic process	4e-05	-6.1805
339	GO:0045639	positive regulation of myeloid cell differentiation	6e-05	-6.172
159	GO:0033273	response to vitamin	2e-05	-6.118
130	GO:0002700	regulation of production of molecular mediator of immune response	5e-05	-6.0531
17	GO:0000060	protein import into nucleus translocation	3e-05	-5.9957
104	GO:0060191	regulation of lipase activity	4e-05	-5.9957
261	GO:0048520	positive regulation of behavior	6e-05	-5.9957
250	GO:0046545	development of primary female sexual characteristics	7e-05	-5.8097
249	GO:0046660	female sex differentiation	8e-05	-5.8097
253	GO:0008406	gonad development	0.00013	-5.757
25	GO:0050866	negative regulation of cell activation	8e-05	-5.6615
259	GO:0042531	positive regulation of tyrosine phosphorylation of STAT protein	2e-05	-5.5935
126	GO:0050880	regulation of blood vessel size	0.00012	-5.5498
276	GO:0035150	regulation of tube size	0.00012	-5.5498
144	GO:0045471	response to ethanol	3e-05	-5.3478
251	GO:0008585	female gonad development	7e-05	-5.3478
244	GO:0051480	cytosolic calcium ion homeostasis	9e-05	-5.3429
112	GO:0048754	branching morphogenesis of an epithelial tube	0.00013	-5.248
87	GO:0060193	positive regulation of lipase activity	2e-05	-5.2403
31	GO:0042102	positive regulation of T cell proliferation	5e-05	-5.2104
110	GO:0051054	positive regulation of DNA metabolic process	7e-05	-5.2076
22	GO:0050870	positive regulation of T cell activation	9e-05	-5.1512
82	GO:0046883	regulation of hormone secretion	0.0001	-5.1494
107	GO:0051101	regulation of DNA binding	5e-05	-5.1463
192	GO:0030336	negative regulation of cell migration	0.0001	-5.0985
243	GO:0007204	positive regulation of cytosolic calcium ion concentration	9e-05	-5.0841
100	GO:0006953	acute-phase response	2e-05	-5.0685
280	GO:0032869	cellular response to insulin stimulus	8e-05	-4.9586
233	GO:0051092	positive regulation of NF-kappaB transcription factor activity	7e-05	-4.9318
98	GO:0030574	collagen catabolic process	1e-05	-4.9208
278	GO:0043523	regulation of neuron apoptotic process	0.00011	-4.8794
143	GO:0010827	regulation of glucose transport	3e-05	-4.8097
252	GO:0045137	development of primary sexual characteristics	0.00013	-4.7721
228	GO:0031644	regulation of neurological system process	2e-05	-4.7595
24	GO:0050864	regulation of B cell activation	6e-05	-4.7545
313	GO:0045933	positive regulation of muscle contraction	2e-05	-4.6904
246	GO:0040014	regulation of multicellular organism growth	6e-05	-4.6861
122	GO:0045740	positive regulation of DNA replication	3e-05	-4.6003
161	GO:0006937	regulation of muscle contraction	0.0001	-4.5969
320	GO:0003081	regulation of systemic arterial blood pressure by renin-angiotensin	1e-05	-4.58
92	GO:0050999	regulation of nitric-oxide synthase activity	1e-05	-4.5186
322	GO:0043535	regulation of blood vessel endothelial cell migration	3e-05	-4.5186
167	GO:0032675	regulation of interleukin-6 production	6e-05	-4.5143
118	GO:0031331	positive regulation of cellular catabolic process	0.00013	-4.5143
348	GO:0051271	negative regulation of cellular component movement	0.0001	-4.4935
175	GO:0050921	positive regulation of chemotaxis	5e-05	-4.4306
283	GO:0043279	response to alkaloid	4e-05	-4.4295
88	GO:0007202	activation of phospholipase C activity	1e-05	-4.3072
89	GO:0010863	positive regulation of phospholipase C activity	1e-05	-4.3072
346	GO:0045926	negative regulation of growth	0.00014	-4.2941
149	GO:0032368	regulation of lipid transport	5e-05	-4.2676
305	GO:0032388	positive regulation of intracellular transport	0.0001	-4.2676
96	GO:0044246	regulation of multicellular organismal metabolic process	2e-05	-4.2549
171	GO:0001818	negative regulation of cytokine production	8e-05	-4.2396

## Sheet: PATH_KEGG_ENRICH_476
Code	Name	Count	%	PValue	Genes	List Total	Pop Hits	Pop Total	Fold Enrichment	Bonferroni	Benjamini	FDR
hsa04060	Cytokine-cytokine receptor interaction	76	16.0338	1.04149e-29	3627, 3581, 2919, 7124, 3082, 6347, 943, 3625, 3626, 3624, 6352, 4254, 3579, 7850, 3577, 3576, 3593, 3596, 2321, 3791, 3552, 2324, 7133, 4982, 7132, 3953, 1234, 3952, 3586, 3587, 1437, 1435, 4049, 3563, 3562, 1956, 3606, 1950, 3460, 7042, 3458, 7040, 3459, 7422, 7424, 7423, 729230, 7048, 3553, 3554, 3559, 7046, 4233, 3558, 7043, 959, 3570, 3572, 94, 5155, 93, 92, 91, 90, 5196, 2690, 2277, 355, 26…	345	262	5085	4.27547	1.40601e-27	1.40601e-27	1.22101e-26
hsa04610	Complement and coagulation cascades	36	7.59494	1.39987e-23	2147, 2149, 5104, 3827, 7450, 725, 2244, 5327, 4153, 3053, 624, 2152, 3075, 2153, 5329, 5328, 2155, 2159, 7035, 2158, 2157, 1361, 5627, 3818, 5624, 5054, 2243, 5340, 462, 718, 3426, 2161, 2162, 2160, 2165, 7056	345	69	5085	7.68998	1.88982e-21	9.4491e-22	1.64116e-20
hsa05332	Graft-versus-host disease	23	4.85232	1.62011e-16	3113, 3802, 3117, 3135, 3811, 3824, 3119, 3812, 940, 7124, 3552, 3804, 355, 3458, 356, 3107, 3106, 3553, 3134, 3133, 3569, 3123, 3105, 3558	345	39	5085	8.69231	1.4988e-14	4.996e-15	1.33227e-13
hsa05200	Pathways in cancer	65	13.7131	9.82446e-16	6774, 284217, 6772, 3082, 2335, 3479, 3480, 2249, 2950, 4254, 3674, 2246, 2247, 1288, 5228, 3576, 4313, 4312, 1282, 7039, 1284, 4318, 4843, 5743, 1286, 3091, 6256, 3716, 11186, 207, 836, 2261, 5595, 6776, 4790, 4609, 5594, 5599, 1956, 5970, 1950, 7042, 7040, 7422, 3320, 7424, 7423, 367, 7048, 7046, 4233, 7043, 596, 5155, 91, 2277, 5468, 7157, 355, 5335, 5336, 356, 5295, 3569, 999	345	328	5085	2.92086	1.34892e-13	3.37508e-14	1.17684e-12
hsa05330	Allograft rejection	20	4.21941	1.09579e-13	959, 3113, 3593, 3117, 3135, 3119, 940, 7124, 355, 3458, 356, 3107, 3565, 3106, 3567, 3586, 3134, 3133, 3105, 3123, 3558	345	36	5085	8.18841	1.47932e-11	2.95863e-12	1.28464e-10
hsa04510	Focal adhesion	44	9.2827	3.64872e-12	5599, 284217, 1956, 6464, 3082, 2316, 7450, 7143, 2335, 3479, 1950, 3480, 3674, 7422, 7424, 7423, 3678, 1289, 1288, 4233, 5228, 9475, 1280, 6714, 1281, 1282, 596, 5155, 1284, 1286, 2321, 3791, 5923, 3690, 2277, 2324, 207, 6696, 5595, 1277, 1278, 5295, 7057, 5594	345	201	5085	3.22648	4.92581e-10	8.20968e-11	4.27769e-09
hsa04940	Type I diabetes mellitus	20	4.21941	3.90571e-12	3113, 3593, 4049, 3117, 3135, 3119, 940, 7124, 3552, 355, 3481, 3458, 356, 3107, 3106, 3630, 3553, 3134, 3133, 3123, 3105, 3558	345	42	5085	7.01863	5.27278e-10	7.53254e-11	4.579e-09
hsa04612	Antigen processing and presentation	27	5.6962	1.06369e-11	3802, 920, 4049, 115653, 3824, 6891, 6892, 6890, 3805, 3804, 3320, 3107, 3106, 3134, 3133, 3105, 811, 3113, 2923, 3135, 3117, 3811, 3303, 3812, 3119, 3308, 567, 3123	345	83	5085	4.79466	1.43599e-09	1.79498e-10	1.24704e-08
hsa05212	Pancreatic cancer	25	5.27426	1.53434e-11	5599, 6774, 1956, 6772, 5970, 1950, 7042, 7040, 7422, 7424, 7423, 7048, 7046, 5228, 7043, 7039, 91, 2277, 3716, 207, 7157, 5595, 4790, 5295, 5594	345	72	5085	5.11775	2.07136e-09	2.30151e-10	1.79881e-08
hsa05219	Bladder cancer	19	4.00844	4.51375e-11	4313, 4312, 4318, 1956, 2277, 11186, 1950, 7157, 2261, 7422, 7424, 7423, 5595, 5228, 7057, 4609, 999, 5594, 3576	345	42	5085	6.6677	6.09356e-09	6.09356e-10	5.29178e-08
hsa04640	Hematopoietic cell lineage	26	5.48523	1.66523e-10	1437, 2811, 920, 1435, 3563, 3581, 3562, 7124, 3684, 3674, 4254, 3678, 3553, 3554, 7850, 3559, 3570, 3690, 3552, 929, 3565, 3566, 3567, 3568, 3569, 3123	345	86	5085	4.45602	2.24805e-08	2.04369e-09	1.95226e-07
hsa05320	Autoimmune thyroid disease	20	4.21941	2.4051e-10	959, 3113, 3117, 3135, 3119, 940, 1081, 7253, 355, 356, 3107, 3565, 3106, 3567, 3586, 3134, 3133, 3105, 3123, 3558, 1493	345	51	5085	5.78005	3.24688e-08	2.70573e-09	2.81966e-07
hsa04630	Jak-STAT signaling pathway	34	7.173	1.62967e-09	1437, 3598, 3563, 3581, 6774, 3562, 6772, 3460, 3458, 3459, 9021, 3559, 3558, 3593, 3596, 3570, 3572, 2690, 3716, 207, 3717, 3953, 2689, 3952, 6776, 3565, 3566, 3567, 3586, 3568, 3569, 3587, 5295, 4609	345	155	5085	3.2331	2.20005e-07	1.69235e-08	1.91057e-06
hsa04614	Renin-angiotensin system	11	2.32068	2.24237e-08	4012, 1215, 59272, 1511, 183, 5972, 185, 1636, 186, 2028, 4142	345	17	5085	9.53708	3.0272e-06	2.16229e-07	2.62889e-05
hsa05310	Asthma	13	2.74262	1.38195e-07	959, 3113, 3596, 5553, 3117, 3562, 3119, 2207, 7124, 3565, 3567, 3586, 3123	345	29	5085	6.6072	1.86562e-05	1.24376e-06	0.000162016
hsa04350	TGF-beta signaling pathway	22	4.64135	1.81953e-07	94, 93, 92, 91, 7124, 90, 3625, 3626, 3624, 7042, 6198, 3458, 7040, 5595, 10468, 7048, 7046, 4609, 7057, 5594, 7043, 9475	345	87	5085	3.72714	2.45633e-05	1.53522e-06	0.000213316
hsa04920	Adipocytokine signaling pathway	19	4.00844	2.48343e-07	5599, 6774, 5588, 4852, 5970, 7124, 9370, 6256, 7133, 207, 3717, 7132, 5465, 3953, 3952, 3667, 9021, 4790, 5443	345	67	5085	4.17975	3.35258e-05	1.97214e-06	0.00029115
hsa04144	Endocytosis	33	6.96203	4.58317e-07	2149, 1956, 4734, 157, 1950, 155, 154, 3480, 11059, 3107, 3106, 23327, 7048, 3579, 3559, 7046, 3577, 3134, 4233, 3133, 9146, 3105, 2066, 6714, 3135, 3303, 91, 2321, 3791, 2264, 2261, 1234, 2868, 83737	345	184	5085	2.64343	6.18709e-05	3.43737e-06	0.000537316
hsa04650	Natural killer cell mediated cytotoxicity	27	5.6962	5.71669e-07	1437, 3802, 3824, 6464, 7124, 3460, 3805, 3804, 3383, 3458, 3459, 919, 2207, 3107, 3106, 3133, 3105, 3135, 3811, 3812, 836, 355, 5335, 356, 5336, 5595, 5295, 5594	345	133	5085	2.99215	7.71724e-05	4.06185e-06	0.000670206
hsa04960	Aldosterone-regulated sodium reabsorption	14	2.95359	1.54215e-06	3291, 4306, 476, 3479, 6340, 6338, 3481, 6337, 5595, 3667, 23327, 3630, 3643, 5295, 5594	345	41	5085	5.03287	0.000208169	1.04095e-05	0.00180796
hsa04512	ECM-receptor interaction	19	4.00844	8.67597e-06	2811, 1280, 1281, 1282, 284217, 1284, 1286, 7450, 2335, 7143, 3690, 3674, 6696, 3678, 1277, 1289, 1288, 1278, 7057	345	84	5085	3.33385	0.00117057	5.57728e-05	0.010171
hsa05211	Renal cell carcinoma	17	3.5865	1.16004e-05	5155, 7039, 3091, 3082, 2277, 207, 7042, 7040, 7422, 7424, 7423, 5595, 5295, 5228, 4233, 5594, 7043	345	70	5085	3.5795	0.00156484	7.11823e-05	0.0135992
hsa04672	Intestinal immune network for IgA production	14	2.95359	1.39826e-05	959, 3113, 3117, 3119, 940, 7042, 7040, 3565, 3567, 3586, 3569, 3123, 7043, 3558	345	49	5085	4.21118	0.00188589	8.20691e-05	0.0163916
hsa04010	MAPK signaling pathway	38	8.01688	1.63565e-05	5599, 1956, 5970, 2316, 7124, 1950, 7042, 1843, 7040, 2249, 2246, 1647, 2247, 3553, 7048, 7850, 3554, 7046, 7043, 5155, 3303, 91, 5923, 3552, 2264, 207, 7157, 2261, 836, 7132, 5921, 929, 355, 356, 5595, 4790, 4609, 5594	345	267	5085	2.0977	0.00220571	9.2002e-05	0.0191742
hsa04150	mTOR signaling pathway	14	2.95359	2.80717e-05	3481, 6198, 7422, 7424, 7423, 5595, 3091, 3630, 3479, 2277, 54541, 5228, 207, 5295, 5594	345	52	5085	3.96823	0.00378256	0.000151578	0.0329054
hsa05210	Colorectal cancer	18	3.79747	3.40902e-05	5599, 596, 1956, 91, 207, 836, 7157, 7042, 3480, 7040, 5595, 7048, 7046, 5295, 4233, 4609, 5594, 7043	345	84	5085	3.15839	0.00459169	0.000176994	0.0399591
hsa04620	Toll-like receptor signaling pathway	20	4.21941	3.49486e-05	3593, 3627, 5599, 6772, 5970, 7124, 207, 929, 6352, 7098, 6696, 7099, 5595, 3553, 7097, 4790, 3569, 5295, 5594, 3576	345	101	5085	2.91864	0.00470703	0.000174731	0.040965
hsa04621	NOD-like receptor signaling pathway	15	3.16456	4.7535e-05	5599, 2919, 5970, 3606, 7124, 6347, 64127, 6352, 3320, 5595, 3553, 4790, 3569, 3576, 5594	345	62	5085	3.56592	0.00639683	0.000229166	0.0557145
hsa04012	ErbB signaling pathway	18	3.79747	5.4715e-05	2066, 6714, 5599, 7039, 685, 1956, 6464, 1950, 207, 6198, 5335, 5336, 5595, 1839, 6776, 5295, 4609, 5594	345	87	5085	3.04948	0.00735951	0.000254682	0.0641274
hsa05218	Melanoma	16	3.37553	5.86196e-05	5155, 1956, 3082, 3479, 1950, 207, 7157, 3480, 2249, 2246, 2247, 5595, 5295, 4233, 999, 5594	345	71	5085	3.32149	0.00788265	0.000263761	0.0687023
hsa05215	Prostate cancer	18	3.79747	7.39728e-05	596, 5155, 7039, 1956, 5970, 3479, 1950, 207, 7157, 3480, 3481, 2950, 3320, 367, 5595, 3630, 4790, 5295, 5594	345	89	5085	2.98095	0.009937	0.0003221	0.0866892
hsa04660	T cell receptor signaling pathway	20	4.21941	9.11776e-05	1437, 959, 920, 5588, 940, 5970, 7124, 207, 3458, 5335, 919, 5595, 3565, 3567, 4790, 3586, 5295, 5594, 3558, 1493	345	108	5085	2.72947	0.0122341	0.000384599	0.106842
hsa05220	Chronic myeloid leukemia	16	3.37553	0.000113899	6464, 91, 5970, 207, 7157, 7042, 7040, 5595, 6776, 7048, 4790, 7046, 5295, 4609, 5594, 7043	345	75	5085	3.14435	0.0152596	0.000465869	0.13345
hsa05222	Small cell lung cancer	17	3.5865	0.000124629	1282, 596, 284217, 1284, 4843, 5743, 1286, 5970, 2335, 6256, 207, 7157, 3674, 1288, 4790, 5295, 4609	345	84	5085	2.98292	0.0166851	0.000494757	0.146013
hsa05120	Epithelial cell signaling in Helicobacter pylori infection	15	3.16456	0.000138786	6352, 6714, 5599, 5335, 5336, 2919, 1956, 5970, 1839, 3579, 4790, 3577, 4233, 836, 3576	345	68	5085	3.25128	0.018563	0.000535212	0.162588
hsa04514	Cell adhesion molecules (CAMs)	22	4.64135	0.000176051	959, 3113, 1003, 920, 3117, 3135, 3119, 940, 6401, 3684, 3383, 6402, 6403, 7412, 3107, 3106, 1462, 3134, 3133, 3123, 3105, 999, 1493	345	132	5085	2.45652	0.0234888	0.000660033	0.206203
hsa05214	Glioma	14	2.95359	0.000234242	5155, 7039, 1956, 6464, 3479, 1950, 207, 7157, 3480, 5335, 5336, 5595, 5295, 5594	345	63	5085	3.27536	0.0311314	0.0008544	0.274273
hsa04080	Neuroactive ligand-receptor interaction	33	6.96203	0.000443125	1910, 2147, 2149, 136, 1395, 5021, 1394, 6870, 5739, 155, 154, 3356, 7253, 6869, 6865, 9002, 2151, 624, 2908, 2690, 1081, 5340, 1909, 3953, 2492, 1511, 2689, 3952, 185, 186, 6915, 1815, 4142	345	256	5085	1.89997	0.0580802	0.00157337	0.518274
hsa04210	Apoptosis	16	3.37553	0.000623783	596, 3563, 3562, 5970, 7124, 3552, 207, 836, 7157, 7132, 355, 356, 3553, 3554, 4790, 5295	345	87	5085	2.71064	0.0807866	0.00215759	0.728864
hsa05223	Non-small cell lung cancer	12	2.53165	0.000790858	5335, 7039, 5336, 1956, 5595, 6256, 1950, 11186, 207, 5295, 7157, 5594	345	54	5085	3.27536	0.101302	0.00266664	0.923257
hsa04020	Calcium signaling pathway	24	5.06329	0.00156797	2066, 1910, 4846, 2149, 1956, 136, 4843, 4842, 5021, 2776, 2767, 2778, 6870, 155, 154, 1909, 3356, 6869, 5335, 5336, 185, 6865, 6915, 624	345	176	5085	2.00988	0.190908	0.00515357	1.82287
hsa04062	Chemokine signaling pathway	25	5.27426	0.00160426	3627, 6774, 2919, 6464, 6772, 5970, 6347, 157, 2784, 6352, 729230, 3579, 3577, 3576, 9475, 5196, 207, 3717, 1234, 5473, 5595, 2868, 4790, 5295, 5594	345	187	5085	1.97047	0.194868	0.00514741	1.8647
hsa04664	Fc epsilon RI signaling pathway	14	2.95359	0.00195768	1437, 3596, 5599, 5335, 5336, 3562, 7124, 5595, 2207, 3565, 3567, 207, 5295, 5594	345	78	5085	2.64548	0.232445	0.00613333	2.27118
hsa05416	Viral myocarditis	13	2.74262	0.00256066	3113, 959, 3117, 3135, 3119, 940, 836, 3383, 3107, 3106, 3134, 3133, 3105, 3123	345	71	5085	2.69871	0.292581	0.00783578	2.96116
hsa04930	Type II diabetes mellitus	10	2.1097	0.00366445	3481, 5599, 5595, 7124, 3667, 9370, 3643, 9021, 3630, 5295, 5594	345	47	5085	3.13599	0.3908	0.0109531	4.21268
hsa05020	Prion diseases	8	1.68776	0.00787719	6352, 6647, 3303, 5595, 3553, 3552, 3569, 5594	345	35	5085	3.36894	0.656178	0.0229421	8.85472
hsa05216	Thyroid cancer	7	1.47679	0.011531	5595, 6256, 5468, 7157, 4609, 999, 5594	345	29	5085	3.55772	0.791064	0.0327646	12.7132
hsa05221	Acute myeloid leukemia	10	2.1097	0.0148748	6198, 6774, 5970, 5595, 6776, 4790, 207, 5295, 4609, 5594	345	58	5085	2.54123	0.867766	0.0412737	16.1129
hsa04730	Long-term depression	11	2.32068	0.0166675	3480, 4842, 2983, 5595, 2776, 2767, 3479, 1394, 2778, 1392, 5594	345	69	5085	2.34972	0.896592	0.0452519	17.8852
hsa05213	Endometrial cancer	9	1.89873	0.022174	1956, 5595, 1950, 207, 5295, 7157, 4609, 999, 5594	345	52	5085	2.551	0.951548	0.0587473	23.1171
hsa04370	VEGF signaling pathway	11	2.32068	0.0284231	6714, 4846, 5335, 7422, 5336, 5743, 5595, 3791, 207, 5295, 5594	345	75	5085	2.16174	0.97961	0.0734873	28.6841
hsa04520	Adherens junction	11	2.32068	0.0334043	3480, 6714, 1956, 91, 5595, 3643, 7048, 7046, 4233, 999, 5594	345	77	5085	2.10559	0.989813	0.0844261	32.8548
hsa05322	Systemic lupus erythematosus	13	2.74262	0.033844	959, 3113, 3117, 3119, 940, 7124, 3458, 1511, 718, 1991, 3586, 3123, 2213	345	99	5085	1.93544	0.99042	0.0839634	33.212
hsa04810	Regulation of actin cytoskeleton	22	4.64135	0.0546809	2147, 5155, 2149, 1956, 2335, 3690, 2264, 1950, 3684, 2261, 929, 3481, 2249, 3674, 2246, 2247, 3678, 5595, 3630, 624, 5295, 5594, 9475	345	215	5085	1.50819	0.999495	0.131147	48.2764
hsa05014	Amyotrophic lateral sclerosis (ALS)	8	1.68776	0.0641474	6647, 596, 4842, 7124, 7133, 836, 7157, 7132	345	53	5085	2.22477	0.99987	0.150179	54.0332
hsa04912	GnRH signaling pathway	12	2.53165	0.0654163	6714, 4313, 5599, 1956, 5595, 2776, 2767, 1839, 2778, 1081, 4323, 5594	345	98	5085	1.80479	0.999892	0.150489	54.7585
hsa04270	Vascular smooth muscle contraction	13	2.74262	0.0743055	10266, 5588, 136, 2776, 2767, 2778, 5739, 1909, 185, 5595, 2983, 9475, 5594	345	112	5085	1.71079	0.99997	0.167122	59.5539
hsa04722	Neurotrophin signaling pathway	14	2.95359	0.0745584	5599, 596, 5335, 5336, 356, 6464, 5970, 3667, 5595, 4790, 207, 5295, 7157, 5594	345	124	5085	1.6641	0.999971	0.165023	59.6832
hsa04540	Gap junction	11	2.32068	0.0763115	3356, 6714, 5155, 1956, 2983, 5595, 2776, 2767, 2778, 1950, 5594	345	89	5085	1.82169	0.999978	0.166093	60.5696
hsa03320	PPAR signaling pathway	9	1.89873	0.0922142	5465, 4973, 4023, 4312, 2167, 9370, 6256, 5468, 335	345	69	5085	1.9225	0.999998	0.195618	67.8331

## Sheet: PATH_REACTOME_ENRICH_476
CODE	NAME	Count	%	PValue	Genes	List Total	Pop Hits	Pop Total	Fold Enrichment	Bonferroni	Benjamini	FDR
REACT_604	Hemostasis	75	15.8228	7.70536e-32	2811, 338, 2147, 2149, 1191, 6464, 3827, 3082, 7450, 2335, 3479, 285, 3684, 284, 335, 3674, 2244, 3678, 9002, 5327, 2207, 2151, 2152, 2153, 5329, 5328, 2155, 2159, 2158, 7035, 2157, 4312, 6647, 3690, 3818, 5547, 6402, 4973, 6403, 2161, 1277, 7076, 2162, 1278, 2160, 2165, 2316, 1950, 2784, 6678, 7042, 7040, 7422, 7424, 7423, 7043, 6714, 5155, 7010, 5196, 2776, 5627, 2277, 5624, 5054, 2243, 5340, 4…	245	235	3398	4.4264	3.39036e-30	3.39036e-30	7.20894e-29
REACT_6900	Signaling in Immune system	58	12.2363	8.04589e-14	338, 2147, 3824, 6464, 2335, 285, 284, 3684, 3383, 3678, 3107, 2207, 3106, 4153, 3105, 4312, 3135, 5588, 3811, 3812, 3690, 6402, 7412, 929, 6403, 4973, 1277, 1278, 4790, 5594, 2213, 920, 3802, 5599, 5970, 3805, 3804, 919, 3134, 3133, 3113, 959, 6714, 3117, 3119, 7010, 5627, 5624, 718, 7098, 5335, 7099, 10288, 567, 7097, 5295, 3123, 7056, 999	245	286	3398	2.81267	3.54161e-12	1.77081e-12	7.53064e-11
REACT_16888	Signaling by PDGF	24	5.06329	1.8541e-11	1280, 1281, 6714, 1282, 5155, 6774, 1284, 1285, 6772, 1286, 5921, 5340, 5335, 6696, 5327, 1277, 5595, 1289, 6776, 1278, 1287, 5295, 7057, 5594	245	64	3398	5.20102	8.15802e-10	2.71934e-10	1.73464e-08
REACT_12529	Signaling by VEGF	10	2.1097	2.13635e-09	8828, 7422, 8829, 7424, 7423, 2321, 3791, 2277, 2324, 5228	245	11	3398	12.6085	9.39993e-08	2.34998e-08	1.99871e-06
REACT_13552	Integrin cell surface interactions	23	4.85232	2.18907e-08	1280, 6714, 1282, 284217, 1284, 1285, 1286, 7450, 2335, 3690, 3684, 2243, 3383, 7412, 3674, 6696, 2244, 3678, 1277, 1278, 1287, 7057, 999	245	81	3398	3.93822	9.63191e-07	1.92638e-07	2.04804e-05
REACT_18266	Axon guidance	14	2.95359	2.49297e-05	1280, 1281, 6714, 1282, 1284, 1285, 1286, 1277, 5595, 1289, 1278, 1287, 7903, 5594	245	49	3398	3.96268	0.00109632	0.000182803	0.0233212
REACT_9417	Signaling by EGFR	10	2.1097	0.00532679	6714, 5335, 1956, 6464, 5595, 8038, 1950, 5295, 9146, 5594	245	47	3398	2.95093	0.209433	0.0330149	4.87414
REACT_508	Signal attenuation	5	1.05485	0.00572068	3481, 6464, 5595, 3667, 3643, 3630	245	11	3398	6.30427	0.223092	0.0310615	5.22599
REACT_498	Signaling by Insulin receptor	8	1.68776	0.0190964	3481, 6198, 6464, 5595, 3667, 3643, 3630, 5295, 5594	245	39	3398	2.845	0.571887	0.0899568	16.5055
REACT_15314	Hormone biosynthesis	9	1.89873	0.0300471	240, 5743, 1082, 1081, 10728, 7054, 5443, 1585, 1584	245	52	3398	2.40047	0.738767	0.125615	24.8304
REACT_12508	Metabolism of nitric oxide	4	0.843882	0.0392103	51070, 4846, 3320, 207	245	11	3398	5.04341	0.827953	0.147855	31.2179
REACT_9470	Signaling by FGFR	5	1.05485	0.0681433	2249, 2246, 2247, 2264, 2261	245	22	3398	3.15213	0.955191	0.228007	48.33

## Sheet: STRING_PE_NETWORK
Cuttoff = 0,9
node1	node2
IFNGR1	IFNG
PRKDC	TP53
CXCR2	IL8
FGF1	FGFR4
IGF1	IGFBP1
FGFR4	FGF4
FGFR3	FGF1
PLAU	PLAUR
JAK2	STAT5A
JAK1	STAT5A
TGFBR2	TGFB3
HADHA	HADHB
F7	F3
IGF2	IGFBP1
HIF1A	TP53
TAC1	TACR1
VEGFC	FLT4
RELA	IL8
VEGFA	HIF1A
AR	HSP90AA1
FGFR3	FGF4
TBXA2R	GNAQ
F5	F2
IL6ST	IL6
SCNN1B	NEDD4
NOS3	AKT1
SRC	STAT5A
CALR	PDIA3
NEDD4L	SCNN1A
EGFR	PLCG1
IL3RA	IL3
IL6R	IL6
HSP90AA1	PTGES3
INSR	PIK3R1
JAK2	STAT3
IL2RA	IL2
EDN1	EDNRA
IGFBP3	IGF1
STAT1	EGFR
GP1BA	VWF
SHC1	JAK2
SOCS3	IRS1
CRHR1	CRH
HGS	EGFR
IGF1	IGF1R
HSP90AA1	NR3C1
HSP90AA1	EGFR
MAPK8	BCL2
HSP90AA1	NOS3
F2R	F2
INSR	INS
JAK2	SOCS3
EGFR	STAT3
IRS1	IGF1R
ITGAM	ICAM1
NRP1	KDR
APOA1	APOB
HIF1A	HSP90AA1
PRKDC	AKT1
TEK	ANGPT2
SHC1	IGF1R
LRP8	APOE
PLG	SERPINE1
SERPINC1	F2
JAK2	IRS1
GP1BA	F2
MAPK8	TP53
CCL5	CCR5
IL1RN	IL1R1
IRS1	INSR
HSP90AA1	HSPA4
JAK1	STAT3
JAK2	GHR
HSPA4	STUB1
VEGFB	FLT1
FGFR3	FGF2
BCL2	TP53
TGFBR1	TGFBR2
IGF2	IGFBP3
VEGFA	FLT1
SHC1	INSR
VEGFA	NRP1
FIGF	FLT4
JAK1	SOCS3
PLAU	SERPINE1
MAPK8	IRS1
STAT1	STAT3
HSP90AA1	FKBP4
IGF1R	ESR1
SERPINE1	PLAT
AR	SRC
EGFR	EGF
F2	SERPIND1
DUSP1	MAPK1
FGA	FGB
IGF1	IGFBP5
CDH5	KDR
CCR2	CCL2
JAK1	IRS1
IRS1	RPS6KB1
SHC1	FLT4
TGFBR1	TGFB1
STAT1	JAK1
SRC	PIK3R1
HSP90AA1	STUB1
PROS1	F5
SERPINC1	F9
FIGF	KDR
CXCL1	CXCR2
FGFR4	FGF2
PIK3R1	IGF1R
IRS1	PIK3R1
TP53	STUB1
ANGPT1	TEK
INHBA	ACVR2A
MMP14	TIMP2
STAT5A	GHR
SHC1	EGFR
TACR2	TAC1
TIMP3	MMP2
TACR3	TAC3
IL5RA	IL5
B2M	HLA-B
MMP3	TIMP1
SRC	EGFR
MMP9	TIMP1
IFNGR1	STAT1
SOD2	SOD1
NEDD4L	SCNN1B
VEGFC	KDR
AGT	ACE2
F10	SERPINC1
AGT	ACE
VEGFA	KDR
SRC	ESR1
EGFR	CDH1
MET	HGF
CD28	PIK3R1
FLT1	NRP1
SRC	STAT3
RELA	NFKB1
HSP90AA1	ESR1
STAT5A	MAPK1
IL8	CXCR1
NEDD4L	SCNN1G
FST	INHBA
SRC	CDH1
PGF	FLT1
IL10	IL10RA
SHC1	KDR
SHC1	PIK3R1
HIF1A	HSPA4
AGT	REN
EGFR	PIK3R1
TGFBR2	TGFB1
IL1B	IL1R1
HSP90AA1	TP53
HSP90AA1	AKT1
FASLG	FAS
TIMP2	MMP2
ITGA2B	ITGB3
IL13	IL4R
MAPK3	DUSP1
IL4	IL4R
CFH	C3
JAK2	STAT1
TGFBR1	TGFB3
TGFA	EGFR
EDN1	EDNRB
MYC	TP53
AGT	AGTR1
PIK3R1	AKT1
KNG1	KLKB1
SHC1	IRS1
TGFB2	TGFBR2
AKT1	ESR1
SOCS3	INSR
IRS1	INS
NOSIP	NOS3
IL6ST	SOCS3
SRC	KDR
STAT1	SRC
MAPK8	DUSP1
MMP2	TIMP1
IGF2	IGF1R
SRC	HSP90AA1
ERBB4	STAT5A
CRH	POMC
TP53	MAPK1
FN1	ITGA5
ESR2	ESR1
STAT5A	EGFR
EGFR	HBEGF
IL6R	IL6ST
NEDD4	SCNN1G
BCL2	AKT1
VCAM1	ICAM1
CXCR2	PPBP
STAT5A	SOCS3
GNAS	PTGIR
MYC	BCL2
SCNN1A	NEDD4
B2M	HLA-A
COL18A1	MMP2
TRIM24	ESR1
THBD	F2
MMP9	PLG
LEP	STAT3
MMP1	TIMP1
CALR	APOB
IGF2	IGFBP5
SERPINC1	PLG
IGFBP1	INS
LPL	APOE
ITGAM	C3
IGFBP3	PLG
BCL2	MAPK1
MMP14	TIMP1
HIF1A	FLT1
HSP90AA1	PPARA
AKT1	INS
SOCS3	STAT3
NOS3	ESR1
GSTP1	MAPK8
MET	CDH1
PGF	VEGFA
APOE	APOB
HIF1A	AKT1
F5	MMRN1
AKT1	RPS6KB1
IL13	IL4
PTGS2	TP53
IL1R2	IL1B
NOS3	KNG1
SHC1	ERBB4
MMP9	THBS1
POMC	NPY
STAT1	IL6ST
F5	PROC
STAT3	IL6
EGFR	ESR1
ICAM1	NFKB1
COL4A1	COL4A2
STAT5A	BCL2
CFI	C3
LPL	APOB
EGFR	TP53
ADAMTS13	VWF
JAK1	IL6ST
IRS1	AKT1
KDR	FLT4
IL1B	NFKB1
GSTM1	GSTT1
ACVRL1	TGFB1
LPL	PPARA
IL6	NFKB1
HSPA4	TP53
FN1	ITGB3
F10	TFPI
NRP2	FLT1
PF4	PROC
CSF2	IL3
EGFR	RASA1
STAT1	SOCS3
IGF1R	INS
RELA	STAT3
SHC1	FLT1
MMP16	TIMP2
SRC	ESR2
CXCL1	CXCR1
IGF1	INS
JAK1	IL10RA
GADD45A	TP53
LEP	PPARG
MYC	AKT1
IL8	NFKB1
INS	RPS6KB1
JAK2	IL6ST
F2	FGA
IL4	IL2
IRS1	IGF1
TNFRSF1B	TNFRSF1A
LTA	TNFRSF1A
ERBB4	HBEGF
SOCS3	LEP
STAT1	IFNG
VDR	SRC
SOCS3	GHR
AR	EGFR
ADIPOQ	PPARG
JAK2	IL3
STAT5A	IL3
CRHR2	CRH
MYC	STAT3
IL5	IL4
RELA	IL2
IL6ST	STAT3
HSP90AA1	KDR
MMP15	TIMP1
GRPEL2	HSPA4
LEP	IRS1
ACVR2B	INHBA
SHC1	IL2
TGFBR1	ENG
NR3C1	NFKB1
TGFBR1	TGFB2
CCL5	CCL2
TNF	IFNG
F10	F3
CCR5	CCL2
SOCS3	IL6
SPP1	MMP7
MMP9	NFKB1
FSHR	CGA
JAK2	IL6
MAPK3	MAPK1
STAT1	IL6
INSR	IGF1
RELA	NR3C1
AR	AKT1
KDR	PLCG1
AGER	S100B
ACVRL1	ACVR2B
MAPK1	ESR1
FLT1	PLCG1
JAK2	LEP
F13B	F13A1
F11	KNG1
MMP9	TIMP2
RELA	PPARA
F5	SERPINC1
LEP	IL6
VEGFA	VWF
MYC	MAPK1
TEK	STAT5A
JAK2	LEPR
STAT5A	IL2
CSF2	IL4
LPA	APOB
IL1B	IL1A
JAK2	IL5RA
JAK2	CSF2
SHC1	TEK
ACVR1B	INHBA
IGF1	TGFB1
PPARG	ESR1
TP53	MMP2
VEGFA	TGFB1
MMP9	SRC
IGF1	RPS6KB1
SERPINE1	TGFB1
STAT5A	CSF2
TGFB1	TIMP1
VEGFA	SRC
JAK2	IFNGR1
MAPK8	STAT3
IGFBP3	TP53
SRC	MET
IL18	IL1B
EPHB2	SRC
SOCS3	RASA1
SHC1	INS
ERBB4	EGF
EDN1	AKT1
NRP2	FLT4
FGF2	KDR
TBXA2R	GNA11
GSTP1	GSTT1
GNAQ	RGS2
MYC	NFKB1
JAK1	IL4
VEGFA	IGF1
THBS1	MMP2
PIK3R1	ESR1
PLCG2	EGFR
JAK2	IL4
JAK1	IL2
SRC	MMP2
MYC	IL2
TGFB1	MMP2
CSF2	IL2
MMP9	TGFB1
AR	STAT3
SRC	AKT1
IL8	EGFR
CDH1	MMP7
IL1A	IL1R1
INHBB	INHA
MYC	GADD45A
F2	FGB
NRP2	KDR
SHC1	IGF1
IL3	IL5
FASLG	MAPK8
LEPR	STAT3
EGFR	FGF2
HIF1A	HMOX1
TAC1	TACR3
IL1R2	IL1A
RELA	MYC
SHC1	MAPK1
IL8	CCL5
IL5	IL2
PPBP	CXCR1
MMP9	COL18A1
STAT5A	ESR1
TLR2	NFKB1
PLAUR	SERPINE1
ERBB4	EGFR
CCR5	CD4
VEGFA	EGFR
CSF2	STAT3
MMP9	VEGFA
VEGFA	MMP2
PPARG	TGFB1
TGFBR2	TGFBR3
CASP3	CDH1
RELA	ESR1
HIF1A	NOS3
GHRL	LEP
ACVR1	INHBA
APOE	APOA1
ITGA2B	VWF
STAT1	IL2
STAT5A	IL4
SRC	F2
ENG	TGFB1
TP53	MAPK3
S100B	TP53
CSF2	NFKB1
KNG1	SERPINE1
NEDD4	IGF1R
MYC	RPS6KB1
TAC1	KNG1
AR	KLK2
CD14	TLR2
EDN1	EGFR
EDN1	PPARA
ACE	REN
VEGFA	FLT4
VEGFA	PLG
HSP90AA1	MAPK1
ACVRL1	ENG
COL18A1	TP53
CYP1A1	GSTM1
TP53	GDF15
TGFB2	TGFBR3
ITGA5	ITGB3
TACR2	TAC3
NRP2	VEGFC
TP53	SERPINE1
TNF	ICAM1
CXCL10	CCL5
F2	CPB2
BCL2	CASP3
JAK2	PIK3R1
MMP9	HBEGF
ACVRL1	ACVR2A
ACVR1	ACVR2A
ACVR1B	ACVR2A
MMP9	TIMP3
FLT1	VEGFC
STAT3	TIMP1
ACVR1B	ACVR2B
BDKRB2	KNG1
STAT3	MAPK1
IRS1	IL4
MMP1	CTSG
SRC	VCAM1
EDN1	HIF1A
SERPINC1	PROC
IGF1R	CDH1
EGFR	INS
IGF2	VEGFA
JAK1	IL4R
ARNTL	PPARA
TP53	TIMP3
ANGPT2	KDR
CYP1A1	GSTT1
SRC	HGF
TP53	DUSP1
AGT	KNG1
LEPR	LEP
HIF1A	SERPINE1
B2M	CALR
AGT	PPARA
IGF1R	STAT3
AGT	CMA1
ADIPOQ	LEP
HSPA1A	GRPEL2
LEP	INS
EDNRB	AGT
ESR2	NOS3
DDIT4	TP53
VEGFA	VEGFB
ACVRL1	TGFBR2
IGF1	CDH1
IDE	INS
PGF	NRP1
F7	GGCX
PLG	KNG1
AR	TP53
MAPK8	IL2
EDN1	SLC9A3
IFNGR1	JAK1
STAT1	STAT5A
PPARG	IL4
CTLA4	AKT1
SOCS3	IL2
GP1BA	F12
IL6R	STAT3
IGF1	EGFR
ITGB3	THBS1
SRC	RASA1
PLAU	MMP9
AR	MAPK8
SHC1	IL4
SHC1	AKT1
PLCG2	PIK3R1
APOA1	CETP
MMP1	TIMP2
MYC	ESR1
F10	F5
ITGAM	TNF
TAC1	TAC3
AGT	SRC
CLU	TGFB1
PLG	SPARC
MMP1	EDNRA
AGT	EDNRA
HSP90AA1	BCL2
B2M	HLA-C
NOS3	KDR
HIF1A	PPARA
HLA-DQB1	HLA-DQA1
VEGFA	MET
SRC	FAS
TP53	VCAN
ERCC2	TP53
GGCX	F9
EPHB2	RASA1
SHC1	IL4R
ANGPT1	FLT4
ATP6AP2	REN
FLT1	PIK3R1
ACVR1B	INHBB
MYC	MAPK8
IGFBP3	MAPK8
HGS	MET
F2	F2RL2
SHC1	MET
INHBB	ACVR2A
ACVRL1	TGFB3
RXRA	NR1H2
SHC1	VEGFA
AGT	BDKRB2
PPARG	IL2
HSPA1A	HSP90AA1
LIPC	APOB
STAT5A	AKT1
SRC	PLCG1
HSP90AA1	CALR
TNF	MMP9
RELA	ICAM1
JAK2	IFNGR2
CFI	CFH
LEPR	SOCS3
PTGS2	MAPK1
SCNN1A	SCNN1B
EDN1	COL1A2
AKT1	NFKB1
PIK3R1	STAT3
SHC1	MAPK8
JAK2	CCR5
SRC	PLAUR
FGA	APOA1
SOD3	SOD2
IL8	IL6
GHRL	NPY
SRC	CDH5
STAT5A	CTLA4
JAK1	IL5RA
FLT1	KDR
HLA-C	KIR2DL3
SCNN1B	SCNN1G
TP53	APEX1
COL18A1	ITGA5
MMP10	TIMP2
CTGF	TGFB1
EDN1	ECE1
VEGFA	ANGPT2
VEGFA	AKT1
PLG	THBS1
F3	F2
HIF1A	STAT3
BTC	EGFR
ANGPT1	MAPK8
SHC1	CD247
THBD	PROC
TNF	TNFRSF1A
F7	TFPI
STAT5A	NR3C1
TGFB2	TGFB1
ATP6AP2	AGT
LEP	NPY
ACVRL1	TGFBR1
ADIPOQ	INS
FIGF	FLT1
EGFR	HGF
CD40LG	STAT5A
FN1	TGFB1
SERPINA5	PROC
EDN1	KNG1
NR1H2	ESR1
F5	VWF
PIK3R1	IL1R1
IFNGR1	IFNGR2
STAT3	GHR
TLR4	SRC
REN	ACE2
FAS	TNFRSF1A
IRS1	GHR
FGFR3	STAT3
PROS1	PLG
AGT	RGS2
AGT	ENPEP
F2R	RGS2
LPL	PPARG
SHC1	AGT
GNAS	TSHR
F2	F13A1
IL1A	IL1RN
SHC1	RASA1
SRC	IRS1
GSTP1	CYP1A1
VWF	SERPINE1
CCL5	CCR2
LPL	APOA1
SPARC	TGFB1
IL10	IL4
AGT	CTSG
TNF	MYC
PROS1	C4BPB
EDN1	ADM
MYC	HSP90AA1
MYC	MAPK3
ENPP1	INSR
IL10	IL6
TGFB1	TGFBR3
AR	STUB1
IL13	IL3
STAT3	MAPK3
CASP3	AKT1
INSR	PLCG1
PLG	C3
TACR1	TAC3
ITCH	HGS
IFNG	IL2
TLR4	CD14
EGFR	MAPK1
APOA1	PON1
NOS3	GUCY1B3
MMP9	IL8
IL6R	JAK1
MMP10	TIMP1
VEGFA	HSP90AA1
VEGFA	INSR
FGA	F13A1
PROC	GGCX
COL4A2	COL4A5
IGFBP3	ADAM12
F2	SERPINE1
PAPPA2	IGFBP5
IL1B	IL6
SERPINE1	TIMP1
COL18A1	KDR
ERBB4	PLCG1
COL18A1	THBS1
IL6	IL4R
MMP9	CDH1
CSF2	IL5RA
PIK3R1	GHR
VWF	F9
APOB	CETP
TNF	SOCS3
HP	APOA1
HTR2A	GNAQ
AKT1	TP53
IGFBP3	MMP2
ITGAM	SELP
TNF	PTGS2
IGFBP3	F2
BCL2	IRS1
ENG	TGFBR2
MMP7	TIMP1
EPHX1	GSTT1
F5	PLG
PF4	VWF
VEGFA	FGF2
SERPINA5	F2
GNAQ	AGTR1
VEGFA	THBS1
AKT1	STAT3
EDN1	NOS3
XRCC1	APEX1
POMC	INS
CALR	SCARF1
FGF2	THBS1
PLG	VWF
TNF	CCL2
ITGB3	VWF
CXCL10	PF4
KISS1	TAC3
GSTM1	EPHX1
PPARG	NFKB1
INHBA	FSTL3
CALCA	ADM
HLA-C	KIR2DL1
PRKDC	CASP3
MMP1	CMA1
AKT1	HMOX1
TP53	IGF1R
GHRL	INS
IGF1	IGFBP7
STAT1	AKT1
SRC	ITGB3
F7	F5
F11	SERPINC1
CXCL10	PPBP
BDKRB2	NOS3
ITGAM	GP1BA
LEP	POMC
ICAM1	IL6
LPL	INS
ENG	ACVR1
RPS6KB1	MAPK1
HSD11B2	CYP11B1
SHC1	SRC
PPARG	INS
IRS1	IL4R
IL2RA	CD4
NPPA	CORIN
PPARA	INS
F2R	GNAQ
IGF1	GHR
VEGFA	SPARC
GNAS	ADRB2
VDR	TP53
PTGS2	MAPK3
JAK2	IL4R
MYC	STAT5A
REN	KNG1
CRH	NPY
VEGFA	PDGFB
IGFBP3	MMP1
IL6	INS
IL1R2	IL1RN
IL8	ICAM1
PDGFB	THBS1
JAK2	PLCG1
FN1	SPARC
MET	EGFR
IRS1	MAPK1
CRHR2	POMC
SHC1	STAT5A
AKT1	ITGB3
CXCL1	CXCL10
HSPA4	ESR1
RELA	PPARG
PROS1	VWF
KISS1	TACR3
AGTR1	KNG1
SHC1	MAPK3
F5	SERPINE1
IL8	CXCL10
CXCL1	CCL5
TP53	ESR1
REN	CMA1
GSTP1	EPHX1
CXCL10	CCR5
VEGFC	IGF1R
HSP90AA1	RPS6KB1
FGA	ITGB3
IGF1	ESR1
ACVRL1	INHBA
INHBB	FST
IFNGR2	IFNG
F13B	FGA
CYP1A1	COMT
SRC	NFKB1
PPARG	FABP4
MET	TP53
PROS1	PROC
PPARA	MAPK1
MET	PLCG1
STAT1	BCL2
EDNRB	GNA11
JAK2	SRC
FABP4	LIPE
PPARA	FABP4
COL1A2	ITGB3
B2M	CST3
ITCH	ERBB4
NEDD4	HGS
ERBB4	WWP1
FAS	TP53
HSP90AA1	IGF1R
TP53	TGFB1
HIF1A	BCL2
ANGPT2	FGF2
CYP1A1	EPHX1
PLCG2	PLCG1
MMP14	MMP2
PLG	TIMP1
KLKB1	F12
NOS3	AGTR1
JAK1	EGFR
SHC1	IL3
EDN1	AGT
EDNRB	NOS3
INHA	INHBA
JAK1	IL6
TNF	IL1B
AR	ESR1
CCR5	STAT3
SRC	ADRB2
HLA-A	PDIA3
MMP9	MAPK8
FASLG	SRC
VCAN	TNR
PTGS1	PTGES3
ITGAM	PLAUR
TLR4	NFKB1
TLR3	NFKB1
PRKDC	EGFR
FN1	PLG
PLAU	F2
IL2RA	STAT3
MMP9	MMP10
ANGPT1	KDR
RXRA	PPARG
KDR	ITGB3
JAK2	IL3RA
MET	PIK3R1
IGF2	IDE
JAK1	PIK3R1
F11	GP1BA
FN1	THBS1
COL2A1	ITGA2B
FGF2	TGFB1
NOS2	IL12B
SRC	NOS2
JAK1	TNFRSF1A
SRC	IGF1R
STAT3	NFKB1
TP53	STAT3
VEGFB	NRP1
CD247	CD28
VEGFA	NRP2
VEGFA	CTGF
TEK	PIK3R1
STAT5A	STAT3
TNF	RELA
PLCG1	GHR
GNAS	GNAQ
CYP11B2	HSD11B2
PPBP	VWF
AGTR2	AGT
LPL	FABP4
NOD2	TLR2
VEGFA	TIMP1
SRC	IGF1
PPARA	APOA1
STAT1	TNFRSF1A
ANGPT1	FLT1
TLR4	NOD2
GNAS	ADRB3
IGF2	PLG
PGF	KDR
PRKDC	XRCC1
MMP13	TIMP1
EDN1	SRC
HLA-C	CALR
HTR2A	GNA11
F2	PROC
IL10	IL2
SHC1	ITGB3
INS	NPY
COL1A2	COL1A1
SHC1	JAK1
KNG1	NPY
PROS1	SERPINE1
EDNRA	GNA11
PLG	PLAT
F7	VWF
IL8	IL1B
F2	GGCX
LTA	TNFRSF1B
F10	GGCX
F7	F10
F7	F9
BCL2	NFKB1
SHC1	TGFBR2
RELA	IL6
F11	F2
IGF1	AKT1
KNG1	F12
IGFBP3	INS
TP53	NFKB1
MMP9	MMP7
MYC	NOS2
JAK2	NFKB1
COL4A1	COL4A6
ANGPT1	VEGFA
IL1A	IL6
F2	F9
CRH	CRHBP
IL1B	CCL2
ITGA5	FLT4
MAPK8	MMP2
GNAQ	PIK3R1
ESR2	PPARG
AR	NR3C1
LEP	PPARA
HIF1A	RPS6KB1
SCNN1D	SCNN1B
IL6	CCL2
VDR	RXRA
PLAU	PLG
CSF2	IL5
STAT3	IL2
ADIPOQ	IL6
IL6	IL2
PROC	SERPINE1
NOS3	INS
ICAM1	CCL2
SCNN1A	SCNN1G
MYC	HIF1A
F2	F2RL3
F5	PF4
KNG1	VWF
PF4	FGF2
PIK3R1	PLCG1
SRC	HIF1A
IL10	IL8
REN	INS
GP1BA	KNG1
VEGFA	TP53
CSF2	IL6
TEK	VEGFA
SRC	INS
IL6	IL4
CXCL10	CCR2
TP53	CDH1
COMT	SLC6A4
JAK1	PLCG1
MAPK8	MAPK1
VCAM1	CCL2
EDN1	REN
NFKB1	TNFRSF1A
TLR4	IL6
PLAUR	PLG
CRHR1	POMC
ANGPT1	ITGA5
CXCR1	CCL5
VEGFA	SERPINE1
LEP	LPL
LEP	NAMPT
LEP	IGF1
IL13	IL5
ITGAM	SELL
FGA	ITGA2B
F2R	F2RL2
IL3	IL2
IL1B	MMP2
IGF2	INS
MYC	EGFR
COL18A1	COL4A5
AGTR1	ACE2
ICAM1	IL1B
LIPC	APOE
HSP90AA1	STAT3
IGFBP3	CTSG
JAK2	IL5
VEGFA	NOS3
VEGFA	ICAM1
INS	GHR
EDN1	TAC1
SCNN1D	SCNN1G
HIF1A	KDR
F2RL2	F2RL3
PROS1	F2
MAPK8	FAS
PLAU	HGF
PTGES3	FKBP4
BDKRB2	GNA11
ACE2	CMA1
CSF2	IL1B
INS	SERPINE1
SCNN1A	WWP1
PROS1	GGCX
IL1B	IL12B
INHBC	INHBA
IGFBP3	EGFR
JAK2	AGTR1
MMRN1	VWF
FN1	F13A1
BDKRB2	AGTR1
STAT3	IL10RA
F2R	CTSG
NRP1	FGF2
STAT1	FGFR3
EDN1	INS
NOS3	HMOX1
ITGAM	MMP9
HP	APOE
F2	PLAT
MAPK8	MMP1
CCR5	GNAQ
SELE	SELL
ADRB3	ADRB2
INHBC	INHBB
MMP1	MMP7
FLT1	FGF2
CASP3	PRKCQ
TGFB3	TGFBR3
IL18	IFNG
FGF1	FGF2
FN1	COL1A1
THBD	PF4
MYC	MMP9
ANGPT1	ANGPT2
FASLG	TNFRSF1A
INHBB	INHBA
CCR5	CCR2
ACVR2B	INHBB
HLA-E	KLRD1
ACVR1B	INHBC
PAPPA	IGFBP5
CYP11B2	CYP11B1
IL18	NFKB1
EDNRB	KNG1
CD247	IL2
SOD2	AKT1
PLG	PF4
HLA-A	ICAM1
STAT5A	IL5
TGFBR1	TGFBR3
JAK2	IL2
ADIPOQ	FABP4
JAK1	GHR
AKT1	IL2
HLA-C	ERAP1
TGFB2	TGFB3
IL8	CCR5
F2R	PLG
PTGS2	PTGES3
CXCR2	CXCR1
EDN1	AGTR1
SELE	NFKB1
CDH1	HGF
MMP1	CCL2
BCL2	MAPK3
CP	MPO
JAK1	BCL2
BCL2A1	NFKB1
IRS1	ESR1
IFNG	TGFB1
AKT1	CDH1
ADAM12	EGF
CD28	PRKCQ
MAPK3	NFKB1
AGTR1	PLCG1
INHBB	ACVR1
AR	FKBP4
COL18A1	COL3A1
STAT1	CSF2
AR	NFKB1
IL3	IL4
IL13	VCAM1
F2R	KNG1
F2	IGF1
HSPA4	AKT1
PDGFB	AKT1
CXCL10	CXCR1
SRC	PDGFB
PPBP	CCL5
IGF2	TGFB1
IL8	CCR2
EDNRA	KNG1
KNG1	POMC
ITGAM	NFKB1
STAT1	TP53
EDN1	GNAQ
MAPK8	PPARG
IL3RA	CSF2
AGT	MAPK1
MAPK3	ESR1
PAPPA	IGF1
TNF	IL8
CALR	THBS1
FGF2	MAPK3
MMP9	AKT1
STAT5A	LEP
IL4	IL12B
MYC	JAK1
IL6	IL12B
TLR4	IL8
STAT1	IL10RA
CTGF	EGFR
TIMP2	MMP13
IL12B	IFNG
IL10	JAK1
PGF	FLT4
TP53	ICAM1
MMP14	TIMP3
OLR1	APOB
JAK2	HSP90AA1
EDN1	MAPK8
COL3A1	SPARC
SPARC	COL1A1
PRCP	KNG1
IL8	KNG1
TBXA2R	EDN1
TP53	NR3C1
ANGPT1	MMP2
SRC	ICAM1
ANGPT2	FLT1
IL13	IL18
IGF1	MMP2
JAK2	IL6R
EDN1	F2
HSP90AA1	INSR
SHC1	HSP90AA1
INHBC	ACVR1
HLA-DRB1	CD4
SERPINC1	FGB
TEK	MMP2
COL18A1	COL1A2
TLR4	EGFR
TBXA2R	F2R
MYC	PPARA
MAPK8	MMP3
TNF	BCL2
NOS1	HMOX1
IL8	TLR2
AKT1	SOD1
CSF2	IL1A
IL10	ICAM1
MMP9	IL6
LEP	CRH
AKT1	IL6
RELA	SRC
GADD45A	MAPK8
IRS1	MAPK3
HLA-B	ERAP1
NPHS1	SRC
VEGFA	COL18A1
IGF1	FGF2
APLN	CCR5
NOS3	ICAM1
IL10	TNF
INS	ESR1
COL4A5	COL1A1
ERVW-1	CD4
HSP90AA1	PRKDC
ADAM12	SRC
TEK	FGF2
CD247	CD4
F2	MAPK1
TP53	BCL2A1
ARNTL	NAMPT
SERPINC1	FGA
STAT3	IFNG
CXCL1	CCR5
CSF2	ICAM1
IL6R	STAT1
ADAM12	EGFR
SRC	MAPK1
HIF1A	ADM
MAPK8	SRC
LEP	TGFB1
ITGAM	CSF2
VEGFA	PF4
EDN1	MMP1
GNAQ	KNG1
PROS1	PF4
PLG	TGFB1
VEGFA	KNG1
HTR2A	TAC1
RELA	NOS2
NFKB1	MAPK1
AGT	TP53
RELA	IL1B
CXCR2	CCL5
RELA	MMP9
TNF	CSF2
HBEGF	MMP2
PF4	SERPINE1
MMP9	FGF2
INHBC	ACVR2A
F2	PPARA
IGF1	TIMP1
RELA	BCL2A1
ADM	POMC
MYC	CDH1
INSR	AKT1
IGF1	SERPINE1
B2M	IL2
STAT1	KDR
FN1	TIMP1
TP53	HGF
MYC	HSPA4
HLA-A	IL2
F5	KNG1
SIGLEC6	LEP
TGFBR1	HSP90AA1
EDN1	F2R
IGF1	HBEGF
IGF2	PAPPA
RASA1	MAPK1
TBXA2R	KNG1
IL10	CSF2
PIK3R1	INS
ITGAM	CD14
STAT1	TLR3
SHC1	CSF2
CDKN1C	IGF2
IGF2	IRS1
MMP3	TIMP3
RGS2	GNA11
SPP1	THBS1
PIK3R1	RPS6KB1
AKT1	FGF2
IL8	HBEGF
LPA	APOA1
MMP9	EGFR
AKT1	MMP2
CXCR2	CXCL10
AGT	POMC
SRC	NOS3
SOD3	AKT1
SRC	TLR3
AGT	F2
HSP90AA1	MMP2
MMRN1	SPARC
EDN1	UTS2
CFH	ADM
IGF1	FIGF
IL6R	SOCS3
TGFA	TP53
HSPA4	SOD1
STUB1	ESR1
F5	F3
NOS3	ACE
PPBP	SERPINE1
IRS1	EGFR
VWF	TIMP1
TLR4	AKT1
PTGS2	NFKB1
INHA	ACVR2A
ICAM1	FGF2
ITGAM	STAT3
COL4A5	COL1A2
VEGFA	STAT3
PRKCQ	MAPK1
PDIA3	ERAP1
SPARC	TIMP1
IGF1	MAPK3
MMP1	IGF1
ERBB4	RASA1
AGT	APLN
FGFR3	HSP90AA1
RELA	TGFB1
TNF	NFKB1
ITGB3	SERPINE1
RELA	TNFRSF1A
FGF2	MAPK1
REN	CTSG
COL18A1	MMP14
INSR	RPS6KB1
IGF1	VWF
CXCL1	CCR2
VCAM1	CYBA
COL18A1	MMP1
IL8	C3
STAT1	IL12B
CYP1A1	PPARA
TP53	MMP13
PLG	PPBP
IGF2	MYC
F2	VWF
IGF1R	RPS6KB1
IGFBP7	INS
BCL2	CDH1
JAK1	IL9R
NOS1	HSP90AA1
PRKCQ	MAPK3
STAT1	MAPK3
SHC1	IL6
KNG1	GNA11
SHC1	HBEGF
B2M	KLRD1
ICAM1	IL4
ITGAM	CD40LG
TLR2	IL6
GHRL	POMC
MAPK8	BCL2A1
TNF	IL2
CCL5	IL1B
CD40LG	IL2
HLA-C	KLRD1
MYC	SRC
MAPK8	PRKDC
INHBC	INHA
ICAM1	IL2
NOS3	VCAM1
BCL2	SOD1
TLR4	IL1B
PROS1	SERPINC1
VEGFB	FLT4
JAK2	EDN1
CTGF	PPARA
TLR4	STAT1
ITGAM	MMP2
TIMP2	MMP8
ADM	CRH
COL3A1	COL1A1
IL6	SERPINE1
MYC	INS
RELA	TLR3
COL18A1	FGF2
PTGS2	BCL2
MMP9	TP53
IL8	VCAM1
PLCG2	SRC
PLAU	FGA
IL6	APOE
COL5A1	THBS1
TEK	PDGFB
PPARG	APOE
HTR2A	KNG1
EDN1	IL6
HLA-A	CD247
IL6	TGFB1
FGB	ITGB3
VCAM1	NFKB1
IL10	STAT3
STAT3	INS
VEGFA	BCL2
NFKB1	TGFB1
LEP	AKT1
IL18	IL6
ADIPOQ	PPARA
IL10	IL18
TP53	IL6
AGT	NPY
FGB	F13A1
TSHR	STAT3
F5	TFPI
TAC1	EDNRA
IGF1	IL6
TLR4	ICAM1
VEGFA	IL6
VEGFA	IL8
EDNRB	SLC9A3
VEGFA	TGFB2
LEP	SERPINE1
BCL2	IL6
EDN1	ICAM1
AGT	INS
CYP11B1	POMC
INS	NAMPT
VEGFB	KDR
TEK	NFKB1
CYP11B2	POMC
SRC	FGF2
TNF	VCAM1
FGF1	EGFR
CSF2	CCL2
COL18A1	MMP7
NFKB1	CCL2
EDN1	VCAM1
TP53	FGF2
NOS1	MAPK1
TBXA2R	AGT
ANGPT1	F2
CTGF	TGFBR2
JAK1	IFNG
MAPK8	MET
OXTR	GNAQ
PTGS2	AKT1
NOS1	MAPK3
MMP3	TIMP2
FGF2	FLT4
MMP9	BCL2
MMP9	NOS3
ITGA5	COL1A1
CTGF	MMP3
MMP9	KISS1
GNAS	POMC
MAPK8	INS
ACVR2B	INHBC
CST3	APOA1
IGF1	KNG1
APLN	KNG1
PDGFB	STAT3
AGT	ADRB2
ARNTL	SERPINE1
VWF	SPARC
IL8	IL4
VWF	TGFB1
ICAM1	INS
MMP9	IL1B
SRC	FN1
CALR	ERAP1
KNG1	TGFB1
DUSP1	NR3C1
POMC	IL6
STAT5A	IL4R
FIGF	VWF
F5	FGB
HIF1A	APEX1
ANGPT1	NFKB1
MMRN1	SERPINE1
SPP1	TP53
STAT5A	PPARA
TGFB2	IGF1
MYC	CLU
NOS3	IL6
EDNRB	TAC1
AKT1	ICAM1
B2M	ICAM1
JAK2	KITLG
CDH5	NOS3
CLU	TIMP1
BCL2	IL2
IL2RA	STAT5A
INS	TGFB1
EDN1	RGS2
TGFB2	SERPINE1
STAT1	MAPK1
FN1	SERPINE1
RELA	STAT1
PRKDC	ESR1
RELA	MAPK3
SRC	IL6
STAT5A	IFNG
TEK	PLG
CD40LG	NFKB1
THBS1	CTSG
ADIPOQ	IGF1
IGF2	VEGFC
THBS1	IGFBP5
TGFB3	TIMP1
TGFB2	TIMP1
IGF1	TGFB3
CTGF	MMP2
SOCS3	INS
IGFBP5	SERPINE1
ITGAM	PROC
PPARA	IL6
AKT1	TGFB1
AGT	NOS3
JAK2	INS
ADIPOQ	INSR
IL8	IL2
IL6	MMP2
FCGR2B	FCER1G
RELA	MAPK1
ANGPT1	PLG
F2RL2	CTSG
EDN1	OXTR
VEGFA	INS
RELA	AKT1
IL8	MMP2
RELA	TP53
LEP	APOE
MAPK3	TGFB1
FGF2	IL6
IL8	POMC
NEDD4	ERBB4
BCL2	IGF1
ERAP1	TNFRSF1A
IL6	TIMP1
TLR4	MAPK8
RELA	JAK2
VEGFC	VWF
STAT5A	IL10RA
F13A1	TGFB1
PF4	TGFB1
F11	F12
B2M	APOA1
PDIA3	STAT3
ADRB2	TSHR
RELA	HIF1A
CLU	SPARC
PDGFB	KDR
ITGAM	APOB
PAPPA	PRG2
SRC	TNFRSF1A
TRIM24	TP53
CGA	POMC
PROS1	KNG1
COL4A3	COL4A5
SOCS3	IFNG
COL4A6	COL4A5
PLG	IGF1
TGFB2	SPARC
HSP90AA1	DUSP1
ESR2	MAPK1
S100B	FGF2
EDN1	HTR2A
LRP8	APOB
PF4	TIMP1
NOS1	GUCY1B3
AR	PRKDC
F11	F9
TGFB3	SERPINE1
HIF1A	LEP
TNF	AKT1
MAPK3	IFNG
MAPK8	GNAQ
EGFR	NFKB1
B2M	CD247
PLAU	SERPINA5
SRC	HGS
VEGFA	VEGFC
MMP14	EGFR
RELA	CSF2
PLAU	FN1
SRC	FLT4
PROS1	PPBP
F5	F13A1
STAT5A	IL6ST
TLR4	STAT5A
AGT	IL8
STAT3	KITLG
F2R	MAPK3
MMP9	CYBA
RELA	SELE
STAT5A	ITGA2B
F5	PPBP
SHC1	KITLG
IGF2	CDH1
MMP9	ELANE
MAPK3	PLCG1
EDNRA	AKT1
CYBA	MMP2
VEGFA	TGFB3
TGFB3	SPARC
JAK2	IL1B
TGFB1	MAPK1
TBXA2R	PTGIR
HSP90AA1	IL2
PF4	KNG1
SRC	SOCS3
LEP	CRP
KNG1	C3
IGF1	PIK3R1
TGFBR1	WWP1
F3	TFPI
CLU	PLG
RELA	IL4
EDNRB	GNAQ
STAT1	PDGFB
TNF	TP53
POMC	DRD4
HIF1A	NOS2
FIGF	TIMP1
SPARC	SERPINE1
KNG1	F2RL3
FN1	VWF
VEGFA	FN1
RPS6KB1	TGFB1
ITGB3	COL1A1
CLU	KNG1
KNG1	TIMP1
JAK2	IFNG
MMP9	MMP14
ITCH	MAPK8
OLR1	HSPA4
HLA-C	ICAM1
AGTR1	GNA11
ATP6AP2	ACE2
JAK2	MAPK3
CALR	APOE
APLN	NPY
VEGFA	FIGF
AKT1	ITGA2B
F13B	FGB
COL5A1	COL1A1
IL2	RPS6KB1
TLR4	STAT3
EDN1	GNA11
TBXA2R	EDNRB
COL5A1	COL3A1
HLA-B	LNPEP
EDN1	MAPK1
IGF1	VEGFC
STAT5A	ICAM1
COL4A6	COL1A1
MAPK8	JAK1
IRS1	IL2
ITGAM	KNG1
VEGFA	IGFBP7
JAK1	MAPK1
FST	TGFB1
ICAM1	TLR2
MYC	PRKDC
IGF1	SPARC
NOS2	GUCY1B3
VCAN	TLR2
IGF1R	MAPK3
ANGPT1	AKT1
IL2RA	JAK1
STAT3	APEX1
CLU	SERPINE1
JAK2	BCL2
MMP9	MMP8
TNF	SRC
ITGAM	PLG
ANGPT2	FLT4
PTGS1	MPO
COL4A4	COL4A5
JAK1	MAPK3
CGA	TSHR
ATP1A1	MAPK3
NR3C2	TRIM24
COL4A1	COL3A1
AGT	TAC1
IGF2	TGFB2
TSHR	GNAQ
TGFB2	FN1
IFNG	MAPK1
PPARA	NR1H2
HLA-C	PDIA3
BCL2	FGF2
OXTR	KNG1
EGFR	FGF4
MMP9	MMP1
EDNRA	EGFR
NOS2	PPARA
IGF1	MAPK1
SRC	PRKCQ
BCL2	MMP2
VEGFC	TGFB1
KISS1	NPY
MET	MAPK3
F2	ESR1
MYC	LGALS1
IL3	AKT1
SPP1	ITGB3
IGF2	TIMP1
ERBB4	STAT3
F5	F13B
FN1	CLU
MMP9	STAT3
OXTR	EDNRA
FASLG	CD247
F5	FGA
IGF2	MMP2
JAK1	AKT1
NEDD4L	WWP1
COL4A4	COL4A3
HTR2A	RGS2
TEK	FIGF
MMP15	MMP2
CLU	IGF1
IGF1R	MAPK1
ICAM1	IL1A
CTLA4	PIK3R1
RASSF1	TP53
ITGAM	IL8
OLR1	NOS3
IL10	CCL2
CLU	LEP
MYC	IL6
CYP1A1	ESR1
F2	GNA11
AGT	GNA11
MMP1	IL6
PLAU	SRC
EGFR	IL6
F2R	GNA11
MAPK8	IL18
STAT5A	IL6
ITGB3	MAPK1
CDH1	TGFB1
NFKB1	MMP2
CSF1	ITGB3
COL4A1	COL1A1
THBS1	TGFB1
EGF	HBEGF
IL1B	IL4
MYC	IL3
LEP	GHR
EDN1	VEGFA
JAK2	MAPK1
MMP3	IL1B
GSTP1	TP53
IL1A	TGFB1
VDR	ESR1
IL1B	IL2
PLG	FIGF
MMP1	IL1B
VCAM1	IL1B
IL6	HMOX1
KISS1	LEP
COL4A2	COL18A1
AR	IGF1
PLAUR	EGFR
MET	MAPK1
IL6	ESR1
EGF	SERPINE1
HIF1A	CP
STAT5A	IL5RA
VEGFA	CLU
JAK2	PDGFB
ATP1A1	MAPK1
CALR	LPL
NOS3	MMP2
TP53	THBS1
ITGAM	PLAU
VEGFA	F5
VEGFA	ITGB3
HLA-A	VCAM1
EDNRB	OXTR
IL8	NPY
COL18A1	ESR1
CD247	PRKCQ
HLA-A	ERAP1
IL2	TGFB1
JAK2	HBEGF
IL2RA	STAT1
TACR1	KNG1
ELANE	MMP8
SHC1	CDH5
HLA-B	PDIA3
GNAS	ESR1
STAT3	IL12B
STAT1	TLR2
FIGF	TGFB1
IRS1	IL6
NOS3	FGF2
FCER1G	PLCG1
IL1B	IL1RN
MMP9	FLT1
SRC	FLT1
FGF1	KDR
IGFBP3	PRKDC
VEGFA	CCL2
VCAM1	INS
THBD	F5
ADIPOQ	LPL
TAC3	AGTR1
PIK3R1	NFKB1
PLAU	NFKB1
CRHR2	ADM
ELANE	MMP2
STAT5A	CDH1
VCAM1	IL4
ACVR2A	TGFBR3
MYC	AR
JAK2	IL10RA
IL8	TIMP1
TAC3	KNG1
F2	GNAQ
MMP14	FGFR4
ERAP2	PDIA3
PLAU	EGFR
MMP9	CCL2
VDR	AR
ITGAM	AGER
ANGPT1	NOS3
COL4A1	COL18A1
EDN1	CTGF
ITGA2B	THBS1
MAPK3	ITGB3
IGF2	TGFB3
IL10	HMOX1
ANGPT1	PDGFB
EDN1	TGFB1
PGF	TEK
EDN1	TAC3
IL2	NFKB1
ICAM1	MMP2
IL1R1	NFKB1
NFKB1	ESR1
CD40LG	AKT1
TLR4	IL4
CD247	IFNG
PPBP	KNG1
REN	ENPEP
ERAP2	HLA-B
MYC	TGFB1
RASA1	PLCG1
LEP	NOS3
CYR61	MMP1
IL6ST	IFNG
VEGFB	VEGFC
MAPK8	GNA11
COL4A1	COL1A2
EDN1	ADRB2
COL4A5	COL3A1
ANGPT2	F2
PDGFB	FLT1
IGF2	SERPINE1
PF4	MMRN1
BCL2	ITGA2B
AGT	GNAQ
SPP1	ITGA5
TAC1	GNA11
PIK3R1	KITLG
FSHR	ADRB2
VEGFB	FIGF
PROZ	GGCX
PPBP	CCR5
FGF2	ITGB3
COL4A1	COL5A1
MYC	PIK3R1
F5	TGFB1
ENG	ACVR2A
BCL2	BCL2A1
MMP9	MMP15
CGA	CGB
MYC	FGF2
JAK2	CCL2
VEGFA	PLCG1
F2R	EDNRA
COL4A2	COL3A1
IL13	IL6
COL2A1	COL3A1
MMP1	MMP2
STAT3	FGF2
TGFBR1	SERPINE1
COL4A3	COL18A1
B2M	HLA-G
PPARG	NR1H2
COL4A1	COL4A5
F2	AKT1
EDN1	MMP2
GNAS	OXTR
PPARA	ESR1
NR3C1	SERPINE1
HSPA4	EGFR
FN1	TGFB3
NOS1	STUB1
PPARA	SLC22A5
ATP6AP2	ACE
CAPN10	INS
PTGES3	ESR1
ACE2	CTSG
LEP	ESR1
IL13	CSF2
MAPK3	IL2
SHC1	TGFBR1
COL4A4	COL4A2
IRS1	STAT3
IFNGR1	SOCS3
VEGFC	SERPINE1
TBXA2R	OXTR
AGT	IL6
VEGFC	TIMP1
GNAQ	PLCG1
STAT5A	INS
EDN1	LEP
IL6	NAMPT
ICAM1	TGFB1
FIGF	SERPINE1
AR	IL6
B2M	VCAM1
PPBP	TIMP1
NRP2	FIGF
VEGFA	VCAM1
IL6ST	IL2
IL2	MAPK1
IL10	BCL2
MMP9	INS
MAPK8	LRP8
AGTR1	RGS2
COL2A1	COL5A1
IL10	SOCS3
PLAUR	MET
CRH	IL6
IL10	MMP9
TSHR	POMC
TIMP2	MMP15
PPARA	DUSP1
AKT1	SERPINE1
ERCC2	XRCC1
F5	SPARC
EDN1	IL8
CDH5	FGF2
MMP8	MMP2
SRC	IL8
PPARG	TP53
RELA	TLR4
F12	F9
MMP10	MMP2
MMP9	HGF
HLA-A	PRKCQ
ERAP2	CALR
FSHR	GNAS
HLA-B	ICAM1
JAK2	MYC
STAT3	MMP2
OXTR	GNA11
VEGFB	IGF1
PF4	SPARC
PTGIR	ADM
SRC	ADRB3
MAPK8	RASA1
HLA-A	CALR
CALCA	POMC
COL1A2	ITGA2B
STAT5A	PDGFB
GNAS	F2
IGF2	CTSG
TEK	RASA1
ANGPT1	SHC1
CDH1	PROC
NEDD4L	TGFB1
PLAU	ITGB3
IGF2	F2
CD40LG	ICAM1
INHA	TGFBR3
JAK1	IL3RA
JAK2	CCR2
IGF1	PF4
CALR	INSR
CXCL1	POMC
RELA	TEK
KNG1	RGS2
STAT3	CDH1
VEGFA	MMP1
AR	ESR2
JAK2	IL12B
ADIPOQ	TGFB1
MAPK8	HGF
ICAM1	STAT3
IL13	IL2
NPY	DRD4
COL5A1	COL18A1
ITGAM	IL3
AR	PIK3R1
MAPK3	CDH1
PGF	FIGF
TAC1	BDKRB2
PPBP	CCR2
COL1A2	ESR1
CLU	VWF
F13A1	SERPINE1
MAPK8	RASSF1
IL10	TIMP1
EDNRA	GNAQ
SCNN1G	WWP1
APLN	POMC
CALCA	CRH
FSHR	POMC
GSTP1	GSTM1
TGFB2	VEGFC
RELA	IFNG
KISS1	TAC1
B2M	PDIA3
IL1B	TIMP1
FN1	IGF1
CAPN10	PPARG
PPBP	TGFB1
HLA-DRB1	ICAM1
PDGFB	TGFB1
COL3A1	COL1A2
IGF2	FIGF
F2	PF4
CXCR2	KNG1
AR	PPARG
F10	FGB
OXTR	F2R
SOD1	ESR1
FGF1	FGF4
COL4A2	COL1A2
CALR	APOA1
STAT5A	IL3RA
COL5A1	COL1A2
IL12B	NFKB1
OXTR	TAC1
RELA	IL18
STAT5A	HBEGF
COL18A1	COL1A1
MMP9	MMP11
CDH1	MAPK1
F7	APOB
F2	CCR5
ESR1	GNA11
HLA-B	CALR
ANGPT2	AGTR1
B2M	LILRB2
VEGFB	VWF
[truncated: 1,093 more rows]

## Sheet: COMMUNITY_PATHWAY_ENRISHMENT
COLORS	Term	Count	%	PValue	Genes	List Total	Pop Hits	Pop Total	Fold Enrichment	Bonferroni	Benjamini	FDR
1	hsa04060:Cytokine-cytokine receptor interaction	4	40	0.00900903	IL6, IL6ST, IFNG, IL2	10	262	5085	7.76336	0.230832	0.0427981	7.35655
1	hsa04062:Chemokine signaling pathway	3	30	0.0408475	JAK2, STAT1, STAT3	10	187	5085	8.15775	0.701639	0.158676	29.6815
1	hsa04630:Jak-STAT signaling pathway	10	100	1.80584e-14	IL6, SOCS3, IL6ST, STAT5A, IFNG, JAK1, JAK2, STAT1, STAT3, IL2	10	155	5085	32.8065	5.24802e-13	5.24802e-13	1.52767e-11
1	hsa04920:Adipocytokine signaling pathway	3	30	0.00580056	SOCS3, JAK2, STAT3	10	67	5085	22.7687	0.155243	0.0412994	4.79324
3	hsa04020:Calcium signaling pathway	4	33.3333	0.00293524	ADRB3, ADRB2, ADORA2B, GNAS	10	176	5085	11.5568	0.0374933	0.0189258	1.92736
3	hsa04080:Neuroactive ligand-receptor interaction	7	58.3333	1.13633e-06	ADRB3, CRHR2, ADRB2, PTGIR, ADORA2B, FSHR, TSHR	10	256	5085	13.9043	1.47722e-05	1.47722e-05	0.000752318
3	hsa04270:Vascular smooth muscle contraction	3	25	0.0156457	PTGIR, ADORA2B, GNAS	10	112	5085	13.6205	0.185354	0.0660514	9.91378
7	hsa04510:Focal adhesion	9	75	5.20437e-12	COL4A4, COL4A2, COL4A1, COL3A1, COL1A2, COL2A1, COL1A1, COL5A1, COL4A6	9	201	5085	25.2985	2.08176e-11	1.04088e-11	1.98708e-09
7	hsa04512:ECM-receptor interaction	9	75	3.95388e-15	COL4A4, COL4A2, COL4A1, COL3A1, COL1A2, COL2A1, COL1A1, COL5A1, COL4A6	9	84	5085	60.5357	1.59872e-14	1.59872e-14	1.52101e-12
4	hsa04060:Cytokine-cytokine receptor interaction	9	52.9412	2.09916e-07	CXCL1, CCR5, PPBP, IL8, CCR2, CXCR1, CXCR2, CCL5, CXCL10	16	262	5085	10.9172	3.98839e-06	1.9942e-06	0.00015732
4	hsa04062:Chemokine signaling pathway	9	52.9412	1.48833e-08	CXCL1, CCR5, PPBP, IL8, CCR2, CXCR1, CXCR2, CCL5, CXCL10	16	187	5085	15.2958	2.82783e-07	2.82783e-07	1.11542e-05
4	hsa04610:Complement and coagulation cascades	3	17.6471	0.0170024	KNG1, C3, BDKRB2	16	69	5085	13.8179	0.278068	0.0630869	12.0603
4	hsa04620:Toll-like receptor signaling pathway	3	17.6471	0.0346659	IL8, CCL5, CXCL10	16	101	5085	9.43998	0.488465	0.105708	23.2342
4	hsa04621:NOD-like receptor signaling pathway	3	17.6471	0.0138688	CXCL1, IL8, CCL5	16	62	5085	15.378	0.233064	0.0641853	9.93749
5	hsa04020:Calcium signaling pathway	14	53.8462	1.47121e-15	TACR3, TACR2, TACR1, GNA11, OXTR, BDKRB2, EDNRA, AGTR1, EDNRB, GNAQ, PLCG1, TBXA2R, HTR2A, F2R	20	176	5085	20.2244	7.07212e-14	7.07212e-14	1.38778e-12
5	hsa04080:Neuroactive ligand-receptor interaction	13	50	7.57974e-12	F2RL2, F2RL3, TACR3, TACR2, TACR1, OXTR, BDKRB2, EDNRA, AGTR1, EDNRB, TBXA2R, HTR2A, F2R	20	256	5085	12.9111	3.71406e-10	1.85703e-10	7.26741e-09
5	hsa04270:Vascular smooth muscle contraction	4	15.3846	0.00779413	EDNRA, AGTR1, GNAQ, GNA11	20	112	5085	9.08036	0.318466	0.119973	7.22775
5	hsa04540:Gap junction	3	11.5385	0.0427112	GNAQ, GNA11, HTR2A	20	89	5085	8.57022	0.88221	0.348039	34.1977
5	hsa04610:Complement and coagulation cascades	3	11.5385	0.0267426	KNG1, BDKRB2, F2R	20	69	5085	11.0543	0.735053	0.282553	22.887
5	hsa04614:Renin-angiotensin system	2	7.69231	0.0617508	AGTR1, AGT	20	17	5085	29.9118	0.955986	0.35993	45.7265
5	hsa04916:Melanogenesis	3	11.5385	0.0517564	EDNRB, GNAQ, EDN1	20	99	5085	7.70455	0.926027	0.352093	39.9229
6	hsa04060:Cytokine-cytokine receptor interaction	10	40	2.27581e-07	VEGFB, VEGFC, PPBP, VEGFA, TGFB3, PF4, EGF, FIGF, TGFB1, TGFB2	21	262	5085	9.24209	9.10321e-06	2.27581e-06	0.000208215
6	hsa04150:mTOR signaling pathway	6	24	1.26889e-06	VEGFB, VEGFC, VEGFA, IGF1, IGF2, FIGF	21	52	5085	27.9396	5.07543e-05	1.01511e-05	0.0011609
6	hsa04350:TGF-beta signaling pathway	3	12	0.0450399	TGFB3, TGFB1, TGFB2	21	87	5085	8.34975	0.841726	0.123373	34.403
6	hsa04510:Focal adhesion	8	32	6.79469e-06	VEGFB, VWF, VEGFC, VEGFA, IGF1, EGF, FIGF, FN1	21	201	5085	9.63753	0.000271752	3.88262e-05	0.00621631
6	hsa04610:Complement and coagulation cascades	8	32	4.18736e-09	KNG1, VWF, F5, F13A1, F2, SERPINE1, PROS1, PLG	21	69	5085	28.0745	1.67494e-07	1.67494e-07	3.83103e-06
6	hsa04672:Intestinal immune network for IgA production	3	12	0.0154746	TGFB3, TGFB1, TGFB2	21	49	5085	14.8251	0.464108	0.055133	13.2972
6	hsa04810:Regulation of actin cytoskeleton	4	16	0.0499813	F2, IGF2, EGF, FN1	21	215	5085	4.50498	0.871387	0.120309	37.4438
8	hsa04010:MAPK signaling pathway	5	55.5556	0.000439955	MAPK1, RELA, MAPK3, NFKB1, MYC	9	267	5085	10.5805	0.0264861	0.00206273	0.441577
8	hsa04012:ErbB signaling pathway	3	33.3333	0.00757808	MAPK1, MAPK3, MYC	9	87	5085	19.4828	0.371251	0.0229341	7.36491
8	hsa04062:Chemokine signaling pathway	6	66.6667	3.26528e-06	MAPK1, RELA, MAPK3, NFKB1, JAK2, STAT3	9	187	5085	18.1283	0.000199163	3.98357e-05	0.0032838
8	hsa04320:Dorso-ventral axis formation	2	22.2222	0.0386874	MAPK1, MAPK3	9	25	5085	45.2	0.909896	0.103628	32.7532
8	hsa04350:TGF-beta signaling pathway	3	33.3333	0.00757808	MAPK1, MAPK3, MYC	9	87	5085	19.4828	0.371251	0.0229341	7.36491
8	hsa04620:Toll-like receptor signaling pathway	4	44.4444	0.000396228	MAPK1, RELA, MAPK3, NFKB1	9	101	5085	22.3762	0.0238849	0.00201253	0.397768
8	hsa04621:NOD-like receptor signaling pathway	4	44.4444	9.257e-05	MAPK1, RELA, MAPK3, NFKB1	9	62	5085	36.4516	0.00563112	0.00070563	0.0930575
8	hsa04630:Jak-STAT signaling pathway	5	55.5556	5.28553e-05	CSF2, JAK2, MYC, STAT3, IL2	9	155	5085	18.2258	0.00321907	0.000460502	0.0531432
8	hsa04650:Natural killer cell mediated cytotoxicity	3	33.3333	0.0171459	CSF2, MAPK1, MAPK3	9	133	5085	12.7444	0.651798	0.0489957	15.9644
8	hsa04660:T cell receptor signaling pathway	6	66.6667	2.09763e-07	CSF2, MAPK1, RELA, MAPK3, NFKB1, IL2	9	108	5085	31.3889	1.27955e-05	6.39775e-06	0.000210956
8	hsa04662:B cell receptor signaling pathway	4	44.4444	0.000163688	MAPK1, RELA, MAPK3, NFKB1	9	75	5085	30.1333	0.00993608	0.000998079	0.164497
8	hsa04664:Fc epsilon RI signaling pathway	3	33.3333	0.00612655	CSF2, MAPK1, MAPK3	9	78	5085	21.7308	0.312621	0.0206107	5.99324
8	hsa04722:Neurotrophin signaling pathway	4	44.4444	0.000724795	MAPK1, RELA, MAPK3, NFKB1	9	124	5085	18.2258	0.0432647	0.0031542	0.72653
8	hsa04920:Adipocytokine signaling pathway	4	44.4444	0.00011682	RELA, NFKB1, JAK2, STAT3	9	67	5085	33.7313	0.00710109	0.000791511	0.117422
9	hsa04010:MAPK signaling pathway	5	55.5556	0.000439955	AKT1, TP53, NFKB1, MYC, TGFB1	9	267	5085	10.5805	0.0226229	0.00285625	0.426626
9	hsa04110:Cell cycle	3	33.3333	0.0152341	TP53, MYC, TGFB1	9	125	5085	13.56	0.549894	0.0595582	13.8559
9	hsa04210:Apoptosis	4	44.4444	0.000254658	AKT1, BCL2, TP53, NFKB1	9	87	5085	25.977	0.0131566	0.00220489	0.247143
9	hsa04620:Toll-like receptor signaling pathway	3	33.3333	0.0101171	AKT1, IL6, NFKB1	9	101	5085	16.7822	0.41067	0.0431073	9.40714
9	hsa04630:Jak-STAT signaling pathway	3	33.3333	0.0229096	AKT1, IL6, MYC	9	155	5085	10.9355	0.700354	0.0824815	20.162
9	hsa04722:Neurotrophin signaling pathway	4	44.4444	0.000724795	AKT1, BCL2, TP53, NFKB1	9	124	5085	18.2258	0.0370011	0.00418046	0.701965
2	hsa04060:Cytokine-cytokine receptor interaction	4	28.5714	0.0263267	LEP, IL6, VEGFA, TGFB1	14	262	5085	5.54526	0.818678	0.123085	23.7412
2	hsa04150:mTOR signaling pathway	4	28.5714	0.000268423	AKT1, INS, VEGFA, IGF1	14	52	5085	27.9396	0.0170346	0.00855391	0.272357
2	hsa04370:VEGF signaling pathway	4	28.5714	0.000792665	AKT1, VEGFA, NOS3, SRC	14	75	5085	19.3714	0.0494844	0.0126075	0.802354
2	hsa04510:Focal adhesion	4	28.5714	0.0129761	AKT1, VEGFA, IGF1, SRC	14	201	5085	7.22814	0.566519	0.0992147	12.4261
2	hsa04630:Jak-STAT signaling pathway	4	28.5714	0.00634438	LEP, AKT1, IL6, STAT3	14	155	5085	9.37327	0.334578	0.0656358	6.26121
2	hsa04670:Leukocyte transendothelial migration	3	21.4286	0.0352446	ICAM1, MMP9, MMP2	14	118	5085	9.23426	0.899376	0.15128	30.5465
2	hsa04914:Progesterone-mediated oocyte maturation	3	21.4286	0.0195401	AKT1, INS, IGF1	14	86	5085	12.6703	0.71718	0.108467	18.1657
2	hsa04920:Adipocytokine signaling pathway	3	21.4286	0.0121481	LEP, AKT1, STAT3	14	67	5085	16.2633	0.542619	0.105731	11.6769

## Sheet: PATHWAYS_COMMUNITY_SCORE
PATHWAYS	PATH_RANKING_SCORE	Number of Communities	PATH_GENES_SCORE	PATH_SCORE
VEGF signaling pathway	89.0714	1	0.421974	0.546757
mTOR signaling pathway	130.176	2	0.445135	0.505431
Adipocytokine signaling pathway	169.979	3	0.517731	0.479236
Intestinal immune network for IgA production	171.28	1	0.496908	0.467241
Leukocyte transendothelial migration	89.0714	1	0.303035	0.463338
Progesterone-mediated oocyte maturation	89.0714	1	0.301174	0.461913
Cytokine-cytokine receptor interaction	185.95	4	0.529029	0.454997
Jak-STAT signaling pathway	176.123	4	0.467591	0.444995
Renin-angiotensin system	231.038	1	0.804089	0.442703
MAPK signaling pathway	149.869	2	0.378227	0.438954
Complement and coagulation cascades	225.189	3	0.708284	0.431504
TGF-beta signaling pathway	190.973	2	0.485504	0.426623
Focal adhesion	188.284	3	0.463578	0.421745
Apoptosis	194.556	1	0.43112	0.395682
Regulation of actin cytoskeleton	171.28	1	0.325652	0.378251
Natural killer cell mediated cytotoxicity	210.667	1	0.452577	0.374819
ErbB signaling pathway	210.667	1	0.450889	0.374119
Fc epsilon RI signaling pathway	210.667	1	0.450243	0.373851
T cell receptor signaling pathway	210.667	1	0.435675	0.367753
Neurotrophin signaling pathway	202.611	2	0.338757	0.337771
Toll-like receptor signaling pathway	226.157	3	0.431704	0.334842
NOD-like receptor signaling pathway	241.958	2	0.510396	0.32582
Dorso-ventral axis formation	210.667	1	0.331485	0.32078
B cell receptor signaling pathway	210.667	1	0.328295	0.319232
Cell cycle	194.556	1	0.252048	0.302544
Chemokine signaling pathway	231.372	3	0.369918	0.299597
Gap junction	231.038	1	0.351097	0.292532
Calcium signaling pathway	237.478	2	0.362814	0.284225
Neuroactive ligand-receptor interaction	237.478	2	0.343031	0.276368
Vascular smooth muscle contraction	237.478	2	0.326847	0.269769
Melanogenesis	231.038	1	0.280961	0.261688
ECM-receptor interaction	304.5	1	0.477808	0.0395477
